# Supplementary material for: Genome-scale metabolic network model of Eriocheir sinensis icrab4665 and nutritional requirement analysis
Source: BMC Genomics. 2022 Jun 28;23:475. doi: 10.1186/s12864-022-08698-z (PMC9238104; doi:10.1186/s12864-022-08698-z)
Supplement: Supplementary file 2 — Additional file 2: Supplementary file 2. The results of nutritional composition detection of E. sinensis. [file 12864_2022_8698_MOESM2_ESM.xlsx]

## Sheet: Sheet1
Calculation process:
DW=100-51.6=48.4 (g/100g)
m=content/DW (g/gDW), for trace element, m=content/10000DW (g/gDW)
M is Molar mass (g/mol)
coefficient=(m/M)*1000 (mmol/gDW)
items	content（g/100g）	m(g/gDW)	M(g/mol)	coefficient	compond ID
water	51.6	1.06612	18	59.2287	C00001
glucose	0.00591	0.000122107	180	0.000678375	C00267
fructose	0.00227	4.69008e-05	180	0.00026056	C02336
amino acid	content（g/100g）	m(g/gDW)	M(g/mol)	coefficient	compond ID
Aspartic acid	0.67	0.013843	133.103	0.104002	C00049
Threonine	0.37	0.00764463	119.119	0.0641763	C00188
Serine	0.31	0.00640496	105.093	0.0609459	C00065
Glutamate	0.87	0.0179752	147.129	0.122173	C00025
Glycine	0.4	0.00826446	75.0666	0.110095	C00037
Alanine	0.53	0.0109504	89.0932	0.12291	C00041
valine	0.41	0.00847107	117.146	0.0723119	C00183
Methionine	0.18	0.00371901	149.211	0.0249244	C00073
Isoleucine	0.32	0.00661157	131.173	0.0504035	C00407
Leucine	0.66	0.0136364	131.173	0.103957	C00123
Tyrosine	0.34	0.00702479	181.189	0.0387706	C00082
Phenylalanine	0.29	0.00599174	165.189	0.036272	C00079
Lysine	0.47	0.00971074	146.188	0.0664266	C00047
Histidine	0.22	0.00454545	155.155	0.0292963	C00135
Arginine	0.59	0.0121901	174.201	0.0699771	C00062
Proline	0.57	0.0117769	115.13	0.102291	C00148
Tryptophan	0.07	0.00144628	204.225	0.00708179	C00078
Cystine	0.05	0.00103306	121.158	0.00852652	C00097
Asparagine	1.39	0.028719	132.118	0.217374	C00152
Glutamine	1.39	0.028719	146.144	0.196511	C00064
fatty acid	content（g/100g）	m(g/gDW)	M(g/mol)	coefficient	compond ID
Capric acid	0.00655	0.000135331	172.265	0.000785597	C01571
Lauric acid	0.0487	0.0010062	200.318	0.00502301	C02679
Myristic acid	0.575	0.0118802	228.371	0.0520214	C06424
Palmitic acid	6.43	0.132851	256.424	0.518092	C00249
Palmitoleic acid	3.11	0.0642562	254.408	0.252571	C08362
Stearic acid	1.01	0.0208678	284.477	0.0733548	C01530
Oleic acid	7.41	0.153099	282.461	0.542018	C00712
Linoleic acid	7.92	0.163636	280.445	0.583487	C01595
Arachidic acid	0.0953	0.00196901	312.53	0.00630021	C06425
γ-Linolenic acid	0.0325	0.000671488	278.43	0.0024117	C06426
cis-11-Eicosenoic acid	0.182	0.00376033	310.514	0.01211	C16526
α-Linolenic acid	0.517	0.0106818	278.43	0.0383645	C06427
all cis-11,14-Eicosadienoic acid	0.307	0.00634298	308.499	0.0205608	C16525
Behenic acid	0.0599	0.0012376	340.584	0.00363377	C08281
Dihomo-γ-linolenoic acid	0.0611	0.0012624	306.483	0.00411898	C03242
Erucic acid	0.0185	0.000382231	338.568	0.00112897	C08316
all cis-11,14,17-Eicosatrienoic acid	0.103	0.0021281	306.483	0.00694362	C16522
Arachidonic acid	0.582	0.0120248	304.467	0.0394946	C00219
Lignoceric acid	0.0666	0.00137603	368.637	0.00373276	C08320
all cis-5,8,11,14,17-Eicosadienoic acid	1.01	0.0208678	302.451	0.0689955	C06428
Nervonic acid (Selacholeic)	0.0115	0.000237603	366.621	0.00064809	C08323
all cis-4,7,10,13,16,19-Docosahexaenoic acid	0.499	0.0103099	328.488	0.0313859	C06429
trace element	content（mg/kg）	m(g/gDW)	M(g/mol)	coefficient	compond ID
calcium	847	0.00175	40.078	0.0436649	C00076
copper	10.7	2.21074e-05	63.546	0.000347897	C00070
iron	110	0.000227273	55.845	0.00406971	C14819
potassium	1640	0.00338843	39.0983	0.0866644	C00238
magnesium	274	0.000566116	24.305	0.0232921	C00305
manganese	1.57	3.2438e-06	54.938	5.90448e-05	C00034
sodium	1980	0.00409091	22.9898	0.177945	C01330
zinc	17	3.5124e-05	65.409	0.00053699	C00038
selenium	0.58	1.19835e-06	78.96	1.51766e-05	C01529
