# Supplementary material for: Genome-scale metabolic network model of Eriocheir sinensis icrab4665 and nutritional requirement analysis
Source: BMC Genomics. 2022 Jun 28;23:475. doi: 10.1186/s12864-022-08698-z (PMC9238104; doi:10.1186/s12864-022-08698-z)
Supplement: Supplementary file 3 — Additional file 3: Supplementary file 3. The reconstructed model icrab4665. [file 12864_2022_8698_MOESM3_ESM.xlsx]

## Sheet: reactions
Abbreviation	Description	Reaction	Unigenes	Genes	Pathway	Lower bound	Upper bound	Objective	EC Number	Subsystem	Reversibility
R00009	hydrogen-peroxide:hydrogen-peroxide oxidoreductase	2 C00027[c] --> C00007[c] + 2 C00001[c]	Cluster-16909.0;Cluster-46826.0;Cluster-54524.104375;Cluster-54524.104376;Cluster-54524.112805;Cluster-54524.60800;Cluster-54524.80331;Cluster-56401.0;Cluster-57561.0;Cluster-67198.0;Cluster-73754.0;Cluster-76154.0;Cluster-76878.0;Cluster-77053.0;Cluster-78014.0;Cluster-78014.1	evm.TU.CM024156.1.520;evm.TU.CM024156.1.521	rn00630	0	1000	0	1.11.1.6;1.11.1.21	Carbohydrate metabolism	N
R00010	alpha,alpha-trehalose glucohydrolase	C01083[c] + C00001[c] --> 2 C00267[c]	Cluster-54524.100120;Cluster-54524.101483;Cluster-54524.108118;Cluster-54524.108119;Cluster-54524.70925;Cluster-54524.70928;Cluster-54524.70929;Cluster-54524.70931;Cluster-54524.71465;Cluster-54524.90204	evm.TU.CM024116.1.198;evm.TU.CM024162.1.11	rn00500	0	1000	0	3.2.1.28	Carbohydrate metabolism	N
R00014	pyruvate:thiamin diphosphate acetaldehydetransferase (decarboxylating)	C00022[c] + C00068[c] --> C05125[c] + C00011[c]	Cluster-51294.0;Cluster-53608.0;Cluster-54524.98981;Cluster-54524.98982;Cluster-13915.0;Cluster-16548.0;Cluster-54524.104074;Cluster-54524.104075;Cluster-54524.74261;Cluster-54524.93368;Cluster-68425.0;Cluster-71922.0;	evm.TU.CM024113.1.61;evm.TU.CM024131.1.359	rn00010	0	1000	0	1.2.4.1;2.2.1.6;4.1.1.1	Carbohydrate metabolism	N
R00022	chitobiose N-acetylglucosaminohydrolase	C01674[c] + C00001[c] --> 2 C00140[c]	Cluster-20761.0;Cluster-35527.0;Cluster-54524.102288;Cluster-54524.102289;Cluster-54524.116645;Cluster-54524.142764;Cluster-54524.143581;Cluster-54524.27100;Cluster-54524.31709;Cluster-54524.35361;Cluster-54524.35607;Cluster-54524.39023;Cluster-54524.69806;Cluster-54524.82394;Cluster-54524.82395;Cluster-54524.93686;Cluster-54524.97647;Cluster-54524.97648;Cluster-54524.99695;Cluster-55826.0;	evm.TU.CM024148.1.327;evm.TU.CM024137.1.391;evm.TU.CM024115.1.101;evm.TU.CM024115.1.100;novel.2372;evm.TU.CM024137.1.229;evm.TU.CM024137.1.392;evm.TU.CM024123.1.229	rn00520	0	1000	0	3.2.1.52	Carbohydrate metabolism	N
R00026	cellobiose glucohydrolase	C00185[c] + C00001[c] --> 2 C00221[c]	Cluster-54524.110087;Cluster-54210.0;		rn00500	0	1000	0	3.2.1.21	Carbohydrate metabolism	N
R00028	maltose glucohydrolase	C00208[c] + C00001[c] --> 2 C00267[c]	Cluster-54524.100039;Cluster-54524.100040;Cluster-54524.100041;Cluster-4491.0;Cluster-54524.115733;Cluster-54524.116385;Cluster-54524.116386;Cluster-54524.131992;Cluster-54524.135882;Cluster-54524.135979;Cluster-54524.33827;Cluster-54524.35605;Cluster-54524.65088;Cluster-54524.82647;Cluster-54524.82648;Cluster-61690.0;Cluster-79429.0;Cluster-54524.137091;Cluster-54524.35597;Cluster-54524.92884;	evm.TU.CM024115.1.93;evm.TU.CM024099.1.692;evm.TU.CM024152.1.19;evm.TU.CM024111.1.4;evm.TU.CM024145.1.703;evm.TU.CM024096.1.277;evm.TU.JACDRO010000635.1.3;evm.TU.CM024162.1.138	rn00500	0	1000	0	3.2.1.20	Carbohydrate metabolism	N
R00032	beta-carotene:oxygen 15,15'-oxidoreductase (bond-cleaving)	C02094[c] + C00007[c] --> 2 C00376[c]	Cluster-54524.93443;Cluster-78759.0	evm.TU.CM024141.1.469;evm.TU.CM024141.1.470;evm.TU.CM024143.1.17	rn00830	0	1000	0	1.13.11.63	Metabolism of cofactors and vitamins	N
R00036	5-aminolevulinate hydro-lyase (adding 5-aminolevulinate and cyclizing; porphobilinogen-forming)	2 C00430[c] --> C00931[c] + 2 C00001[c]	Cluster-54524.55503;Cluster-54524.64692;Cluster-54524.64693	evm.TU.CM024155.1.37	rn00860	0	1000	0	4.2.1.24	Metabolism of cofactors and vitamins	N
R00073	reduced acceptor:prostaglandin G2 oxidoreductase	C00427[c] + C00028[c] + C00001[c] --> C05956[c] + C00030[c]	Cluster-54524.100674;Cluster-54524.103949;	novel.361	rn00590	0	1000	0	1.14.99.1	Lipid metabolism	N
R00078	Fe(II):oxygen oxidoreductase;	C00007[c] + 4 C14818[c] + 4 C00080[c] --> 4 C14819[c] + 2 C00001[c]	Cluster-54524.48195;		rn00860	0	1000	0	1.16.3.1	Metabolism of cofactors and vitamins	N
R00084	porphobilinogen:(4-[2-carboxyethyl]-3-[carboxymethyl]pyrrol-2-yl)methyltransferase (hydrolysing);	4 C00931[c] + C00001[c] --> C01024[c] + 4 C00014[c]	Cluster-54524.119388	evm.TU.CM024152.1.26	rn00860	0	1000	0	2.5.1.61	Metabolism of cofactors and vitamins	N
R00086	ATP phosphohydrolase	C00002[c] + C00001[c] --> C00008[c] + C00009[c]	Cluster-18966.0;Cluster-21672.0;Cluster-54524.94141;Cluster-54524.96833;Cluster-66114.0;Cluster-54524.119490;Cluster-54524.90906;Cluster-54524.90907;Cluster-77585.0;	evm.TU.CM024122.1.269;evm.TU.JACDRO010003246.1.7	rn00230	0	1000	0	3.6.1.3;3.6.1.5;3.6.1.8;3.6.1.15;	Nucleotide metabolism	N
R00087	ATP diphosphohydrolase (diphosphate-forming);	C00002[c] + C00001[c] --> C00020[c] + C00013[c]	Cluster-54524.102965;Cluster-54524.123829;Cluster-54524.126201;Cluster-54524.138204;Cluster-54524.55691;Cluster-54524.60706;Cluster-54524.97315;	evm.TU.CM024137.1.414;evm.TU.CM024153.1.191;evm.TU.CM024137.1.372;evm.TU.CM024137.1.373	rn00230	0	1000	0	3.6.1.8;3.6.1.9	Nucleotide metabolism	N
R00089	ATP diphosphate-lyase (cyclizing; 3',5'-cyclic-AMP-forming)	C00002[c] --> C00575[c] + C00013[c]	Cluster-54524.110787;Cluster-54524.76059;Cluster-54524.77882;Cluster-54524.113105;Cluster-54524.113106;Cluster-54524.117868;Cluster-54524.123867;Cluster-54524.124854;Cluster-54524.59485;Cluster-54524.59486;Cluster-54524.114322;Cluster-54524.117954;Cluster-54524.66118;Cluster-54524.69268;Cluster-54524.95418;Cluster-54524.118999;Cluster-54524.46546;Cluster-54524.47167;Cluster-54524.109064;Cluster-5…	evm.TU.CM024164.1.51;evm.TU.CM024136.1.448;evm.TU.CM024139.1.99;evm.TU.CM024158.1.192;evm.TU.CM024164.1.52;evm.TU.CM024113.1.107;evm.TU.CM024134.1.350;evm.TU.CM024160.1.370;evm.TU.CM024136.1.447;evm.TU.CM024113.1.106	rn00230	0	1000	0	4.6.1.1	Nucleotide metabolism	N
R00093	L-glutamate:NAD+ oxidoreductase (transaminating)	2 C00025[c] + C00003[c] --> C00064[c] + C00026[c] + C00004[c] + C00080[c]	Cluster-54524.102282;Cluster-54524.83030;Cluster-54524.83032;Cluster-77190.0;	evm.TU.CM024118.1.101	rn00250	0	1000	0	1.4.1.14	Amino acid metabolism	N
R00094	glutathione:NAD+ oxidoreductase	2 C00051[c] + C00003[c] --> C00127[c] + C00004[c] + C00080[c]	Cluster-70046.0		rn00480	0	1000	0	1.8.1.7	Metabolism of other amino acids	N
R00100	NADH:ferricytochrome-b5 oxidoreductase	C00004[c] + 2 C00996[c] --> C00003[c] + 2 C00999[c] + C00080[c]	Cluster-35672.0;Cluster-54524.104613;Cluster-54524.106333;Cluster-54524.68439;Cluster-54524.72196;Cluster-54524.79634;Cluster-54524.89250;Cluster-54524.89543;Cluster-54524.91400;Cluster-65232.0;Cluster-65232.3;Cluster-74295.0	evm.TU.CM024110.1.158;evm.TU.CM024100.1.463;evm.TU.CM024167.1.239;evm.TU.CM024106.1.64	rn00520	0	1000	0	1.6.2.2	Carbohydrate metabolism	N
R00103	NAD+ phosphohydrolase	C00003[c] + C00001[c] --> C00020[c] + C00455[c] + C00080[c]	Cluster-54524.61900;Cluster-54524.93934;Cluster-54524.102965;Cluster-54524.123829;Cluster-54524.126201;Cluster-54524.138204;Cluster-54524.55691;Cluster-54524.60706;Cluster-54524.97315;	evm.TU.CM024144.1.289;evm.TU.CM024153.1.191;evm.TU.CM024137.1.414;evm.TU.CM024137.1.372;evm.TU.CM024137.1.373	rn00760	0	1000	0	3.6.1.9;3.6.1.22	Metabolism of cofactors and vitamins	N
R00104	ATP:NAD+ 2'-phosphotransferase	C00002[c] + C00003[c] --> C00008[c] + C00006[c]	Cluster-54524.61926;Cluster-54524.72490;Cluster-54524.72491	evm.TU.CM024146.1.638	rn00760	0	1000	0	2.7.1.23	Metabolism of cofactors and vitamins	N
R00111	N-(omega)-Hydroxyarginine,NADPH:oxygen oxidoreductase (nitric-oxide-forming)	C00005[c] + 2 C05933[c] + 2 C00007[c] + C00080[c] --> C00006[c] + 2 C00533[c] + 2 C00327[c] + 2 C00001[c]	Cluster-54524.118697;Cluster-54524.118700;Cluster-54524.118701;Cluster-54524.118702;Cluster-54524.118705;Cluster-54524.118706;Cluster-54524.32466;Cluster-78182.0;	evm.TU.CM024167.1.157	rn00330	0	1000	0	1.14.13.39	Amino acid metabolism	N
R00112	NADPH:NAD+ oxidoreductase	C00005[c] + C00003[c] <=> C00006[c] + C00004[c]	Cluster-11793.0;Cluster-14273.0;Cluster-14273.1;Cluster-23434.0;Cluster-54524.91789;Cluster-72461.0;Cluster-76444.0;	evm.TU.CM024107.1.115	rn00760	-1000	1000	0	1.6.1.1;1.6.1.2;1.6.1.3	Metabolism of cofactors and vitamins	Y
R00114	L-Glutamate:NADP+ oxidoreductase (transaminating)	2 C00025[c] + C00006[c] --> C00064[c] + C00026[c] + C00005[c] + C00080[c]	Cluster-54524.102282;Cluster-54524.83030;Cluster-54524.83032;Cluster-77190.0;	evm.TU.CM024118.1.101	rn00250	0	1000	0	1.4.1.13	Amino acid metabolism	N
R00115	glutathione:NADP+ oxidoreductase	2 C00051[c] + C00006[c] --> C00127[c] + C00005[c] + C00080[c]	Cluster-70046.0		rn00480	0	1000	0	1.8.1.7	Metabolism of other amino acids	N
R00124	ATP:ADP phosphatransferase	C00002[c] + C00008[c] <=> C00008[c] + C00002[c]	Cluster-16057.0;Cluster-2536.0;Cluster-33.0;Cluster-53723.0;Cluster-54524.118394;Cluster-54524.118396;Cluster-54524.136812;Cluster-54524.13876;Cluster-54524.148254;Cluster-54524.29675;Cluster-54524.30823;Cluster-54524.41357;Cluster-54524.41713;Cluster-54524.70481;Cluster-54524.89171;Cluster-54524.89915;Cluster-54524.89979;Cluster-54524.90808;Cluster-54524.96999;Cluster-62086.0;Cluster-62625.0;Clu…	evm.TU.CM024156.1.100;evm.TU.CM024156.1.96;evm.TU.CM024141.1.182;evm.TU.CM024155.1.436;novel.3038	rn00230	-1000	1000	0	2.7.4.6	Nucleotide metabolism	Y
R00127	ATP:AMP phosphotransferase	C00002[c] + C00020[c] <=> 2 C00008[c]	Cluster-54524.17729;Cluster-54524.80369;Cluster-18957.0;Cluster-19942.0;Cluster-27912.0;Cluster-54524.104891;Cluster-54524.104892;Cluster-54524.79629;Cluster-54524.81244;Cluster-67851.0;Cluster-67851.1;Cluster-67851.2;	evm.TU.CM024122.1.279;evm.TU.CM024119.1.408;evm.TU.CM024160.1.461	rn00230	-1000	1000	0	2.7.4.3	Nucleotide metabolism	Y
R00130	ATP:dephospho-CoA 3'-phosphotransferase	C00002[c] + C00882[c] --> C00008[c] + C00010[c]	Cluster-25473.0;Cluster-54524.119050;Cluster-54524.133758;	evm.TU.CM024163.1.173	rn00770	0	1000	0	2.7.1.24	Metabolism of cofactors and vitamins	N
R00132	carbonate hydro-lyase (carbon-dioxide-forming);	C01353[c] <=> C00011[c] + C00001[c]	Cluster-54524.89049;Cluster-54524.113621;Cluster-54524.128977;Cluster-54524.134278;Cluster-54524.134279;Cluster-54524.136221;Cluster-54524.136493;Cluster-54524.77000;Cluster-54524.89456;Cluster-54524.93140;Cluster-54524.98270;Cluster-54687.0;	novel.6174;evm.TU.CM024112.1.275;evm.TU.CM024162.1.104;evm.TU.CM024111.1.402;novel.6173	rn01200	-1000	1000	0	4.2.1.1	Global and overview maps	Y
R00135		C00012[c] + C00001[c] --> C00148[c] + C00012[c]	Cluster-3066.0;Cluster-54524.104934;Cluster-54524.104935;Cluster-54524.108777;Cluster-54524.19505;Cluster-54524.67020;Cluster-63922.0;Cluster-79775.0;Cluster-79775.1;	evm.TU.CM024112.1.371;evm.TU.CM024112.1.372	rn00330	0	1000	0	3.4.11.5	Amino acid metabolism	N
R00137	ATP:nicotinamide-nucleotide adenylyltransferase	C00002[c] + C00455[c] + C00080[c] <=> C00013[c] + C00003[c]	Cluster-54524.78928;Cluster-54524.79321;Cluster-54524.79322;	evm.TU.CM024113.1.159	rn00760	-1000	1000	0	2.7.7.1;2.7.7.18	Metabolism of cofactors and vitamins	Y
R00139	ATP:2'-deoxy-5-hydroxymethylcytidine-5'-diphosphate phosphotransferase	C11038[c] + C00002[c] --> C11039[c] + C00008[c]	Cluster-16057.0;Cluster-2536.0;Cluster-33.0;Cluster-53723.0;Cluster-54524.118394;Cluster-54524.118396;Cluster-54524.136812;Cluster-54524.13876;Cluster-54524.148254;Cluster-54524.29675;Cluster-54524.30823;Cluster-54524.41357;Cluster-54524.41713;Cluster-54524.70481;Cluster-54524.89171;Cluster-54524.89915;Cluster-54524.89979;Cluster-54524.90808;Cluster-54524.96999;Cluster-62086.0;Cluster-62625.0;Clu…	evm.TU.CM024156.1.100;evm.TU.CM024156.1.96;evm.TU.CM024141.1.182;evm.TU.CM024155.1.436;novel.3038	rn00240	0	1000	0	2.7.4.6	Nucleotide metabolism	N
R00149	Carbon-dioxide:ammonia ligase (ADP-forming,carbamate-phosphorylating)	2 C00002[c] + C00014[c] + C00011[c] + C00001[c] --> 2 C00008[c] + C00009[c] + C00169[c]	Cluster-54524.25760;Cluster-72764.0;Cluster-77862.0		rn00220	0	1000	0	6.3.4.16	Amino acid metabolism	N
R00155	UDP phosphohydrolase	C00015[c] + C00001[c] --> C00105[c] + C00009[c]	Cluster-54524.119299;Cluster-54524.119301;Cluster-54524.120387;Cluster-54524.124441;Cluster-54524.122033;Cluster-54524.54144;Cluster-54524.59082;Cluster-72009.0;	evm.TU.CM024104.1.176;evm.TU.CM024112.1.168;novel.1139	rn00240	0	1000	0	3.6.1.5;3.6.1.6	Nucleotide metabolism	N
R00156	ATP:UDP phosphotransferase	C00002[c] + C00015[c] <=> C00008[c] + C00075[c]	Cluster-16057.0;Cluster-2536.0;Cluster-33.0;Cluster-53723.0;Cluster-54524.118394;Cluster-54524.118396;Cluster-54524.136812;Cluster-54524.13876;Cluster-54524.148254;Cluster-54524.29675;Cluster-54524.30823;Cluster-54524.41357;Cluster-54524.41713;Cluster-54524.70481;Cluster-54524.89171;Cluster-54524.89915;Cluster-54524.89979;Cluster-54524.90808;Cluster-54524.96999;Cluster-62086.0;Cluster-62625.0;Clu…	evm.TU.CM024156.1.100;evm.TU.CM024156.1.96;evm.TU.CM024141.1.182;evm.TU.CM024155.1.436;novel.3038	rn00240	0	1000	0	2.7.4.6	Nucleotide metabolism	N
R00157	Uridine triphosphate:AMP phosphotransferase;	C00075[c] + C00020[c] --> C00015[c] + C00008[c]	Cluster-54524.131432;Cluster-54524.75404;Cluster-54524.96393	evm.TU.CM024167.1.191	rn00240	0	1000	0	2.7.4.10	Nucleotide metabolism	N
R00158	ATP:UMP phosphotransferase	C00002[c] + C00105[c] <=> C00008[c] + C00015[c]	Cluster-46752.0;Cluster-47844.0;Cluster-54524.40935;Cluster-54524.92450;Cluster-54524.92451;	evm.TU.CM024097.1.279	rn00240	-1000	1000	0	2.7.4.4;2.7.4.14;2.7.4.22	Nucleotide metabolism	Y
R00160	FAD nucleotidohydrolase	C00016[c] + C00001[c] --> C00020[c] + C00061[c]	Cluster-54524.102965;Cluster-54524.123829;Cluster-54524.126201;Cluster-54524.138204;Cluster-54524.55691;Cluster-54524.60706;Cluster-54524.97315;	evm.TU.CM024137.1.414;evm.TU.CM024153.1.191;evm.TU.CM024137.1.372;evm.TU.CM024137.1.373	rn00740	0	1000	0	3.6.1.9;3.6.1.18	Metabolism of cofactors and vitamins	N
R00161	ATP:FMN adenylyltransferase	C00002[c] + C00061[c] --> C00013[c] + C00016[c]	Cluster-54524.74167;Cluster-71305.0;	evm.TU.CM024159.1.189	rn00740	0	1000	0	2.7.7.2	Metabolism of cofactors and vitamins	N
R00173	pyridoxal-5'-phosphate phosphohydrolase	C00018[c] + C00001[c] --> C00250[c] + C00009[c]	Cluster-54524.143199;Cluster-54524.146230;Cluster-54524.155974;Cluster-54524.53510;Cluster-54524.53511;Cluster-54524.53514;Cluster-54524.53515;Cluster-54524.53516;	evm.TU.CM024118.1.412	rn00750	0	1000	0	3.1.3.74	Metabolism of cofactors and vitamins	N
R00174	ATP:pyridoxal 5'-phosphotransferase	C00002[c] + C00250[c] --> C00008[c] + C00018[c]	Cluster-54524.46449;Cluster-54524.55057;Cluster-54524.5753;Cluster-54524.71846	evm.TU.CM024111.1.406	rn00750	0	1000	0	2.7.1.35	Metabolism of cofactors and vitamins	N
R00177	ATP:L-methionine S-adenosyltransferase	C00009[c] + C00013[c] + C00019[c] --> C00002[c] + C00073[c] + C00001[c]	Cluster-18761.0;Cluster-19242.0;Cluster-19589.0;Cluster-19959.0;Cluster-22780.0;Cluster-22780.1;Cluster-42318.0;Cluster-54524.113829;Cluster-54524.115688;Cluster-54524.140725;Cluster-54524.157195;Cluster-54524.5997;Cluster-54524.69217;Cluster-54524.74971;Cluster-54524.74972;Cluster-54524.95365;Cluster-55832.0;Cluster-63864.0;Cluster-69859.0;Cluster-72919.0;Cluster-74719.0;Cluster-76177.0;Cluster-…	evm.TU.CM024164.1.417;evm.TU.CM024143.1.292	rn00270	0	1000	0	2.5.1.6	Amino acid metabolism	N
R00178	S-adenosyl-L-methionine carboxy-lyase [(5-deoxy-5-adenosyl)(3-aminopropyl)methylsulfonium-forming]	C00019[c] + C00080[c] --> C01137[c] + C00011[c]	Cluster-17199.0;Cluster-54524.106446;Cluster-54524.106447;Cluster-54524.46614;Cluster-54524.48747;Cluster-73922.0;Cluster-75955.0	evm.TU.CM024160.1.109	rn00270	0	1000	0	4.1.1.50	Amino acid metabolism	N
R00181	AMP aminohydrolase	C00020[c] + C00001[c] --> C00130[c] + C00014[c]	Cluster-54524.86599;Cluster-54524.90853;Cluster-54524.91138	evm.TU.CM024100.1.454	rn00230	0	1000	0	3.5.4.6;3.5.4.17	Nucleotide metabolism	N
R00183	adenosine 5'-monophosphate phosphohydrolase	C00020[c] + C00001[c] --> C00212[c] + C00009[c]	Cluster-20991.0;Cluster-41044.0;Cluster-54524.100878;Cluster-54524.101606;Cluster-54524.104378;Cluster-54524.121748;Cluster-54524.187;Cluster-54524.53069;Cluster-54524.72534;Cluster-54524.74950;Cluster-54524.90654;Cluster-54524.92167;Cluster-54524.94132;Cluster-54524.96993;Cluster-54524.97722;Cluster-54524.98156;Cluster-54524.99207;Cluster-54612.0;Cluster-78402.0;	evm.TU.CM024127.1.524;evm.TU.CM024148.1.55;evm.TU.CM024127.1.459;evm.TU.CM024165.1.62	rn00230	0	1000	0	3.1.3.5	Nucleotide metabolism	N
R00184	P1,P4-bis(5'-adenosyl)-tetraphosphate adenylohydrolase	C01260[c] + C00001[c] --> C00002[c] + C00020[c]	Cluster-54524.101176;Cluster-54524.78950;	evm.TU.CM024160.1.27	rn00230	0	1000	0	3.6.1.17;3.6.1.61	Nucleotide metabolism	N
R00185	ATP:adenosine 5'-phosphotransferase	C00002[c] + C00212[c] <=> C00008[c] + C00020[c]	Cluster-11131.0;Cluster-41223.0;Cluster-54524.40841;Cluster-54524.43275;Cluster-54524.43276;Cluster-54524.81911;Cluster-54524.96502;Cluster-54524.98542;Cluster-54524.98543;Cluster-54524.98544;Cluster-54524.98545;Cluster-54524.99535;	novel.4000;evm.TU.CM024097.1.429	rn00230	-1000	1000	0	2.7.1.20;2.7.1.74	Nucleotide metabolism	Y
R00187	P1,P3-bis(5'-adenosyl)-triphosphate adenylohydrolase	C06197[c] + C00001[c] --> C00008[c] + C00020[c]	Cluster-52594.0;		rn00230	0	1000	0	3.6.1.29	Nucleotide metabolism	N
R00188	adenosine-3',5'-bisphosphate 3'-phosphohydrolase	C00054[c] + C00001[c] --> C00020[c] + C00009[c]	Cluster-54524.125769;Cluster-54524.125770;Cluster-57134.0;Cluster-54524.101344;Cluster-54524.105010;Cluster-54524.98042;Cluster-54524.98724;	evm.TU.CM024163.1.251;evm.TU.CM024122.1.144;evm.TU.CM024122.1.143	rn00230	0	1000	0	3.1.3.7;3.1.3.97	Nucleotide metabolism	N
R00190	AMP:diphosphate phospho-D-ribosyltransferase	C00020[c] + C00013[c] <=> C00147[c] + C00119[c]	Cluster-54524.108109;Cluster-54524.108110;Cluster-54524.76306;Cluster-54524.76307;Cluster-54524.79454;Cluster-65470.0;Cluster-75303.0;Cluster-20343.0;Cluster-48987.0;Cluster-54524.101354;Cluster-54524.14382;Cluster-54524.14383;Cluster-54524.14790;	evm.TU.CM024111.1.294;evm.TU.CM024158.1.380	rn00230	-1000	1000	0	2.4.2.7;2.4.2.8	Nucleotide metabolism	Y
R00191	adenosine 3',5'-phosphate 5'-nucleotidohydrolase	C00575[c] + C00001[c] --> C00020[c]	Cluster-54524.130662;Cluster-54524.139557;Cluster-54524.38530;Cluster-54524.55553;Cluster-54524.64007;Cluster-54524.64008;Cluster-54524.64009;Cluster-54524.64011;Cluster-54524.60681;Cluster-54524.76469;Cluster-54524.93945;Cluster-54524.107342;Cluster-54524.74806;Cluster-18499.0;Cluster-54524.130616;Cluster-54524.130901;Cluster-54524.49714;Cluster-54524.52715;Cluster-54524.52716;Cluster-54524.5271…	novel.3006;evm.TU.CM024149.1.277;evm.TU.CM024122.1.138;evm.TU.CM024158.1.339;novel.2703;evm.TU.CM024129.1.188;novel.2701;evm.TU.CM024167.1.309;evm.TU.CM024121.1.363;evm.TU.CM024160.1.81;evm.TU.CM024122.1.132;evm.TU.CM024124.1.29;evm.TU.CM024111.1.495	rn00230	0	1000	0	3.1.4.17;3.1.4.53	Nucleotide metabolism	N
R00192	S-Adenosyl-L-homocysteine hydrolase	C00021[c] + C00001[c] --> C00212[c] + C00155[c]	Cluster-20869.0;Cluster-42042.0;Cluster-42042.1;Cluster-54524.101924;Cluster-54524.104215;Cluster-54524.36482;Cluster-54524.41366;Cluster-54524.55978;Cluster-54524.55979;Cluster-54524.91547;Cluster-54524.91548;Cluster-54524.94512;Cluster-54524.94935;Cluster-57672.0;Cluster-62358.0;Cluster-62358.1;Cluster-63044.0;Cluster-70085.0;Cluster-77146.0;Cluster-79269.0;Cluster-79269.1;Cluster-79286.0	evm.TU.CM024165.1.201;evm.TU.CM024160.1.25	rn00270	0	1000	0	3.3.1.1	Amino acid metabolism	N
R00199	ATP:pyruvate,water phosphotransferase	C00002[c] + C00022[c] + C00001[c] --> C00020[c] + C00074[c] + C00009[c]	Cluster-54524.102313	evm.TU.CM024111.1.252	rn00620	0	1000	0	2.7.9.2	Carbohydrate metabolism	N
R00200	ATP:pyruvate 2-O-phosphotransferase	C00002[c] + C00022[c] --> C00008[c] + C00074[c]	Cluster-23033.0;Cluster-72439.0;Cluster-14735.1;Cluster-54524.143411;Cluster-54524.143412;Cluster-54524.148797;Cluster-54524.16854;Cluster-54524.17287;Cluster-54524.17499;Cluster-54524.25716;Cluster-54524.90218;Cluster-54524.90488;Cluster-76647.0;	evm.TU.CM024122.1.21;evm.TU.CM024113.1.104	rn00010	0	1000	0	2.7.1.40	Carbohydrate metabolism	N
R00209	pyruvate:NAD+ 2-oxidoreductase (CoA-acetylating);	C00022[c] + C00010[c] + C00003[c] <=> C00024[c] + C00011[c] + C00004[c] + C00080[c]	Cluster-50496.0;Cluster-51902.0;Cluster-54524.110452;Cluster-54524.86795;Cluster-54524.94380;Cluster-20302.0;Cluster-20302.1;Cluster-20302.2;Cluster-38438.0;Cluster-40976.0;Cluster-54524.40894;Cluster-70915.0;Cluster-51294.0;Cluster-53608.0;Cluster-54524.98981;Cluster-54524.98982;Cluster-13915.0;Cluster-16548.0;Cluster-54524.104074;Cluster-54524.104075;Cluster-54524.74261;Cluster-54524.93368;Clus…	evm.TU.CM024113.1.61;evm.TU.CM024106.1.37;evm.TU.CM024131.1.359;evm.TU.CM024121.1.95;novel.232	rn01100	-1000	1000	0	1.2.4.1;1.8.1.4;2.3.1.12	Global and overview maps	Y
R00214	(S)-malate:NAD+ oxidoreductase (decarboxylating)	C00149[c] + C00003[c] <=> C00022[c] + C00011[c] + C00004[c] + C00080[c]	Cluster-68277.1;		rn00620	-1000	1000	0	1.1.1.38;1.1.1.39	Carbohydrate metabolism	Y
R00216	(S)-Malate:NADP+ oxidoreductase(oxaloacetate-decarboxylating)	C00149[c] + C00006[c] <=> C00022[c] + C00011[c] + C00005[c] + C00080[c]	Cluster-2028.0;Cluster-2472.0;Cluster-29940.0;Cluster-54524.101481;Cluster-54524.101482;Cluster-54524.14150;Cluster-57942.0;Cluster-76130.0	evm.TU.CM024098.1.234	rn00620	-1000	1000	0	1.1.1.40	Carbohydrate metabolism	Y
R00220	L-serine ammonia-lyase	C00065[c] --> C00022[c] + C00014[c]	Cluster-54524.143123;Cluster-54524.149695;Cluster-54524.149696;Cluster-54524.20453;Cluster-54524.8556;Cluster-54524.93139;	evm.TU.CM024136.1.169;evm.TU.CM024145.1.616	rn00260	0	1000	0	4.3.1.17;4.3.1.19	Amino acid metabolism	N
R00233	malonyl-CoA carboxy-lyase (acetyl-CoA-forming)	C00083[c] --> C00024[c] + C00011[c]	Cluster-54524.76805	evm.TU.CM024145.1.740	rn00410	0	1000	0	4.1.1.9	Metabolism of other amino acids	N
R00235	Acetate:CoA ligase (AMP-forming)	C00002[c] + C00033[c] + C00010[c] --> C00020[c] + C00013[c] + C00024[c]	Cluster-54524.113154;Cluster-54524.113155;Cluster-54524.113157;Cluster-54524.95850	evm.TU.CM024136.1.55	rn00010	0	1000	0	6.2.1.1	Carbohydrate metabolism	N
R00236	acetyl adenylate:CoA acetyltransferase	C05993[c] + C00010[c] <=> C00020[c] + C00024[c]	Cluster-54524.113154;Cluster-54524.113155;Cluster-54524.113157;Cluster-54524.95850	evm.TU.CM024136.1.55	rn00620	-1000	1000	0	6.2.1.1	Carbohydrate metabolism	Y
R00238	Acetyl-CoA:acetyl-CoA C-acetyltransferase	2 C00024[c] <=> C00010[c] + C00332[c]	Cluster-20659.0;Cluster-40547.0;Cluster-54524.107277;Cluster-54524.107278;Cluster-54524.49823;Cluster-54524.59827;Cluster-54524.74305;Cluster-54524.76192;Cluster-70024.0	evm.TU.CM024154.1.351;evm.TU.CM024137.1.122	rn00071	-1000	1000	0	2.3.1.9	Lipid metabolism	Y
R00239	ATP:L-glutamate 5-phosphotransferase	C00002[c] + C00025[c] --> C00008[c] + C03287[c]	Cluster-39239.0;		rn00330	0	1000	0	2.7.2.11	Amino acid metabolism	N
R00243	L-glutamate:NAD+ oxidoreductase (deaminating)	C00025[c] + C00003[c] + C00001[c] <=> C00026[c] + C00014[c] + C00004[c] + C00080[c]	Cluster-17915.0;Cluster-51065.0;Cluster-54524.136771;Cluster-54524.20115;Cluster-54524.41159;Cluster-54524.87797;Cluster-54524.87798;Cluster-54524.89394;Cluster-54524.92168;Cluster-72805.0;Cluster-75716.0;	evm.TU.CM024159.1.155	rn00220	-1000	1000	0	1.4.1.2;1.4.1.3	Amino acid metabolism	Y
R00245	L-glutamate gamma-semialdehyde:NAD+ oxidoreductase	C01165[c] + C00003[c] + C00001[c] <=> C00025[c] + C00004[c] + C00080[c]	Cluster-12184.0;		rn00330	-1000	1000	0	1.2.1.88	Amino acid metabolism	Y
R00248	L-Glutamate:NADP+ oxidoreductase (deaminating)	C00025[c] + C00006[c] + C00001[c] <=> C00026[c] + C00014[c] + C00005[c] + C00080[c]	Cluster-54524.102282;Cluster-54524.83030;Cluster-54524.83032;Cluster-77190.0;Cluster-17915.0;Cluster-51065.0;Cluster-54524.136771;Cluster-54524.20115;Cluster-54524.41159;Cluster-54524.87797;Cluster-54524.87798;Cluster-54524.89394;Cluster-54524.92168;Cluster-72805.0;Cluster-75716.0;	evm.TU.CM024159.1.155;evm.TU.CM024118.1.101	rn00250	-1000	1000	0	1.4.1.3;1.4.1.4;1.4.1.13	Amino acid metabolism	Y
R00251	5-oxo-L-proline amidohydrolase (ATP-hydrolysing)	C00002[c] + C01879[c] + 2 C00001[c] --> C00008[c] + C00009[c] + C00025[c]	Cluster-54524.72399;Cluster-54524.72400;Cluster-54524.72401;Cluster-54524.72404	evm.TU.CM024127.1.63;evm.TU.CM024127.1.62	rn00480	0	1000	0	3.5.2.9	Metabolism of other amino acids	N
R00253	L-Glutamate:ammonia ligase (ADP-forming)	C00002[c] + C00025[c] + C00014[c] --> C00008[c] + C00009[c] + C00064[c]	Cluster-12232.0;Cluster-31212.1;Cluster-31212.2;Cluster-54524.14230;Cluster-54524.83850;Cluster-54524.83885;Cluster-54524.85109;Cluster-54524.86275;Cluster-54524.87972;Cluster-54524.89560;Cluster-54524.89731;Cluster-54524.89755;Cluster-54524.90702;Cluster-54524.97190;Cluster-61010.0;Cluster-65686.0;Cluster-65686.3;Cluster-75322.0;Cluster-77786.0	evm.TU.CM024132.1.169;evm.TU.CM024132.1.170;evm.TU.CM024132.1.168	rn00250	0	1000	0	6.3.1.2	Amino acid metabolism	N
R00256	L-glutamine amidohydrolase	C00064[c] + C00001[c] <=> C00025[c] + C00014[c]	Cluster-54524.32423;Cluster-54524.95578;Cluster-54524.95579;Cluster-54524.104926;Cluster-54524.115853;Cluster-54524.136199;Cluster-54524.137590;Cluster-54524.151498;Cluster-54524.39465;Cluster-54524.68326;Cluster-54524.73736;Cluster-54524.82754;Cluster-54524.83433;Cluster-54524.94371;Cluster-54524.95436;	evm.TU.CM024135.1.881;evm.TU.CM024098.1.297;evm.TU.CM024098.1.291;evm.TU.CM024122.1.30;evm.TU.CM024122.1.31	rn00250	-1000	1000	0	1.4.1.13;1.4.7.1;3.5.1.2;3.5.1.38;	Amino acid metabolism	Y
R00257	Deamido-NAD+:L-glutamine amido-ligase (AMP-forming)	C00002[c] + C00857[c] + C00064[c] + C00001[c] --> C00020[c] + C00013[c] + C00003[c] + C00025[c]	Cluster-54524.121798;Cluster-54524.68942	evm.TU.CM024151.1.100	rn00760	0	1000	0	6.3.5.1	Metabolism of cofactors and vitamins	N
R00258	L-Alanine:2-oxoglutarate aminotransferase	C00041[c] + C00026[c] --> C00022[c] + C00025[c]	Cluster-54524.111076;Cluster-54524.115220;	evm.TU.CM024105.1.163;evm.TU.CM024158.1.186	rn00220	0	1000	0	2.6.1.2	Amino acid metabolism	N
R00261	L-glutamate 1-carboxy-lyase (4-aminobutanoate-forming)	C00025[c] --> C00334[c] + C00011[c]	Cluster-54524.40385;Cluster-54524.78344	evm.TU.CM024165.1.446;evm.TU.CM024165.1.445	rn00250	0	1000	0	4.1.1.15	Amino acid metabolism	N
R00264	2,5-dioxopentanoate:NADP+ 5-oxidoreductase	C00433[c] + C00006[c] + C00001[c] <=> C00026[c] + C00005[c] + C00080[c]	Cluster-13478.0;Cluster-13761.0;Cluster-40925.0;Cluster-43897.0;Cluster-4515.0;Cluster-4515.1;Cluster-48391.0;Cluster-49123.0;Cluster-54524.100402;Cluster-54524.102395;Cluster-54524.102635;Cluster-54524.116426;Cluster-54524.137090;Cluster-54524.72219;Cluster-54524.82554;Cluster-54524.93234;Cluster-54524.93366;Cluster-54524.93523;Cluster-54524.95001;Cluster-54524.97753;Cluster-54524.98179;Cluster-…	evm.TU.CM024118.1.284;evm.TU.CM024166.1.102;evm.TU.CM024108.1.113;evm.TU.CM024106.1.75;evm.TU.CM024113.1.176;evm.TU.CM024098.1.361;evm.TU.CM024106.1.76	rn00053	-1000	1000	0	1.2.1.3;1.2.1.26	Carbohydrate metabolism	Y
R00267	Isocitrate:NADP+ oxidoreductase (decarboxylating)	C00311[c] + C00006[c] --> C00026[c] + C00011[c] + C00005[c] + C00080[c]	Cluster-13852.0;Cluster-14275.0;Cluster-18420.0;Cluster-36065.0;Cluster-36156.0;Cluster-54524.12131;Cluster-54524.151022;Cluster-54524.38766;Cluster-54524.41410;Cluster-54524.85863;Cluster-54524.87970;Cluster-54524.93148;Cluster-54524.93725;Cluster-54524.95085;Cluster-54524.95958;Cluster-57632.0;Cluster-66328.0;Cluster-67052.0;Cluster-73257.0;Cluster-74714.0	evm.TU.CM024107.1.114;evm.TU.CM024100.1.585;evm.TU.CM024107.1.113	rn00480	0	1000	0	1.1.1.42	Metabolism of other amino acids	N
R00268	oxalosuccinate carboxy-lyase (2-oxoglutarate-forming)	C05379[c] <=> C00026[c] + C00011[c]	Cluster-13852.0;Cluster-14275.0;Cluster-18420.0;Cluster-36065.0;Cluster-36156.0;Cluster-54524.12131;Cluster-54524.151022;Cluster-54524.38766;Cluster-54524.41410;Cluster-54524.85863;Cluster-54524.87970;Cluster-54524.93148;Cluster-54524.93725;Cluster-54524.95085;Cluster-54524.95958;Cluster-57632.0;Cluster-66328.0;Cluster-67052.0;Cluster-73257.0;Cluster-74714.0	evm.TU.CM024107.1.114;evm.TU.CM024100.1.585;evm.TU.CM024107.1.113	rn00020	-1000	1000	0	1.1.1.42	Carbohydrate metabolism	Y
R00269	2-oxoglutaramate amidohydrolase	C00940[c] + C00001[c] --> C00026[c] + C00014[c]	Cluster-42119.0;Cluster-54524.100761;Cluster-54524.100762;Cluster-54524.62331;Cluster-54524.68136;Cluster-54524.70393;Cluster-54524.81222;Cluster-54524.91177;Cluster-54524.98076;	evm.TU.CM024129.1.267;evm.TU.CM024144.1.348;novel.4960	rn00250	0	1000	0	3.5.1.3;3.5.1.111	Amino acid metabolism	N
R00274	glutathione:hydrogen-peroxide oxidoreductase	C00027[c] + 2 C00051[c] --> C00127[c] + 2 C00001[c]	Cluster-42664.0;Cluster-54524.100861;Cluster-54524.120599;Cluster-54524.138741;Cluster-54524.139740;Cluster-54524.140626;Cluster-54524.35689;Cluster-54524.35690;Cluster-54524.53358;Cluster-54524.65034;Cluster-54524.86321;Cluster-54524.88917;Cluster-54524.89109;Cluster-54524.90224;Cluster-70861.1;Cluster-71450.0	evm.TU.CM024134.1.382;novel.4289;evm.TU.CM024103.1.406;evm.TU.CM024150.1.331	rn00480	0	1000	0	1.11.1.9	Metabolism of other amino acids	N
R00277	Pyridoxamine-5'-phosphate:oxygen oxidoreductase (deaminating)	C00647[c] + C00001[c] + C00007[c] --> C00018[c] + C00014[c] + C00027[c]	Cluster-54524.127087;Cluster-54524.127088;Cluster-54524.127089;Cluster-54524.129315;Cluster-54524.57451	evm.TU.CM024146.1.45	rn00750	0	1000	0	1.4.3.5	Metabolism of cofactors and vitamins	N
R00278	Pyridoxine 5-phosphate:oxygen oxidoreductase	C00627[c] + C00007[c] --> C00027[c] + C00018[c]	Cluster-54524.127087;Cluster-54524.127088;Cluster-54524.127089;Cluster-54524.129315;Cluster-54524.57451	evm.TU.CM024146.1.45	rn00750	0	1000	0	1.4.3.5	Metabolism of cofactors and vitamins	N
R00286	UDP-glucose:NAD+ 6-oxidoreductase	C00029[c] + C00001[c] + 2 C00003[c] <=> C00167[c] + 2 C00004[c] + 2 C00080[c]	Cluster-10907.0;Cluster-13332.0;Cluster-21840.0;Cluster-54524.101511;Cluster-54524.101512;Cluster-54524.115776;Cluster-54524.8698;Cluster-54524.8699;Cluster-60904.0;Cluster-72686.0	evm.TU.CM024138.1.181;evm.TU.CM024138.1.182	rn00040	-1000	1000	0	1.1.1.22	Carbohydrate metabolism	Y
R00287	UDP-glucose glucophosphohydrolase	C00029[c] + C00001[c] --> C00105[c] + C00103[c]	Cluster-54524.102965;Cluster-54524.123829;Cluster-54524.126201;Cluster-54524.138204;Cluster-54524.55691;Cluster-54524.60706;Cluster-54524.97315;	evm.TU.CM024137.1.414;evm.TU.CM024153.1.191;evm.TU.CM024137.1.372;evm.TU.CM024137.1.373	rn00240	0	1000	0	3.6.1.8;3.6.1.9;3.6.1.45	Nucleotide metabolism	N
R00289	UTP:alpha-D-glucose-1-phosphate uridylyltransferase	C00075[c] + C00103[c] --> C00013[c] + C00029[c]	Cluster-54524.140554;Cluster-54524.140823;Cluster-54524.15973;Cluster-54524.33204;Cluster-54524.55233;Cluster-54524.58000;Cluster-54524.58394;Cluster-54524.92236;Cluster-66793.0;Cluster-69405.1;	evm.TU.CM024143.1.139;evm.TU.CM024123.1.221	rn00040	0	1000	0	2.7.7.9;2.7.7.64	Carbohydrate metabolism	N
R00291	UDP-glucose 4-epimerase;	C00029[c] <=> C00052[c]	Cluster-2587.0;Cluster-50500.0;Cluster-51207.0;Cluster-54524.115054;Cluster-54524.141695;Cluster-54524.74248;Cluster-55870.0;Cluster-55930.0;	novel.4528;evm.TU.CM024164.1.365	rn00052	-1000	1000	0	5.1.3.2	Carbohydrate metabolism	Y
R00292	UDP-glucose:glycogen 4-alpha-D-glucosyltransferase	C00029[c] + C00718[c] --> C00015[c] + C00718[c]	Cluster-54524.88778;Cluster-54524.90495;Cluster-54524.90745;Cluster-54524.91402;Cluster-54524.91403;Cluster-54524.94151;	evm.TU.CM024135.1.307	rn00500	0	1000	0	2.4.1.11;2.4.1.242	Carbohydrate metabolism	N
R00293	UDP-glucose 4,6-hydro-lyase (UDP-4-dehydro-6-deoxy-D-glucose-forming)	C00029[c] --> C04089[c] + C00001[c]	Cluster-27391.0		rn00520	0	1000	0	4.2.1.76	Carbohydrate metabolism	N
R00305	D-glucose:quinone 1-oxidoreductase	C00267[c] + C15602[c] --> C00198[c] + C15603[c]	Cluster-54524.56007;Cluster-54524.56086;	evm.TU.CM024134.1.442;evm.TU.CM024134.1.443;evm.TU.CM024107.1.388	rn00030	0	1000	0	1.1.5.9	Carbohydrate metabolism	N
R00310	protoheme ferro-lyase (protoporphyrin-forming)	C02191[c] + C14818[c] --> C00032[c] + 2 C00080[c]	Cluster-54524.111008;Cluster-68749.0	evm.TU.CM024122.1.123	rn00860	0	1000	0	4.99.1.1	Metabolism of cofactors and vitamins	N
R00311	protoheme,NADPH---hemoprotein reductase:oxygen oxidoreductase (alpha-methene-oxidizing, hydroxylating)	C00032[c] + 3 C03024[c] + 3 C00007[c] <=> C00500[c] + C00237[c] + C14818[c] + 3 C03161[c] + 3 C00001[c]	Cluster-51687.0;Cluster-54524.101505;Cluster-54524.60442;Cluster-54524.66371;Cluster-54524.89722;Cluster-74476.0;Cluster-74476.1;	evm.TU.CM024127.1.378	rn01100	-1000	1000	0	1.14.14.18	Global and overview maps	Y
R00316	ATP:acetate adenylyltransferase	C00002[c] + C00033[c] <=> C00013[c] + C05993[c]	Cluster-54524.113154;Cluster-54524.113155;Cluster-54524.113157;Cluster-54524.95850	evm.TU.CM024136.1.55	rn00620	0	1000	0	6.2.1.1	Carbohydrate metabolism	N
R00317	Acetyl phosphate phosphohydrolase	C00227[c] + C00001[c] --> C00033[c] + C00009[c]	Cluster-54524.134138;Cluster-54524.49693;Cluster-54524.49694;Cluster-54524.88566	evm.TU.CM024143.1.309;novel.3428	rn00620	0	1000	0	3.6.1.7	Carbohydrate metabolism	N
R00328	GDP phosphohydrolase	C00035[c] + C00001[c] --> C00144[c] + C00009[c]	Cluster-54524.119299;Cluster-54524.119301;Cluster-54524.120387;Cluster-54524.124441;Cluster-54524.122033;Cluster-54524.54144;Cluster-54524.59082;Cluster-72009.0;	evm.TU.CM024104.1.176;evm.TU.CM024112.1.168;novel.1139	rn00230	0	1000	0	3.6.1.5;3.6.1.6;3.6.1.42	Nucleotide metabolism	N
R00330	ATP:GDP phosphotransferase	C00002[c] + C00035[c] <=> C00008[c] + C00044[c]	Cluster-16057.0;Cluster-2536.0;Cluster-33.0;Cluster-53723.0;Cluster-54524.118394;Cluster-54524.118396;Cluster-54524.136812;Cluster-54524.13876;Cluster-54524.148254;Cluster-54524.29675;Cluster-54524.30823;Cluster-54524.41357;Cluster-54524.41713;Cluster-54524.70481;Cluster-54524.89171;Cluster-54524.89915;Cluster-54524.89979;Cluster-54524.90808;Cluster-54524.96999;Cluster-62086.0;Cluster-62625.0;Clu…	evm.TU.CM024156.1.100;evm.TU.CM024156.1.96;evm.TU.CM024141.1.182;evm.TU.CM024155.1.436;novel.3038	rn00230	-1000	1000	0	2.7.4.6	Nucleotide metabolism	Y
R00332	ATP:GMP phosphotransferase	C00002[c] + C00144[c] <=> C00008[c] + C00035[c]	Cluster-16955.0;Cluster-16955.1;Cluster-16955.2;Cluster-16955.3;Cluster-16955.4;Cluster-19968.0;Cluster-54524.18129	evm.TU.CM024151.1.267	rn00230	-1000	1000	0	2.7.4.8	Nucleotide metabolism	Y
R00336	guanosine-3',5'-bis(diphosphate) 3'-diphosphohydrolase	C01228[c] + C00001[c] <=> C00035[c] + C00013[c]	Cluster-50342.0;Cluster-54524.62277;Cluster-54524.62278;	evm.TU.CM024121.1.129	rn00230	-1000	1000	0	3.1.7.2	Nucleotide metabolism	Y
R00342	(S)-malate:NAD+ oxidoreductase	C00149[c] + C00003[c] <=> C00036[c] + C00004[c] + C00080[c]	Cluster-11068.0;Cluster-40643.0;Cluster-54524.108503;Cluster-54524.136881;Cluster-54524.89036;Cluster-67397.0;Cluster-68172.0;Cluster-70455.0;Cluster-72874.0;Cluster-72891.0;Cluster-16375.0;Cluster-16375.1;Cluster-16375.2;Cluster-2058.0;Cluster-22359.0;Cluster-49142.0;Cluster-54524.146747;Cluster-61424.0;Cluster-73514.0;Cluster-76343.1;Cluster-76923.0;	evm.TU.CM024112.1.161	rn00020	-1000	1000	0	1.1.1.37;1.1.1.299	Carbohydrate metabolism	Y
R00344	Pyruvate:carbon-dioxide ligase (ADP-forming)	C00002[c] + C00022[c] + C00288[c] + C00080[c] --> C00008[c] + C00009[c] + C00036[c]	Cluster-54524.93336;	evm.TU.CM024157.1.56	rn00020	0	1000	0	6.4.1.1	Carbohydrate metabolism	N
R00348	2-oxosuccinamate amidohydrolase	C02362[c] + C00001[c] --> C00036[c] + C00014[c]	Cluster-42119.0;Cluster-54524.100761;Cluster-54524.100762;Cluster-54524.62331;Cluster-54524.68136;Cluster-54524.70393;Cluster-54524.81222;Cluster-54524.91177;Cluster-54524.98076	evm.TU.CM024129.1.267;evm.TU.CM024144.1.348;novel.4960	rn00250	0	1000	0	3.5.1.3	Amino acid metabolism	N
R00351	acetyl-CoA:oxaloacetate C-acetyltransferase (thioester-hydrolysing)	C00158[c] + C00010[c] <=> C00024[c] + C00001[c] + C00036[c]	Cluster-10955.0;Cluster-14726.0;Cluster-49522.0;Cluster-54524.114303;Cluster-54524.150241;Cluster-54524.150242;Cluster-54524.36619;Cluster-54524.64107;Cluster-54524.88285;Cluster-54524.91094;Cluster-63786.0;Cluster-77121.0	evm.TU.CM024112.1.253	rn00020	-1000	1000	0	2.3.3.1;2.3.3.3;2.3.3.16	Carbohydrate metabolism	Y
R00352	acetyl-CoA:oxaloacetate C-acetyltransferase [(pro-S)-carboxymethyl-forming, ADP-phosphorylating]	C00002[c] + C00158[c] + C00010[c] <=> C00008[c] + C00009[c] + C00024[c] + C00036[c]	Cluster-10500.0;Cluster-54524.40657;Cluster-54524.83987;Cluster-54524.93618;Cluster-66337.0;Cluster-66337.1;Cluster-73060.0;	evm.TU.CM024117.1.61	rn00020	0	1000	0	2.3.3.8	Carbohydrate metabolism	N
R00355	L-Aspartate:2-oxoglutarate aminotransferase	C00049[c] + C00026[c] <=> C00036[c] + C00025[c]	Cluster-54524.116053;Cluster-54524.1895;Cluster-54524.1919;Cluster-54524.40731;Cluster-74910.0;Cluster-47823.0;Cluster-54524.26948;Cluster-54524.89825;Cluster-54524.91492;	evm.TU.CM024108.1.210;evm.TU.CM024146.1.351	rn00250	-1000	1000	0	2.6.1.1	Amino acid metabolism	Y
R00359	D-Aspartate:oxygen oxidoreductase (deaminating)	C00402[c] + C00001[c] + C00007[c] --> C00036[c] + C00014[c] + C00027[c]	Cluster-54524.107741;Cluster-54524.88718;Cluster-54524.91101;Cluster-54524.94533	evm.TU.CM024122.1.518;evm.TU.CM024111.1.317	rn00250	0	1000	0	1.4.3.1;1.4.3.15	Amino acid metabolism	N
R00366	glycine:oxygen oxidoreductase (deaminating);	C00037[c] + C00001[c] + C00007[c] --> C00048[c] + C00014[c] + C00027[c]	Cluster-54524.107740;Cluster-54524.41610;Cluster-54524.4735	evm.TU.CM024122.1.518;evm.TU.CM024111.1.316	rn00260	0	1000	0	1.4.3.3;1.4.3.19	Amino acid metabolism	N
R00367	S-Adenosyl-L-methionine:glycine N-methyltransferase	C00019[c] + C00037[c] <=> C00021[c] + C00213[c]	Cluster-54524.133103;Cluster-54524.133104;Cluster-54524.139677;Cluster-54524.46968;Cluster-54524.48208	evm.TU.CM024152.1.18	rn00260	-1000	1000	0	2.1.1.20;2.1.1.156;2.1.1.162	Amino acid metabolism	Y
R00369	L-Alanine:glyoxylate aminotransferase	C00041[c] + C00048[c] --> C00022[c] + C00037[c]	Cluster-54524.120408;Cluster-54524.69459;Cluster-54524.97119;Cluster-64110.0;Cluster-12174.0;Cluster-13996.0;Cluster-23172.0;Cluster-54524.140619;Cluster-54524.49123;Cluster-54524.49124;Cluster-54524.49126;	evm.TU.CM024122.1.4;evm.TU.CM024128.1.310;evm.TU.CM024166.1.17	rn00250	0	1000	0	2.6.1.44	Amino acid metabolism	N
R00371	Acetyl-CoA:glycine C-acetyltransferase	C00024[c] + C00037[c] <=> C00010[c] + C03508[c]	Cluster-54524.110461;Cluster-54524.110462;Cluster-54524.111039;Cluster-54524.112271;Cluster-54524.134099	evm.TU.CM024158.1.484	rn00260	-1000	1000	0	2.3.1.29	Amino acid metabolism	Y
R00372	Glycine:2-oxoglutarate aminotransferase	C00037[c] + C00026[c] <=> C00048[c] + C00025[c]	Cluster-54524.120408;Cluster-54524.69459;Cluster-54524.97119;Cluster-64110.0;Cluster-12174.0;Cluster-13996.0;Cluster-23172.0;Cluster-54524.140619;Cluster-54524.49123;Cluster-54524.49124;Cluster-54524.49126;	evm.TU.CM024122.1.4;evm.TU.CM024128.1.310;evm.TU.CM024166.1.17	rn00260	-1000	1000	0	2.6.1.4;2.6.1.44	Amino acid metabolism	Y
R00375	Deoxyadenosine 5'-triphosphate:DNA deoxynucleotidyltransferase (DNA-directed)	C00131[c] + C00039[c] <=> C00013[c] + C00039[c]	Cluster-27699.0;Cluster-54524.78535;Cluster-54524.127085;Cluster-54524.128196;Cluster-54524.144168;Cluster-54524.155064;Cluster-54524.2283;Cluster-54524.28706;Cluster-3523.0;Cluster-54524.116762;Cluster-54524.119085;Cluster-54524.119086;Cluster-54524.119089;Cluster-54524.39580;Cluster-13793.0;Cluster-3233.0;Cluster-54524.111576;Cluster-54524.122886;Cluster-54524.135424;Cluster-54524.85599;Cluster…	evm.TU.CM024099.1.133;evm.TU.CM024149.1.180;novel.2064;evm.TU.CM024165.1.129;evm.TU.CM024100.1.447;evm.TU.CM024124.1.103;evm.TU.CM024139.1.264;evm.TU.CM024100.1.144;evm.TU.CM024147.1.39;evm.TU.CM024149.1.182;evm.TU.CM024122.1.68	rn00230	-1000	1000	0	2.7.7.7	Nucleotide metabolism	Y
R00376	Deoxyguanosine 5'-triphosphate:DNA deoxynucleotidyltransferase (DNA-directed)	C00286[c] + C00039[c] <=> C00013[c] + C00039[c]	Cluster-27699.0;Cluster-54524.78535;Cluster-54524.127085;Cluster-54524.128196;Cluster-54524.144168;Cluster-54524.155064;Cluster-54524.2283;Cluster-54524.28706;Cluster-3523.0;Cluster-54524.116762;Cluster-54524.119085;Cluster-54524.119086;Cluster-54524.119089;Cluster-54524.39580;Cluster-13793.0;Cluster-3233.0;Cluster-54524.111576;Cluster-54524.122886;Cluster-54524.135424;Cluster-54524.85599;Cluster…	evm.TU.CM024099.1.133;evm.TU.CM024149.1.180;novel.2064;evm.TU.CM024165.1.129;evm.TU.CM024100.1.447;evm.TU.CM024124.1.103;evm.TU.CM024139.1.264;evm.TU.CM024100.1.144;evm.TU.CM024147.1.39;evm.TU.CM024149.1.182;evm.TU.CM024122.1.68	rn00230	-1000	1000	0	2.7.7.7	Nucleotide metabolism	Y
R00377	Deoxycytidine triphosphate:DNA deoxynucleotidyltransferase (DNA-directed)	C00458[c] + C00039[c] --> C00013[c] + C00039[c]	Cluster-27699.0;Cluster-54524.78535;Cluster-54524.127085;Cluster-54524.128196;Cluster-54524.144168;Cluster-54524.155064;Cluster-54524.2283;Cluster-54524.28706;Cluster-3523.0;Cluster-54524.116762;Cluster-54524.119085;Cluster-54524.119086;Cluster-54524.119089;Cluster-54524.39580;Cluster-13793.0;Cluster-3233.0;Cluster-54524.111576;Cluster-54524.122886;Cluster-54524.135424;Cluster-54524.85599;Cluster…	evm.TU.CM024099.1.133;evm.TU.CM024149.1.180;novel.2064;evm.TU.CM024165.1.129;evm.TU.CM024100.1.447;evm.TU.CM024124.1.103;evm.TU.CM024139.1.264;evm.TU.CM024100.1.144;evm.TU.CM024147.1.39;evm.TU.CM024149.1.182;evm.TU.CM024122.1.68	rn00240	0	1000	0	2.7.7.7	Nucleotide metabolism	N
R00378	deoxythymidine triphosphate:DNA deoxynucleotidyltransferase (DNA-directed)	C00459[c] + C00039[c] --> C00013[c] + C00039[c]	Cluster-27699.0;Cluster-54524.78535;Cluster-54524.127085;Cluster-54524.128196;Cluster-54524.144168;Cluster-54524.155064;Cluster-54524.2283;Cluster-54524.28706;Cluster-3523.0;Cluster-54524.116762;Cluster-54524.119085;Cluster-54524.119086;Cluster-54524.119089;Cluster-54524.39580;Cluster-13793.0;Cluster-3233.0;Cluster-54524.111576;Cluster-54524.122886;Cluster-54524.135424;Cluster-54524.85599;Cluster…	evm.TU.CM024099.1.133;evm.TU.CM024149.1.180;novel.2064;evm.TU.CM024165.1.129;evm.TU.CM024100.1.447;evm.TU.CM024124.1.103;evm.TU.CM024139.1.264;evm.TU.CM024100.1.144;evm.TU.CM024147.1.39;evm.TU.CM024149.1.182;evm.TU.CM024122.1.68	rn00240	0	1000	0	2.7.7.7	Nucleotide metabolism	N
R00410	succinyl-CoA:acetoacetate CoA-transferase	C00091[c] + C00164[c] <=> C00042[c] + C00332[c]	Cluster-54524.102179;Cluster-54524.103852;Cluster-76639.0;	evm.TU.CM024166.1.305	rn00072	-1000	1000	0	2.8.3.5	Lipid metabolism	Y
R00416	UTP:N-acetyl-alpha-D-glucosamine-1-phosphate uridylyltransferase	C00075[c] + C04501[c] --> C00013[c] + C00043[c]	Cluster-43666.1;Cluster-54524.88903;Cluster-54524.89627;Cluster-54524.90159;Cluster-54524.90427;Cluster-54524.90546;Cluster-67499.0;	evm.TU.CM024133.1.299	rn00520	0	1000	0	2.7.7.23	Carbohydrate metabolism	N
R00426	GTP diphosphohydrolase (diphosphate-forming);	C00044[c] + C00001[c] --> C00144[c] + C00013[c]	Cluster-27713.0;Cluster-54524.44960;Cluster-54524.44961;	evm.TU.CM024146.1.319	rn00230	0	1000	0	3.6.1.8;3.6.1.-	Nucleotide metabolism	N
R00428	GTP 8,9-hydrolase	C00044[c] + C00001[c] --> C05922[c]	Cluster-54524.83590;	evm.TU.CM024135.1.555	rn00790	0	1000	0	3.5.4.16	Metabolism of cofactors and vitamins	N
R00429	ATP:GTP 3'-diphosphotransferase	C00002[c] + C00044[c] --> C00020[c] + C04494[c]	Cluster-50342.0;Cluster-54524.62277;Cluster-54524.62278;	evm.TU.CM024121.1.129	rn00230	0	1000	0	2.7.6.5	Nucleotide metabolism	N
R00430	GTP:pyruvate 2-O-phosphotransferase	C00044[c] + C00022[c] <=> C00035[c] + C00074[c]	Cluster-23033.0;Cluster-72439.0;Cluster-14735.1;Cluster-54524.143411;Cluster-54524.143412;Cluster-54524.148797;Cluster-54524.16854;Cluster-54524.17287;Cluster-54524.17499;Cluster-54524.25716;Cluster-54524.90218;Cluster-54524.90488;Cluster-76647.0;	evm.TU.CM024122.1.21;evm.TU.CM024113.1.104	rn00230	-1000	1000	0	2.7.1.40	Nucleotide metabolism	Y
R00431	GTP:oxaloacetate carboxy-lyase (adding GTP;phosphoenolpyruvate-forming);	C00044[c] + C00036[c] <=> C00035[c] + C00074[c] + C00011[c]	Cluster-18673.0;Cluster-1878.0;Cluster-19348.0;Cluster-19889.0;Cluster-20304.0;Cluster-20336.0;Cluster-22736.0;Cluster-54524.105177;Cluster-54524.151691;Cluster-54524.89062;Cluster-54524.89548;Cluster-54524.90530;Cluster-62182.0;Cluster-64666.0;Cluster-72718.0	evm.TU.CM024166.1.547;evm.TU.CM024166.1.546	rn00620	-1000	1000	0	4.1.1.32	Carbohydrate metabolism	Y
R00432	Succinate:CoA ligase (GDP-forming)	C00044[c] + C00042[c] + C00010[c] <=> C00035[c] + C00009[c] + C00091[c]	Cluster-40861.0;Cluster-52100.0;Cluster-54524.106012;Cluster-54524.106013;Cluster-54524.110533;Cluster-54524.115068;Cluster-54524.127390;Cluster-54524.74982;Cluster-54524.74983;Cluster-54524.78889;Cluster-66018.0;Cluster-11399.0;Cluster-34786.0;Cluster-41182.0;Cluster-54524.41395;Cluster-54524.87696;Cluster-54524.88476;Cluster-54524.89805;Cluster-54524.91590;Cluster-54524.98140;Cluster-70222.0;	evm.TU.CM024118.1.550;evm.TU.CM024118.1.551;evm.TU.CM024104.1.342;evm.TU.CM024104.1.343;evm.TU.CM024157.1.339	rn00020	-1000	1000	0	6.2.1.4	Carbohydrate metabolism	Y
R00434	GTP diphosphate-lyase (cyclizing; 3',5'-cyclic-GMP-forming)	C00044[c] --> C00942[c] + C00013[c]	Cluster-54524.141682;Cluster-54524.32129;Cluster-73797.0;Cluster-74845.0;Cluster-54524.100544;Cluster-54524.36996;Cluster-54524.44160;Cluster-54524.78810;Cluster-54524.81486;Cluster-54524.90199;Cluster-54524.91645;Cluster-54524.94230;Cluster-54524.95757;Cluster-54524.95758;Cluster-54524.95759;Cluster-54524.95760;Cluster-54524.95761;Cluster-54524.95763;Cluster-54524.98532;Cluster-54524.98533;Clust…	evm.TU.CM024128.1.200;novel.6358;evm.TU.CM024158.1.469;evm.TU.CM024163.1.528;evm.TU.CM024164.1.52;evm.TU.CM024135.1.701;evm.TU.CM024160.1.370;evm.TU.CM024164.1.51;evm.TU.CM024148.1.360;evm.TU.CM024098.1.187;evm.TU.CM024139.1.99;evm.TU.CM024113.1.107;evm.TU.CM024146.1.509;evm.TU.CM024109.1.29;evm.TU.CM024136.1.448;evm.TU.CM024163.1.527;evm.TU.CM024132.1.115;evm.TU.CM024135.1.702;evm.TU.CM024134.1.…	rn00230	0	1000	0	4.6.1.1;4.6.1.2	Nucleotide metabolism	N
R00435	ATP:polynucleotide adenylyltransferase;	C00002[c] + C00046[c] <=> C00013[c] + C00046[c]	Cluster-54524.87501;Cluster-54524.15293;Cluster-54524.54709;Cluster-64864.0;Cluster-54524.134858;Cluster-56200.0;Cluster-54524.103782;Cluster-54524.103783;Cluster-54524.57870;Cluster-54524.86751;Cluster-54524.89800;Cluster-54524.98898;Cluster-54524.123868;Cluster-54524.17915;Cluster-54524.69196;Cluster-54524.69197;Cluster-26767.0;Cluster-54524.72061;Cluster-54524.124799;Cluster-54524.16725;Cluste…	evm.TU.CM024143.1.85;evm.TU.CM024140.1.53;evm.TU.CM024161.1.43;evm.TU.CM024129.1.19;evm.TU.CM024145.1.740;evm.TU.JACDRO010000912.1.5;evm.TU.CM024160.1.39;evm.TU.CM024142.1.519;evm.TU.CM024148.1.172;evm.TU.CM024155.1.408;evm.TU.CM024161.1.42;evm.TU.CM024120.1.285;evm.TU.CM024135.1.891;evm.TU.CM024135.1.892;evm.TU.CM024096.1.100;evm.TU.CM024165.1.351;evm.TU.CM024165.1.349;evm.TU.CM024103.1.20;evm.T…	rn00230	-1000	1000	0	2.7.7.6;2.7.7.19;2.7.7.48	Nucleotide metabolism	Y
R00437	polyribonucleotide:phosphate adenylyltransferase	C00046[c] + C00009[c] <=> C00046[c] + C00008[c]	Cluster-22065.0;Cluster-22866.0;Cluster-54524.90383;Cluster-67019.0	evm.TU.CM024104.1.273	rn00230	0	0	0	2.7.7.8	Nucleotide metabolism	Y
R00438	polyribonucleotide:phosphate uridylyltransferase	C00046[c] + C00009[c] <=> C00046[c] + C00015[c]	Cluster-22065.0;Cluster-22866.0;Cluster-54524.90383;Cluster-67019.0	evm.TU.CM024104.1.273	rn00240	0	0	0	2.7.7.8	Nucleotide metabolism	Y
R00439	polyribonucleotide:phosphate guanylyltransferase	C00046[c] + C00009[c] <=> C00046[c] + C00035[c]	Cluster-22065.0;Cluster-22866.0;Cluster-54524.90383;Cluster-67019.0	evm.TU.CM024104.1.273	rn00230	0	0	0	2.7.7.8	Nucleotide metabolism	Y
R00440	polyribonucleotide:phosphate cytidylyltransferase	C00046[c] + C00009[c] <=> C00046[c] + C00112[c]	Cluster-22065.0;Cluster-22866.0;Cluster-54524.90383;Cluster-67019.0	evm.TU.CM024104.1.273	rn00240	0	0	0	2.7.7.8	Nucleotide metabolism	Y
R00441	GTP:RNA guanylyltransferase (DNA-directed);	C00044[c] + C00046[c] <=> C00013[c] + C00046[c]	Cluster-54524.87501;Cluster-54524.15293;Cluster-54524.54709;Cluster-64864.0;Cluster-54524.134858;Cluster-56200.0;Cluster-54524.103782;Cluster-54524.103783;Cluster-54524.57870;Cluster-54524.86751;Cluster-54524.89800;Cluster-54524.98898;Cluster-54524.123868;Cluster-54524.17915;Cluster-54524.69196;Cluster-54524.69197;Cluster-26767.0;Cluster-54524.72061;Cluster-54524.124799;Cluster-54524.16725;Cluste…	evm.TU.CM024143.1.85;evm.TU.CM024140.1.53;evm.TU.CM024161.1.43;evm.TU.CM024129.1.19;evm.TU.CM024145.1.740;evm.TU.JACDRO010000912.1.5;evm.TU.CM024160.1.39;evm.TU.CM024142.1.519;evm.TU.CM024148.1.172;evm.TU.CM024155.1.408;evm.TU.CM024161.1.42;evm.TU.CM024120.1.285;evm.TU.CM024135.1.891;evm.TU.CM024135.1.892;evm.TU.CM024096.1.100;evm.TU.CM024165.1.351;evm.TU.CM024165.1.349;evm.TU.CM024103.1.20;evm.T…	rn00230	0	0	0	2.7.7.6;2.7.7.48	Nucleotide metabolism	Y
R00442	CTP:RNA cytidylyltransferase (DNA-directed);	C00063[c] + C00046[c] --> C00013[c] + C00046[c]	Cluster-54524.87501;Cluster-54524.15293;Cluster-54524.54709;Cluster-64864.0;Cluster-54524.134858;Cluster-56200.0;Cluster-54524.103782;Cluster-54524.103783;Cluster-54524.57870;Cluster-54524.86751;Cluster-54524.89800;Cluster-54524.98898;Cluster-54524.123868;Cluster-54524.17915;Cluster-54524.69196;Cluster-54524.69197;Cluster-26767.0;Cluster-54524.72061;Cluster-54524.124799;Cluster-54524.16725;Cluste…	evm.TU.CM024143.1.85;evm.TU.CM024140.1.53;evm.TU.CM024161.1.43;evm.TU.CM024129.1.19;evm.TU.CM024145.1.740;evm.TU.JACDRO010000912.1.5;evm.TU.CM024160.1.39;evm.TU.CM024142.1.519;evm.TU.CM024148.1.172;evm.TU.CM024155.1.408;evm.TU.CM024161.1.42;evm.TU.CM024120.1.285;evm.TU.CM024135.1.891;evm.TU.CM024135.1.892;evm.TU.CM024096.1.100;evm.TU.CM024165.1.351;evm.TU.CM024165.1.349;evm.TU.CM024103.1.20;evm.T…	rn00240	0	0	0	2.7.7.6;2.7.7.48	Nucleotide metabolism	N
R00443	UTP:RNA uridylyltransferase	C00075[c] + C00046[c] --> C00013[c] + C00046[c]	Cluster-54524.87501;Cluster-54524.15293;Cluster-54524.54709;Cluster-64864.0;Cluster-54524.134858;Cluster-56200.0;Cluster-54524.103782;Cluster-54524.103783;Cluster-54524.57870;Cluster-54524.86751;Cluster-54524.89800;Cluster-54524.98898;Cluster-54524.123868;Cluster-54524.17915;Cluster-54524.69196;Cluster-54524.69197;Cluster-26767.0;Cluster-54524.72061;Cluster-54524.124799;Cluster-54524.16725;Cluste…	evm.TU.CM024143.1.85;evm.TU.CM024140.1.53;evm.TU.CM024161.1.43;evm.TU.CM024129.1.19;evm.TU.CM024145.1.740;evm.TU.JACDRO010000912.1.5;evm.TU.CM024160.1.39;evm.TU.CM024142.1.519;evm.TU.CM024148.1.172;evm.TU.CM024155.1.408;evm.TU.CM024161.1.42;evm.TU.CM024120.1.285;evm.TU.CM024135.1.891;evm.TU.CM024135.1.892;evm.TU.CM024096.1.100;evm.TU.CM024165.1.351;evm.TU.CM024165.1.349;evm.TU.CM024103.1.20;evm.T…	rn00240	0	0	0	2.7.7.6;2.7.7.48;2.7.7.52	Nucleotide metabolism	N
R00451	meso-2,6-diaminoheptanedioate carboxy-lyase (L-lysine-forming)	C00680[c] --> C00047[c] + C00011[c]	Cluster-54524.129838;Cluster-54524.140938;Cluster-54524.29378;Cluster-54524.31199;Cluster-54524.32647;Cluster-54524.32648;Cluster-54524.34032;Cluster-54524.34033;	evm.TU.CM024103.1.329	rn00300	0	1000	0	4.1.1.20	Amino acid metabolism	N
R00465	glycolate:NADP+ oxidoreductase	C00160[c] + C00006[c] <=> C00048[c] + C00005[c] + C00080[c]	Cluster-54524.104847;Cluster-54524.114229;Cluster-54524.139071;Cluster-68458.0;Cluster-79737.0;	evm.TU.CM024118.1.654;evm.TU.CM024112.1.185	rn00630	-1000	1000	0	1.1.1.79	Carbohydrate metabolism	Y
R00470	4-hydroxy-2-oxoglutarate glyoxylate-lyase (pyruvate-forming)	C01127[c] <=> C00022[c] + C00048[c]	Cluster-54524.114595;Cluster-54524.114596;Cluster-54524.114597;Cluster-54524.49814;Cluster-54524.80621;	evm.TU.CM024134.1.114	rn00630	-1000	1000	0	4.1.3.16;4.1.3.42	Carbohydrate metabolism	Y
R00471	4-hydroxy-2-oxoglutarate glyoxylate-lyase (pyruvate-forming)	C05946[c] --> C00022[c] + C00048[c]	Cluster-54524.114595;Cluster-54524.114596;Cluster-54524.114597;Cluster-54524.49814;Cluster-54524.80621	evm.TU.CM024134.1.114	rn00330	0	1000	0	4.1.3.16	Amino acid metabolism	N
R00475	glycolate:oxygen 2-oxidoreductase	C00160[c] + C00007[c] --> C00048[c] + C00027[c]	Cluster-54524.13810;Cluster-75527.0;		rn00630	0	1000	0	1.1.3.15	Carbohydrate metabolism	N
R00489	L-aspartate 1-carboxy-lyase (beta-alanine-forming)	C00049[c] --> C00099[c] + C00011[c]	Cluster-54524.101597;Cluster-54524.102736;Cluster-54524.102737;Cluster-54524.106394;Cluster-54524.108510;Cluster-54524.110511;Cluster-54524.110512;Cluster-54524.34749;Cluster-54524.40385;Cluster-54524.78344;	evm.TU.CM024152.1.210;evm.TU.CM024119.1.536;evm.TU.CM024165.1.446;evm.TU.CM024165.1.445	rn00410	0	1000	0	4.1.1.11;4.1.1.15	Metabolism of other amino acids	N
R00494	glutathione gamma-glutamylaminopeptidase	C00051[c] + C00001[c] --> C01419[c] + C00025[c]	Cluster-54524.114410;Cluster-54524.114411;Cluster-54524.118841;Cluster-54524.148003;Cluster-54524.75761;Cluster-54524.102836;	evm.TU.CM024152.1.205;evm.TU.CM024096.1.69	rn00480	0	1000	0	3.4.19.13	Metabolism of other amino acids	N
R00497	gamma-L-glutamyl-L-cysteine:glycine ligase (ADP-forming)	C00002[c] + C00669[c] + C00037[c] --> C00008[c] + C00009[c] + C00051[c]	Cluster-54524.10708;Cluster-54524.58050;Cluster-54524.58051;Cluster-54524.58054;Cluster-54524.60205;Cluster-54524.65190;Cluster-54524.86691;Cluster-54524.88275;Cluster-68074.0;	evm.TU.CM024115.1.189;evm.TU.CM024115.1.190;evm.TU.CM024097.1.222	rn00480	0	1000	0	6.3.2.3	Metabolism of other amino acids	N
R00503	UDP-alpha-D-galactose:D-glucose 4-beta-D-galactosyltransferase	C00052[c] + C00267[c] --> C00015[c] + C00243[c]	Cluster-53986.0;Cluster-54524.31636;Cluster-75044.0;Cluster-54524.140499;Cluster-54524.148832;Cluster-54524.34969;Cluster-54524.34970;Cluster-65583.0;	evm.TU.CM024118.1.494;novel.2488	rn00052	0	1000	0	2.4.1.22	Carbohydrate metabolism	N
R00508	3'-phospho-5'-adenylyl sulfate 3'-phosphohydrolase	C00053[c] + C00001[c] --> C00224[c] + C00009[c]	Cluster-54524.125769;Cluster-54524.125770;Cluster-57134.0;Cluster-54524.101344;Cluster-54524.105010;Cluster-54524.98042;Cluster-54524.98724;	evm.TU.CM024163.1.251;evm.TU.CM024122.1.144;evm.TU.CM024122.1.143	rn00920	0	1000	0	3.1.3.7	Energy metabolism	N
R00509	ATP:adenylylsulfate 3'-phosphotransferase	C00002[c] + C00224[c] --> C00008[c] + C00053[c]	Cluster-26119.0;Cluster-54524.93462;Cluster-54524.93463;Cluster-60533.0;Cluster-74025.0;	evm.TU.CM024113.1.208	rn00230	0	1000	0	2.7.1.25	Nucleotide metabolism	N
R00511	cytidine-5'-monophosphate phosphohydrolase	C00055[c] + C00001[c] --> C00475[c] + C00009[c]	Cluster-20991.0;Cluster-41044.0;Cluster-54524.100878;Cluster-54524.101606;Cluster-54524.104378;Cluster-54524.121748;Cluster-54524.187;Cluster-54524.53069;Cluster-54524.72534;Cluster-54524.74950;Cluster-54524.90654;Cluster-54524.92167;Cluster-54524.94132;Cluster-54524.96993;Cluster-54524.97722;Cluster-54524.98156;Cluster-54524.99207;Cluster-54612.0;Cluster-78402.0;	evm.TU.CM024127.1.524;evm.TU.CM024148.1.55;evm.TU.CM024127.1.459;evm.TU.CM024165.1.62	rn00240	0	1000	0	3.1.3.5;3.1.3.91	Nucleotide metabolism	N
R00512	ATP:CMP phosphotransferase	C00002[c] + C00055[c] <=> C00008[c] + C00112[c]	Cluster-46752.0;Cluster-47844.0;Cluster-54524.40935;Cluster-54524.92450;Cluster-54524.92451;	evm.TU.CM024097.1.279	rn00240	-1000	1000	0	2.7.4.14;2.7.4.25	Nucleotide metabolism	Y
R00513	ATP:cytidine 5'-phosphotransferase	C00002[c] + C00475[c] --> C00008[c] + C00055[c]	Cluster-54524.108746;Cluster-54524.75360;	evm.TU.CM024119.1.350	rn00240	0	1000	0	2.7.1.48;2.7.1.213	Nucleotide metabolism	N
R00515	CTP diphosphohydrolase (diphosphate-forming);	C00063[c] + C00001[c] --> C00055[c] + C00013[c]	Cluster-54524.102965;Cluster-54524.123829;Cluster-54524.126201;Cluster-54524.138204;Cluster-54524.55691;Cluster-54524.60706;Cluster-54524.97315;	evm.TU.CM024137.1.414;evm.TU.CM024153.1.191;evm.TU.CM024137.1.372;evm.TU.CM024137.1.373	rn00240	0	1000	0	3.6.1.8;3.6.1.9;3.6.1.65	Nucleotide metabolism	N
R00516	UTP:cytidine 5'-phosphotransferase	C00075[c] + C00475[c] --> C00015[c] + C00055[c]	Cluster-54524.108746;Cluster-54524.75360	evm.TU.CM024119.1.350	rn00240	0	1000	0	2.7.1.48	Nucleotide metabolism	N
R00517	GTP:cytidine 5'-phosphotransferase	C00044[c] + C00475[c] --> C00035[c] + C00055[c]	Cluster-54524.108746;Cluster-54524.75360	evm.TU.CM024119.1.350	rn00240	0	1000	0	2.7.1.48	Nucleotide metabolism	N
R00527	S-Formylglutathione hydrolase	C01031[c] + C00001[c] --> C00058[c] + C00051[c]	Cluster-54524.49140;Cluster-54524.92247;Cluster-56231.0	evm.TU.CM024156.1.72	rn00680	0	1000	0	3.1.2.12	Energy metabolism	N
R00529	ATP:sulfate adenylyltransferase	C00002[c] + C00059[c] <=> C00013[c] + C00224[c]	Cluster-26119.0;Cluster-54524.93462;Cluster-54524.93463;Cluster-60533.0;Cluster-74025.0;	evm.TU.CM024113.1.208	rn00920	-1000	1000	0	2.7.7.4	Energy metabolism	Y
R00533	Sulfite:oxygen oxidoreductase	C00094[c] + C00007[c] + C00001[c] --> C00059[c] + C00027[c]	Cluster-54524.104109;Cluster-54524.131522;Cluster-54524.53324;Cluster-54524.56034;Cluster-79506.0	evm.TU.CM024142.1.290	rn00920	0	1000	0	1.8.3.1	Energy metabolism	N
R00548	riboflavin-5-phosphate phosphohydrolase	C00061[c] + C00001[c] --> C00255[c] + C00009[c]	Cluster-54524.119871;Cluster-54524.89355;Cluster-54524.40646;Cluster-54524.40647;	evm.TU.CM024164.1.441;evm.TU.CM024162.1.50	rn00740	0	1000	0	3.1.3.2;3.1.3.102	Metabolism of cofactors and vitamins	N
R00549	ATP:riboflavin 5'-phosphotransferase	C00002[c] + C00255[c] --> C00008[c] + C00061[c]	Cluster-52342.0;Cluster-54524.117425;Cluster-54524.60132;	evm.TU.CM024112.1.356	rn00740	0	1000	0	2.7.1.26	Metabolism of cofactors and vitamins	N
R00554	ATP:L-arginine Nomega-phosphotransferase	C00002[c] + C00062[c] --> C00008[c] + C05945[c]	Cluster-13550.0;Cluster-54524.150170;Cluster-54524.40585;Cluster-54524.40587;Cluster-54524.69357;Cluster-54524.84085;Cluster-54524.85704;Cluster-54524.89631;Cluster-70685.0;Cluster-75933.0	evm.TU.CM024112.1.203;evm.TU.CM024164.1.185	rn00330	0	1000	0	2.7.3.3	Amino acid metabolism	N
R00557	L-arginine,NADPH:oxygen oxidoreductase (nitric-oxide-forming)	2 C00062[c] + 4 C00007[c] + 3 C00005[c] + 3 C00080[c] <=> 2 C00533[c] + 2 C00327[c] + 3 C00006[c] + 4 C00001[c]	Cluster-54524.118697;Cluster-54524.118700;Cluster-54524.118701;Cluster-54524.118702;Cluster-54524.118705;Cluster-54524.118706;Cluster-54524.32466;Cluster-78182.0;	evm.TU.CM024167.1.157	rn00220	-1000	1000	0	1.14.13.39	Amino acid metabolism	Y
R00558	L-arginine,NADPH:oxygen oxidoreductase (N-(omega)-hydroxyarginine-forming)	C00062[c] + C00007[c] + C00005[c] + C00080[c] --> C05933[c] + C00006[c] + C00001[c]	Cluster-54524.118697;Cluster-54524.118700;Cluster-54524.118701;Cluster-54524.118702;Cluster-54524.118705;Cluster-54524.118706;Cluster-54524.32466;Cluster-78182.0;	evm.TU.CM024167.1.157	rn00330	0	1000	0	1.14.13.39	Amino acid metabolism	N
R00565	L-Arginine:glycine amidinotransferase	C00062[c] + C00037[c] <=> C00077[c] + C00581[c]	Cluster-23728.0		rn00330	-1000	1000	0	2.1.4.1	Amino acid metabolism	Y
R00570	ATP:CDP phosphotransferase	C00002[c] + C00112[c] <=> C00008[c] + C00063[c]	Cluster-16057.0;Cluster-2536.0;Cluster-33.0;Cluster-53723.0;Cluster-54524.118394;Cluster-54524.118396;Cluster-54524.136812;Cluster-54524.13876;Cluster-54524.148254;Cluster-54524.29675;Cluster-54524.30823;Cluster-54524.41357;Cluster-54524.41713;Cluster-54524.70481;Cluster-54524.89171;Cluster-54524.89915;Cluster-54524.89979;Cluster-54524.90808;Cluster-54524.96999;Cluster-62086.0;Cluster-62625.0;Clu…	evm.TU.CM024156.1.100;evm.TU.CM024156.1.96;evm.TU.CM024141.1.182;evm.TU.CM024155.1.436;novel.3038	rn00240	-1000	1000	0	2.7.4.6	Nucleotide metabolism	Y
R00571	UTP:ammonia ligase (ADP-forming)	C00002[c] + C00075[c] + C00014[c] --> C00008[c] + C00009[c] + C00063[c]	Cluster-19122.0;Cluster-19658.0;Cluster-54524.108461;Cluster-54524.108463;Cluster-54524.46353;Cluster-54524.72051;Cluster-65705.0;Cluster-78202.0	evm.TU.CM024156.1.592;evm.TU.CM024156.1.591	rn00240	0	1000	0	6.3.4.2	Nucleotide metabolism	N
R00573	UTP:L-glutamine amido-ligase (ADP-forming)	C00002[c] + C00075[c] + C00064[c] + C00001[c] --> C00008[c] + C00009[c] + C00063[c] + C00025[c]	Cluster-19122.0;Cluster-19658.0;Cluster-54524.108461;Cluster-54524.108463;Cluster-54524.46353;Cluster-54524.72051;Cluster-65705.0;Cluster-78202.0	evm.TU.CM024156.1.592;evm.TU.CM024156.1.591	rn00240	0	1000	0	6.3.4.2	Nucleotide metabolism	N
R00575	HCO3-:L-glutamine amido-ligase (ADP-forming, carbamate-phosphorylating)	2 C00002[c] + C00064[c] + C00288[c] + C00001[c] + C00080[c] --> 2 C00008[c] + C00009[c] + C00025[c] + C00169[c]	Cluster-54524.32423;Cluster-54524.95578;Cluster-54524.95579;	evm.TU.CM024098.1.297;evm.TU.CM024098.1.291	rn00240	0	1000	0	6.3.5.5	Nucleotide metabolism	N
R00578	L-aspartate:L-glutamine amido-ligase (AMP-forming)	C00002[c] + C00049[c] + C00064[c] + C00001[c] <=> C00020[c] + C00013[c] + C00152[c] + C00025[c]	Cluster-76917.0		rn00250	-1000	1000	0	6.3.5.4	Amino acid metabolism	Y
R00582	O-phospho-L-serine phosphohydrolase	C01005[c] + C00001[c] --> C00065[c] + C00009[c]	Cluster-11668.0;Cluster-54524.27651;Cluster-54524.50762;Cluster-54524.50763;Cluster-68680.0;Cluster-79266.0;	evm.TU.CM024133.1.149	rn00260	0	1000	0	3.1.3.3	Amino acid metabolism	N
R00585	L-Serine:pyruvate aminotransferase	C00065[c] + C00022[c] <=> C00168[c] + C00041[c]	Cluster-54524.120408;Cluster-54524.69459;Cluster-54524.97119;Cluster-64110.0	evm.TU.CM024128.1.310	rn00260	-1000	1000	0	2.6.1.51	Amino acid metabolism	Y
R00588	L-Serine:glyoxylate aminotransferase	C00065[c] + C00048[c] <=> C00168[c] + C00037[c]	Cluster-54524.120408;Cluster-54524.69459;Cluster-54524.97119;Cluster-64110.0	evm.TU.CM024128.1.310	rn00260	-1000	1000	0	2.6.1.45	Amino acid metabolism	Y
R00589	serine racemase;	C00065[c] <=> C00740[c]	Cluster-54524.131655;Cluster-54524.131656;Cluster-54524.131658;Cluster-54524.136085;Cluster-54524.136086;Cluster-54524.155374;Cluster-54524.156711;Cluster-54524.156903;Cluster-54524.3176;Cluster-54524.3177;Cluster-54524.3178;Cluster-54524.49380;Cluster-54524.49427;Cluster-69005.0	evm.TU.CM024112.1.421;evm.TU.CM024112.1.258	rn00260	-1000	1000	0	5.1.1.10;5.1.1.18	Amino acid metabolism	Y
R00590	L-serine hydro-lyase	C00065[c] --> C02218[c] + C00001[c]	Cluster-54524.143123;Cluster-54524.149695;Cluster-54524.149696;Cluster-54524.20453;Cluster-54524.8556;	evm.TU.CM024136.1.169	rn00270	0	1000	0	4.3.1.17	Amino acid metabolism	N
R00597	S-adenosyl-L-methionine:tRNA guanine N1-methyltransferase;	C00019[c] + C01977[c] --> C00021[c] + C04157[c]	Cluster-17886.0;Cluster-2949.0;Cluster-3384.0;Cluster-54524.105656;Cluster-54524.115466;Cluster-54524.120896;Cluster-54524.40757;Cluster-54524.67683;Cluster-54524.67684;	evm.TU.CM024135.1.58;evm.TU.CM024135.1.56	rn00270	0	1000	0	2.1.1.228	Amino acid metabolism	N
R00602	methanol:hydrogen-peroxide oxidoreductase	C00132[c] + C00027[c] <=> C00067[c] + 2 C00001[c]	Cluster-20408.0;Cluster-20408.1;Cluster-22237.0;Cluster-54524.129882;Cluster-54524.87443;Cluster-54524.94038;Cluster-16909.0;Cluster-46826.0;Cluster-54524.104375;Cluster-54524.104376;Cluster-54524.112805;Cluster-54524.60800;Cluster-54524.80331;Cluster-56401.0;Cluster-57561.0;Cluster-67198.0;Cluster-73754.0;Cluster-76154.0;Cluster-76878.0;Cluster-77053.0;Cluster-78014.0;Cluster-78014.1;	evm.TU.CM024156.1.520;evm.TU.CM024156.1.521;evm.TU.CM024135.1.454	rn01100	-1000	1000	0	1.11.1.6;1.11.1.7;1.11.1.21	Global and overview maps	Y
R00610	sarcosine:oxygen oxidoreductase (demethylating)	C00213[c] + C00001[c] + C00007[c] --> C00037[c] + C00067[c] + C00027[c]	Cluster-54524.104524;Cluster-54524.127621;Cluster-54524.143933;	evm.TU.CM024155.1.396;evm.TU.CM024097.1.366	rn00260	0	1000	0	1.5.3.1	Amino acid metabolism	N
R00611	sarcosine:electron-transfer flavoprotein oxidoreductase (demethylating)	C00213[c] + C04253[c] + C00001[c] --> C00037[c] + C00067[c] + C04570[c]	Cluster-54524.135784;Cluster-54524.141714;Cluster-54524.71817;Cluster-54524.73462;Cluster-54524.75013;Cluster-54524.77640;Cluster-54524.77642;Cluster-54524.80493	evm.TU.CM024150.1.289;evm.TU.CM024159.1.14	rn00260	0	1000	0	1.5.8.3	Amino acid metabolism	N
R00615	Thiamin diphosphate phosphohydrolase	C00068[c] + C00001[c] --> C01081[c] + C00009[c]	Cluster-54524.119490;Cluster-54524.90906;Cluster-54524.90907;Cluster-77585.0;	evm.TU.JACDRO010003246.1.7	rn00730	0	1000	0	3.6.1.15;3.6.1.-	Metabolism of cofactors and vitamins	N
R00619	ATP:thiamine diphosphotransferase	C00002[c] + C00378[c] --> C00020[c] + C00068[c]	Cluster-54524.117630;Cluster-54524.117632	evm.TU.CM024127.1.274	rn00730	0	1000	0	2.7.6.2	Metabolism of cofactors and vitamins	N
R00621		C00026[c] + C00068[c] --> C05381[c] + C00011[c]	Cluster-10555.0;Cluster-19408.0;Cluster-25108.0;Cluster-36375.1;Cluster-36671.1;Cluster-49847.0;Cluster-52350.0;Cluster-54524.100863;Cluster-54524.100946;Cluster-54524.102032;Cluster-54524.124618;Cluster-56319.0;Cluster-79409.0	evm.TU.CM024149.1.365	rn00020	0	1000	0	1.2.4.2	Carbohydrate metabolism	N
R00650	S-Adenosyl-L-methionine:L-homocysteine S-methyltransferase	C00019[c] + C00155[c] --> C00021[c] + C00073[c]	Cluster-54524.55568	evm.TU.CM024114.1.132	rn00270	0	1000	0	2.1.1.10	Amino acid metabolism	N
R00658	2-phospho-D-glycerate hydro-lyase (phosphoenolpyruvate-forming)	C00631[c] <=> C00074[c] + C00001[c]	Cluster-11372.0;Cluster-1420.0;Cluster-19503.0;Cluster-23053.0;Cluster-36191.0;Cluster-54524.125941;Cluster-54524.136645;Cluster-54524.46611;Cluster-54524.48994;Cluster-54524.89922;Cluster-63498.0;Cluster-71074.0;Cluster-74166.0;Cluster-74250.0	evm.TU.CM024139.1.265	rn00010	-1000	1000	0	4.2.1.11	Carbohydrate metabolism	Y
R00662	Uridine triphosphate pyrophosphohydrolase	C00075[c] + C00001[c] --> C00105[c] + C00013[c]	Cluster-54524.102965;Cluster-54524.123829;Cluster-54524.126201;Cluster-54524.138204;Cluster-54524.55691;Cluster-54524.60706;Cluster-54524.97315;	evm.TU.CM024137.1.414;evm.TU.CM024153.1.191;evm.TU.CM024137.1.372;evm.TU.CM024137.1.373	rn00240	0	1000	0	3.6.1.8;3.6.1.9	Nucleotide metabolism	N
R00667	L-Ornithine:2-oxo-acid aminotransferase	C00077[c] + C00026[c] <=> C01165[c] + C00025[c]	Cluster-54524.27591;Cluster-54524.93467;Cluster-54524.95615;Cluster-66340.0	evm.TU.CM024133.1.211	rn00330	-1000	1000	0	2.6.1.13	Amino acid metabolism	Y
R00669	N2-Acetyl-L-ornithine amidohydrolase	C00437[c] + C00001[c] --> C00033[c] + C00077[c]	Cluster-54524.112505;Cluster-54524.128995;Cluster-54524.128996;Cluster-54524.128997;Cluster-54524.128998;Cluster-54524.131691;Cluster-54524.132986;Cluster-54524.132988;Cluster-54524.136168;Cluster-54524.136177;Cluster-66429.0;	evm.TU.CM024151.1.20;evm.TU.CM024154.1.324;evm.TU.CM024151.1.21	rn00220	0	1000	0	3.5.1.14;3.5.1.16	Amino acid metabolism	N
R00670	L-ornithine carboxy-lyase (putrescine-forming)	C00077[c] --> C00134[c] + C00011[c]	Cluster-33610.0;Cluster-54524.3202;Cluster-54524.89674;Cluster-54524.90748;Cluster-63285.0;Cluster-73981.0;Cluster-79863.0	evm.TU.CM024127.1.38	rn00330	0	1000	0	4.1.1.17	Amino acid metabolism	N
R00678	L-tryptophan:oxygen 2,3-oxidoreductase (decyclizing)	C00078[c] + C00007[c] --> C02700[c]	Cluster-54524.64387;	evm.TU.CM024104.1.195	rn00380	0	1000	0	1.13.11.11;1.13.11.52	Amino acid metabolism	N
R00685	L-tryptophan decarboxy-lyase	C00078[c] --> C00398[c] + C00011[c]	Cluster-54524.105499;Cluster-54524.133705;Cluster-54524.145214;Cluster-54524.145215;	evm.TU.CM024150.1.156;evm.TU.CM024133.1.342	rn00380	0	1000	0	4.1.1.28;4.1.1.105	Amino acid metabolism	N
R00694	L-Phenylalanine:2-oxoglutarate aminotransferase	C00079[c] + C00026[c] <=> C00166[c] + C00025[c]	Cluster-54524.116053;Cluster-54524.1895;Cluster-54524.1919;Cluster-54524.40731;Cluster-74910.0;Cluster-47823.0;Cluster-54524.26948;Cluster-54524.89825;Cluster-54524.91492;Cluster-54524.108933;Cluster-54524.114611;Cluster-54524.120431;Cluster-78390.0;Cluster-79185.0;	evm.TU.CM024108.1.210;evm.TU.CM024146.1.351;evm.TU.CM024151.1.83	rn00360	-1000	1000	0	2.6.1.1;2.6.1.5;2.6.1.9;2.6.1.57	Amino acid metabolism	Y
R00699	L-phenylalanine carboxy-lyase (phenylethylamine-forming)	C00079[c] --> C05332[c] + C00011[c]	Cluster-54524.105499;Cluster-54524.133705;Cluster-54524.145214;Cluster-54524.145215;	evm.TU.CM024150.1.156;evm.TU.CM024133.1.342	rn00360	0	1000	0	4.1.1.28;4.1.1.53	Amino acid metabolism	N
R00702	farnesyl-diphosphate:farnesyl-diphosphate farnesyltransferase	2 C00448[c] --> C00013[c] + C03428[c]	Cluster-29489.0;Cluster-66829.0;		rn00100	0	1000	0	2.5.1.21;2.5.1.96;2.5.1.103	Lipid metabolism	N
R00703	(S)-Lactate:NAD+ oxidoreductase	C00186[c] + C00003[c] <=> C00022[c] + C00004[c] + C00080[c]	Cluster-54524.124027;Cluster-54524.14693;Cluster-54524.14694;Cluster-54524.146990;Cluster-54524.27581;Cluster-54524.27582;Cluster-54524.27583;Cluster-54524.5034;Cluster-54524.90470;Cluster-54524.91139;Cluster-54524.91140;Cluster-54524.91141;Cluster-67098.0	evm.TU.CM024128.1.301	rn00010	-1000	1000	0	1.1.1.27	Carbohydrate metabolism	Y
R00705	3-Oxopropanoate:NAD+ oxidoreductase (decarboxylating, CoA-acetylating)	C00222[c] + C00010[c] + C00003[c] --> C00024[c] + C00011[c] + C00004[c] + C00080[c]	Cluster-31249.0;Cluster-31915.0;Cluster-54524.85630;Cluster-54524.86197;Cluster-54524.93186;Cluster-54524.93746;Cluster-79335.0;Cluster-79979.0	evm.TU.CM024137.1.137	rn00410	0	1000	0	1.2.1.18;1.2.1.27	Metabolism of other amino acids	N
R00706	3-Oxopropanoate:NADP+ oxidoreductase (decarboxylating, CoA-acetylating)	C00222[c] + C00010[c] + C00006[c] --> C00024[c] + C00011[c] + C00005[c] + C00080[c]	Cluster-31249.0;Cluster-31915.0;Cluster-54524.85630;Cluster-54524.86197;Cluster-54524.93186;Cluster-54524.93746;Cluster-79335.0;Cluster-79979.0	evm.TU.CM024137.1.137	rn00410	0	1000	0	1.2.1.18	Metabolism of other amino acids	N
R00707	(S)-1-pyrroline-5-carboxylate:NAD+ oxidoreductase	C03912[c] + C00003[c] + 2 C00001[c] <=> C00025[c] + C00004[c] + C00080[c]	Cluster-12184.0;		rn00250	-1000	1000	0	1.2.1.88	Amino acid metabolism	Y
R00708	(S)-1-pyrroline-5-carboxylate:NADP+ oxidoreductase	C03912[c] + C00006[c] + 2 C00001[c] <=> C00025[c] + C00005[c] + C00080[c]	Cluster-12184.0;		rn00250	-1000	1000	0	1.2.1.88	Amino acid metabolism	Y
R00709	isocitrate:NAD+ oxidoreductase (decarboxylating)	C00311[c] + C00003[c] <=> C00026[c] + C00011[c] + C00004[c] + C00080[c]	Cluster-50438.0;Cluster-54524.122625;Cluster-54524.90759;Cluster-54524.97395;Cluster-68652.0;Cluster-74413.0;Cluster-78468.1;	evm.TU.CM024132.1.326;evm.TU.CM024138.1.54;evm.TU.CM024103.1.344	rn00020	-1000	1000	0	1.1.1.41;1.1.1.286	Carbohydrate metabolism	Y
R00710	Acetaldehyde:NAD+ oxidoreductase	C00084[c] + C00003[c] + C00001[c] <=> C00033[c] + C00004[c] + C00080[c]	Cluster-16027.0;Cluster-54524.94433;Cluster-57511.0;Cluster-68868.0;Cluster-75379.0;Cluster-54441.0;Cluster-54524.105764;Cluster-54524.115048;Cluster-54524.20538;Cluster-54524.44400;Cluster-54524.46256;Cluster-54784.0;Cluster-56001.0;Cluster-13478.0;Cluster-13761.0;Cluster-40925.0;Cluster-43897.0;Cluster-4515.0;Cluster-4515.1;Cluster-48391.0;Cluster-49123.0;Cluster-54524.100402;Cluster-54524.1023…	evm.TU.CM024118.1.284;evm.TU.CM024139.1.235;evm.TU.CM024166.1.102;evm.TU.CM024108.1.113;evm.TU.CM024106.1.75;evm.TU.CM024102.1.117;evm.TU.CM024102.1.116;evm.TU.CM024113.1.176;evm.TU.CM024098.1.361;evm.TU.CM024106.1.76	rn00010	-1000	1000	0	1.2.1.3;1.2.1.5	Carbohydrate metabolism	Y
R00711	Acetaldehyde:NADP+ oxidoreductase	C00084[c] + C00006[c] + C00001[c] <=> C00033[c] + C00005[c] + C00080[c]	Cluster-14287.0;Cluster-14287.1;Cluster-54524.111298;Cluster-54524.111538;Cluster-54524.74528;Cluster-68147.0;Cluster-76550.0;Cluster-76550.1;	evm.TU.CM024113.1.176	rn00010	-1000	1000	0	1.2.1.4;1.2.1.5;1.2.1.-	Carbohydrate metabolism	Y
R00713	succinate-semialdehyde:NAD+ oxidoreductase	C00232[c] + C00003[c] + C00001[c] --> C00042[c] + C00004[c] + C00080[c]	Cluster-12087.0;Cluster-23315.0;Cluster-54524.109716;Cluster-54524.110730;Cluster-54524.80630;	evm.TU.CM024145.1.650;evm.TU.CM024121.1.287	rn00250	0	1000	0	1.2.1.16;1.2.1.24	Amino acid metabolism	N
R00716	N6-(L-1,3-Dicarboxypropyl)-L-lysine:NADP+ oxidoreductase (L-lysine-forming)	C00449[c] + C00006[c] + C00001[c] --> C00047[c] + C00026[c] + C00005[c] + C00080[c]	Cluster-13508.0;Cluster-27899.0;Cluster-54524.93741	evm.TU.JACDRO010000460.1.10	rn00310	0	1000	0	1.5.1.8	Amino acid metabolism	N
R00720	Inosine 5'-triphosphate pyrophosphohydrolase	C00081[c] + C00001[c] --> C00130[c] + C00013[c]	Cluster-27713.0;Cluster-54524.44960;Cluster-54524.44961;	evm.TU.CM024146.1.319	rn00230	0	1000	0	3.6.1.8;3.6.1.66;3.6.1.-	Nucleotide metabolism	N
R00722	ATP:IDP phosphotransferase	C00002[c] + C00104[c] <=> C00008[c] + C00081[c]	Cluster-16057.0;Cluster-2536.0;Cluster-33.0;Cluster-53723.0;Cluster-54524.118394;Cluster-54524.118396;Cluster-54524.136812;Cluster-54524.13876;Cluster-54524.148254;Cluster-54524.29675;Cluster-54524.30823;Cluster-54524.41357;Cluster-54524.41713;Cluster-54524.70481;Cluster-54524.89171;Cluster-54524.89915;Cluster-54524.89979;Cluster-54524.90808;Cluster-54524.96999;Cluster-62086.0;Cluster-62625.0;Clu…	evm.TU.CM024156.1.100;evm.TU.CM024156.1.96;evm.TU.CM024141.1.182;evm.TU.CM024155.1.436;novel.3038	rn00230	-1000	1000	0	2.7.4.6	Nucleotide metabolism	Y
R00726	ITP:oxaloacetate carboxy-lyase (adding ITP; phosphoenolpyruvate-forming);	C00081[c] + C00036[c] <=> C00104[c] + C00074[c] + C00011[c]	Cluster-18673.0;Cluster-1878.0;Cluster-19348.0;Cluster-19889.0;Cluster-20304.0;Cluster-20336.0;Cluster-22736.0;Cluster-54524.105177;Cluster-54524.151691;Cluster-54524.89062;Cluster-54524.89548;Cluster-54524.90530;Cluster-62182.0;Cluster-64666.0;Cluster-72718.0	evm.TU.CM024166.1.547;evm.TU.CM024166.1.546	rn00620	-1000	1000	0	4.1.1.32	Carbohydrate metabolism	Y
R00727	Succinate:CoA ligase (IDP-forming)	C00081[c] + C00042[c] + C00010[c] <=> C00104[c] + C00009[c] + C00091[c]	Cluster-40861.0;Cluster-52100.0;Cluster-54524.106012;Cluster-54524.106013;Cluster-54524.110533;Cluster-54524.115068;Cluster-54524.127390;Cluster-54524.74982;Cluster-54524.74983;Cluster-54524.78889;Cluster-66018.0;Cluster-11399.0;Cluster-34786.0;Cluster-41182.0;Cluster-54524.41395;Cluster-54524.87696;Cluster-54524.88476;Cluster-54524.89805;Cluster-54524.91590;Cluster-54524.98140;Cluster-70222.0;	evm.TU.CM024118.1.550;evm.TU.CM024118.1.551;evm.TU.CM024104.1.342;evm.TU.CM024104.1.343;evm.TU.CM024157.1.339	rn00020	-1000	1000	0	6.2.1.4	Carbohydrate metabolism	Y
R00731	L-Tyrosine:oxygen oxidoreductase	C00082[c] + C00007[c] + 2 C00080[c] + 2 C05359[c] --> C00355[c] + C00001[c]	Cluster-12026.0;Cluster-3890.0;Cluster-48177.0;Cluster-54524.121013;Cluster-54524.12711;Cluster-54524.32191;Cluster-54524.79338;Cluster-54524.95177;Cluster-65335.0;Cluster-69814.0;Cluster-78159.0	novel.383;novel.382;evm.TU.CM024100.1.517;novel.5704;evm.TU.CM024141.1.260;evm.TU.CM024167.1.207	rn00350	0	1000	0	1.14.18.1	Amino acid metabolism	N
R00734	L-tyrosine:2-oxoglutarate aminotransferase	C00082[c] + C00026[c] <=> C01179[c] + C00025[c]	Cluster-54524.116053;Cluster-54524.1895;Cluster-54524.1919;Cluster-54524.40731;Cluster-74910.0;Cluster-47823.0;Cluster-54524.26948;Cluster-54524.89825;Cluster-54524.91492;Cluster-54524.108933;Cluster-54524.114611;Cluster-54524.120431;Cluster-78390.0;Cluster-79185.0;	evm.TU.CM024108.1.210;evm.TU.CM024146.1.351;evm.TU.CM024151.1.83	rn00350	-1000	1000	0	2.6.1.1;2.6.1.5;2.6.1.9;2.6.1.57	Amino acid metabolism	Y
R00736	L-tyrosine carboxy-lyase (tyramine-forming)	C00082[c] --> C00483[c] + C00011[c]	Cluster-54524.105499;Cluster-54524.133705;Cluster-54524.145214;Cluster-54524.145215;	evm.TU.CM024150.1.156;evm.TU.CM024133.1.342	rn00350	0	1000	0	4.1.1.25;4.1.1.28	Amino acid metabolism	N
R00742	acetyl-CoA:carbon-dioxide ligase (ADP-forming)	C00002[c] + C00024[c] + C00288[c] + C00080[c] <=> C00008[c] + C00009[c] + C00083[c]	Cluster-31557.0;Cluster-54064.0;Cluster-54524.109514;Cluster-54524.134765;Cluster-54524.99877;Cluster-70116.0;Cluster-74374.0;Cluster-77369.0;	evm.TU.CM024099.1.356;evm.TU.CM024099.1.357	rn00061	-1000	1000	0	6.4.1.2	Lipid metabolism	Y
R00746	Ethanol:NADP+ oxidoreductase	C00469[c] + C00006[c] <=> C00084[c] + C00005[c] + C00080[c]	Cluster-54524.78252;Cluster-54524.104930;Cluster-54524.136947;Cluster-65876.0	novel.660	rn00010	-1000	1000	0	1.1.1.2;1.1.1.71	Carbohydrate metabolism	Y
R00747	2-Phosphonoacetaldehyde phosphonohydrolase	C03167[c] + C00001[c] --> C00084[c] + C00009[c]	Cluster-54524.106805;Cluster-54524.106807;Cluster-54524.106808	evm.TU.CM024122.1.229	rn00440	0	1000	0	3.11.1.1	Metabolism of other amino acids	N
R00748	ethanolamine-phosphate phosphate-lyase (deaminating; acetaldehyde-forming)	C00346[c] + C00001[c] --> C00084[c] + C00014[c] + C00009[c]	Cluster-54524.104309;Cluster-54524.121261;Cluster-54524.126493;Cluster-54524.133916;Cluster-54524.136920;Cluster-54524.61407;Cluster-54524.65027;Cluster-54524.93167	evm.TU.CM024100.1.616;evm.TU.CM024128.1.201;evm.TU.CM024166.1.17	rn00564	0	1000	0	4.2.3.2	Lipid metabolism	N
R00751	L-threonine acetaldehyde-lyase (glycine-forming)	C00188[c] <=> C00037[c] + C00084[c]	Cluster-54524.112287;Cluster-54524.123085;Cluster-54524.123086;Cluster-54524.123087;Cluster-54524.123088;Cluster-54524.123089;Cluster-54524.71451	evm.TU.CM024167.1.441;evm.TU.CM024116.1.35;evm.TU.CM024167.1.442	rn00260	-1000	1000	0	4.1.2.5;4.1.2.48	Amino acid metabolism	Y
R00754	ethanol:NAD+ oxidoreductase	C00469[c] + C00003[c] <=> C00084[c] + C00004[c] + C00080[c]	Cluster-66611.0;Cluster-32639.0;Cluster-54524.10038;Cluster-54524.97207;Cluster-54524.97209;Cluster-54524.97210;Cluster-54524.97211;Cluster-70462.0;Cluster-77278.0;	evm.TU.CM024118.1.621	rn00010	-1000	1000	0	1.1.1.1;1.1.1.71	Carbohydrate metabolism	Y
R00765	D-glucosamine-6-phosphate aminohydrolase (ketol isomerizing);	C00352[c] + C00001[c] --> C05345[c] + C00014[c]	Cluster-54524.132484;Cluster-54524.134229;Cluster-54524.157543;Cluster-54524.49527;Cluster-54524.69860	evm.TU.CM024119.1.196	rn00520	0	1000	0	3.5.99.6	Carbohydrate metabolism	N
R00768	L-glutamine:D-fructose-6-phosphate isomerase (deaminating);	C00064[c] + C05345[c] --> C00025[c] + C00352[c]	Cluster-17247.0;Cluster-54524.88112;Cluster-68029.0;Cluster-68029.1;Cluster-70215.0	evm.TU.CM024123.1.89	rn00250	0	1000	0	2.6.1.16	Amino acid metabolism	N
R00782	L-cysteine hydrogen-sulfide-lyase (deaminating; pyruvate-forming)	C00097[c] + C00001[c] <=> C00283[c] + C00022[c] + C00014[c]	Cluster-19305.0;Cluster-41496.0;Cluster-41496.1;Cluster-52166.0;Cluster-54524.123575;Cluster-54524.123577;Cluster-54524.63451;	evm.TU.CM024097.1.7	rn00270	-1000	1000	0	4.4.1.1;4.4.1.8;4.4.1.28	Amino acid metabolism	Y
R00802	sucrose alpha-glucohydrolase	C00089[c] + C00001[c] --> C02336[c] + C00267[c]	Cluster-54524.100039;Cluster-54524.100040;Cluster-54524.100041;Cluster-4491.0;Cluster-54524.115733;Cluster-54524.116385;Cluster-54524.116386;Cluster-54524.131992;Cluster-54524.135882;Cluster-54524.135979;Cluster-54524.33827;Cluster-54524.35605;Cluster-54524.65088;Cluster-54524.82647;Cluster-54524.82648;Cluster-61690.0;Cluster-79429.0;Cluster-4901.0;Cluster-5171.0;Cluster-5413.0;Cluster-54524.1097…	evm.TU.CM024115.1.93;evm.TU.CM024099.1.692;evm.TU.CM024152.1.19;evm.TU.CM024111.1.4;evm.TU.CM024145.1.703;evm.TU.CM024096.1.277;evm.TU.JACDRO010000635.1.3;evm.TU.CM024099.1.691;evm.TU.CM024162.1.138	rn00500	0	1000	0	3.2.1.20;3.2.1.26;3.2.1.48	Carbohydrate metabolism	N
R00830	succinyl-CoA:glycine C-succinyltransferase (decarboxylating)	C00091[c] + C00037[c] --> C00430[c] + C00010[c] + C00011[c]	Cluster-30270.0;Cluster-54524.85700;Cluster-54524.86841;Cluster-54524.87032;Cluster-54524.87033;Cluster-54524.91510;Cluster-54524.96503;Cluster-73713.0	evm.TU.CM024143.1.360	rn00260	0	1000	0	2.3.1.37	Amino acid metabolism	N
R00833	(R)-Methylmalonyl-CoA CoA-carbonylmutase	C01213[c] <=> C00091[c]	Cluster-17434.0;Cluster-18328.0;Cluster-21702.0;Cluster-54524.50051;Cluster-54524.50052;	evm.TU.CM024164.1.25;evm.TU.CM024164.1.24	rn00280	-1000	1000	0	5.4.99.2	Amino acid metabolism	Y
R00835	D-glucose-6-phosphate:NADP+ 1-oxidoreductase	C00668[c] + C00006[c] --> C01236[c] + C00005[c] + C00080[c]	Cluster-54524.118180;Cluster-54524.118181;Cluster-54524.49960;Cluster-70196.1	evm.TU.CM024104.1.344	rn00030	0	1000	0	1.1.1.49;1.1.1.363	Carbohydrate metabolism	N
R00842	sn-Glycerol-3-phosphate:NAD+ 2-oxidoreductase	C00093[c] + C00003[c] <=> C00111[c] + C00004[c] + C00080[c]	Cluster-54524.90274;Cluster-54524.90881;Cluster-54524.90882;Cluster-54524.91552;Cluster-54524.92958;Cluster-54524.93583;Cluster-70476.0;Cluster-76131.0;	evm.TU.CM024159.1.182	rn00564	-1000	1000	0	1.1.1.8;1.1.1.94	Lipid metabolism	Y
R00847	ATP:glycerol 3-phosphotransferase	C00002[c] + C00116[c] --> C00008[c] + C00093[c]	Cluster-54524.85569	evm.TU.CM024125.1.160	rn00561	0	1000	0	2.7.1.30	Lipid metabolism	N
R00848	sn-Glycerol-3-phosphate:(acceptor) 2-oxidoreductase	C00093[c] + C00016[c] <=> C00111[c] + C01352[c]	Cluster-54524.101172;Cluster-54524.85994;	evm.TU.CM024116.1.216	rn00564	-1000	1000	0	1.1.5.3	Lipid metabolism	Y
R00851	acyl-CoA:sn-glycerol-3-phosphate 1-O-acyltransferase	C00093[c] + C00040[c] --> C00681[c] + C00010[c]	Cluster-54524.102813;Cluster-54524.102991;Cluster-54524.106413;Cluster-54524.124229;Cluster-54524.125257;Cluster-54524.28101;Cluster-54524.62121;Cluster-54524.72019;Cluster-54524.109900;Cluster-54524.109901;Cluster-54524.75725;	evm.TU.CM024112.1.131;evm.TU.CM024097.1.253;evm.TU.CM024127.1.264;evm.TU.CM024112.1.402;novel.1878	rn00561	0	1000	0	2.3.1.15	Lipid metabolism	N
R00866	ATP:D-fructose 1-phosphotransferase	C00002[c] + C02336[c] --> C00008[c] + C01094[c]	Cluster-54524.91221;Cluster-54524.92423	evm.TU.CM024099.1.334	rn00051	0	1000	0	2.7.1.3	Carbohydrate metabolism	N
R00875	D-Glucitol:NAD+ 2-oxidoreductase	C00794[c] + C00003[c] <=> C02336[c] + C00004[c] + C00080[c]	Cluster-54524.100782;Cluster-54524.101342;Cluster-54524.103763;Cluster-54524.106940;Cluster-54524.114621;Cluster-54524.115393;Cluster-54524.117286;Cluster-54524.142156;Cluster-54524.142157;Cluster-54524.144199;Cluster-54524.144604;Cluster-65519.0	evm.TU.CM024156.1.344;evm.TU.CM024156.1.345;evm.TU.CM024135.1.173;evm.TU.CM024135.1.163	rn00051	-1000	1000	0	1.1.1.14;1.1.1.15	Carbohydrate metabolism	Y
R00878	alpha-D-Glucose aldose-ketose-isomerase	C00267[c] <=> C02336[c]	Cluster-54524.116865;Cluster-54524.77309;Cluster-54524.79796;Cluster-54524.79797;Cluster-54524.90385;Cluster-54524.90968;Cluster-54524.92959;Cluster-61784.0	evm.TU.CM024148.1.329;evm.TU.CM024124.1.67;evm.TU.CM024121.1.57	rn00051	-1000	1000	0	5.3.1.5	Carbohydrate metabolism	Y
R00885	GTP:alpha-D-mannose-1-phosphate guanylyltransferase	C00044[c] + C00636[c] --> C00013[c] + C00096[c]	Cluster-23472.0;Cluster-54524.102474;Cluster-54524.106653;Cluster-54524.107109;Cluster-54524.48463;Cluster-54524.92625;	evm.TU.CM024098.1.69;evm.TU.CM024118.1.450;evm.TU.CM024098.1.70	rn00051	0	1000	0	2.7.7.13	Carbohydrate metabolism	N
R00888	GDP-alpha-D-mannose 4,6-hydro-lyase (GDP-4-dehydro-alpha-D-rhamnose-forming);	C00096[c] --> C01222[c] + C00001[c]	Cluster-54524.85625;Cluster-54524.88379;Cluster-54524.88380;Cluster-60802.0;Cluster-72129.0	evm.TU.CM024099.1.302	rn00051	0	1000	0	4.2.1.47	Carbohydrate metabolism	N
R00891	L-serine hydro-lyase (adding hydrogen sulfide, L-cysteine-forming)	C00065[c] + C00283[c] --> C00097[c] + C00001[c]	Cluster-22832.0;Cluster-48643.0;Cluster-49391.1;Cluster-50855.0;Cluster-54524.80536;Cluster-75096.0;Cluster-75165.0;	evm.TU.CM024135.1.693	rn00260	0	1000	0	4.2.1.22	Amino acid metabolism	N
R00893	L-Cysteine:oxygen oxidoreductase	C00097[c] + C00007[c] --> C00606[c]	Cluster-54524.91114	evm.TU.CM024101.1.351	rn00270	0	1000	0	1.13.11.20	Amino acid metabolism	N
R00894	L-glutamate:L-cysteine gamma-ligase (ADP-forming)	C00002[c] + C00025[c] + C00097[c] --> C00008[c] + C00009[c] + C00669[c]	Cluster-54524.80672;Cluster-15674.0;Cluster-54524.102302;Cluster-54524.81060;Cluster-54524.86439;Cluster-54524.93015;Cluster-54524.96134;Cluster-56642.0;Cluster-71384.0;	evm.TU.CM024117.1.233;evm.TU.CM024133.1.258	rn00480	0	1000	0	6.3.2.2	Metabolism of other amino acids	N
R00896	L-cysteine:2-oxoglutarate aminotransferase	C00097[c] + C00026[c] <=> C00957[c] + C00302[c]	Cluster-54524.116053;Cluster-54524.1895;Cluster-54524.1919;Cluster-54524.40731;Cluster-74910.0;Cluster-47823.0;Cluster-54524.26948;Cluster-54524.89825;Cluster-54524.91492;	evm.TU.CM024108.1.210;evm.TU.CM024146.1.351	rn00270	-1000	1000	0	2.6.1.1	Amino acid metabolism	Y
R00899	L-cysteinylglycine dipeptidase	C01419[c] + C00001[c] --> C00097[c] + C00037[c]	Cluster-3066.0;Cluster-54524.104934;Cluster-54524.104935;Cluster-54524.108777;Cluster-54524.19505;Cluster-54524.67020;Cluster-63922.0;Cluster-79775.0;Cluster-79775.1;Cluster-13285.0;Cluster-33226.0;Cluster-54524.104159;Cluster-54524.108633;Cluster-54524.110249;Cluster-54524.111592;Cluster-54524.111594;Cluster-54524.111596;Cluster-54524.111598;Cluster-54524.133988;Cluster-54524.138747;Cluster-5452…	evm.TU.CM024150.1.230;evm.TU.CM024101.1.35;evm.TU.CM024112.1.371;evm.TU.CM024157.1.217;evm.TU.CM024126.1.229;evm.TU.CM024159.1.162;evm.TU.CM024150.1.234;evm.TU.CM024159.1.167;evm.TU.CM024112.1.372;evm.TU.CM024150.1.231	rn00480	0	1000	0	3.4.11.1;3.4.11.2;3.4.11.23;3.4.13.-	Metabolism of other amino acids	N
R00904	3-aminopropanal:NAD+ oxidoreductase	C05665[c] + C00003[c] + C00001[c] --> C00099[c] + C00004[c] + C00080[c]	Cluster-16027.0;Cluster-54524.94433;Cluster-57511.0;Cluster-68868.0;Cluster-75379.0;Cluster-54441.0;Cluster-54524.105764;Cluster-54524.115048;Cluster-54524.20538;Cluster-54524.44400;Cluster-54524.46256;Cluster-54784.0;Cluster-56001.0;Cluster-14287.0;Cluster-14287.1;Cluster-54524.111298;Cluster-54524.111538;Cluster-54524.74528;Cluster-68147.0;Cluster-76550.0;Cluster-76550.1;Cluster-13478.0;Cluster…	evm.TU.CM024118.1.284;evm.TU.CM024139.1.235;evm.TU.CM024166.1.102;evm.TU.CM024108.1.113;evm.TU.CM024106.1.75;evm.TU.CM024102.1.117;evm.TU.CM024102.1.116;evm.TU.CM024113.1.176;evm.TU.CM024098.1.361;evm.TU.CM024106.1.76	rn00410	0	1000	0	1.2.1.3;1.2.1.5;1.2.1.19	Metabolism of other amino acids	N
R00905	3-ureidopropanoate amidohydrolase	C02642[c] + C00001[c] <=> C00099[c] + C00011[c] + C00014[c]	Cluster-13968.0;Cluster-54524.134048;Cluster-54524.135023;Cluster-54524.76032;Cluster-54524.76033;Cluster-54524.79793;	novel.1874;evm.TU.CM024112.1.356	rn00410	-1000	1000	0	3.5.1.6	Metabolism of other amino acids	Y
R00908	beta-alanine:2-oxoglutarate aminotransferase	C00099[c] + C00026[c] <=> C00222[c] + C00025[c]	Cluster-11884.0;Cluster-54524.97827;Cluster-54524.97828;Cluster-54524.97830;	evm.TU.CM024144.1.266;evm.TU.CM024144.1.267	rn00410	-1000	1000	0	2.6.1.19;2.6.1.55	Metabolism of other amino acids	Y
R00922	2-Methyl-3-oxopropanoate:NAD+ oxidoreductase (CoA-propanoylating)	C00349[c] + C00010[c] + C00003[c] --> C00100[c] + C00011[c] + C00004[c] + C00080[c]	Cluster-31249.0;Cluster-31915.0;Cluster-54524.85630;Cluster-54524.86197;Cluster-54524.93186;Cluster-54524.93746;Cluster-79335.0;Cluster-79979.0	evm.TU.CM024137.1.137	rn00280	0	1000	0	1.2.1.27	Amino acid metabolism	N
R00924	propanoyl-CoA:electron-transfer flavoprotein 2,3-oxidoreductase	C00100[c] + C00016[c] <=> C01352[c] + C00894[c]	Cluster-54524.99886;Cluster-70853.0;Cluster-70853.1;Cluster-76186.0	evm.TU.CM024149.1.319	rn00410	-1000	1000	0	1.3.8.7	Metabolism of other amino acids	Y
R00926	Propionyladenylate:CoA propionyltransferase	C05983[c] + C00010[c] <=> C00020[c] + C00100[c]	Cluster-14690.0;Cluster-54524.45449;Cluster-54524.98738;Cluster-54524.113154;Cluster-54524.113155;Cluster-54524.113157;Cluster-54524.95850;	evm.TU.CM024136.1.55	rn00640	-1000	1000	0	6.2.1.1;6.2.1.17	Carbohydrate metabolism	Y
R00927	acetyl-CoA:propanoyl-CoA 2-C-acetyltransferase;	C00100[c] + C00024[c] --> C00010[c] + C03344[c]	Cluster-54524.136484;Cluster-54524.146492;Cluster-63535.0;Cluster-19929.0;Cluster-54420.0;Cluster-54524.91497;Cluster-11689.0;Cluster-29509.0;Cluster-54524.88194;Cluster-71334.0;	evm.TU.CM024158.1.497;evm.TU.CM024154.1.11	rn00280	0	1000	0	2.3.1.9;2.3.1.16	Amino acid metabolism	N
R00935	(S)-Methylmalonate semialdehyde:NAD+ oxidoreductase (CoA-propanoylating)	C06002[c] + C00010[c] + C00003[c] --> C00100[c] + C00011[c] + C00004[c] + C00080[c]	Cluster-31249.0;Cluster-31915.0;Cluster-54524.85630;Cluster-54524.86197;Cluster-54524.93186;Cluster-54524.93746;Cluster-79335.0;Cluster-79979.0	evm.TU.CM024137.1.137	rn00640	0	1000	0	1.2.1.27	Carbohydrate metabolism	N
R00936	5,6,7,8-tetrahydrofolate:NAD+ oxidoreductase	C00101[c] + C00003[c] <=> C00415[c] + C00004[c] + C00080[c]	Cluster-54524.21721;Cluster-54524.66696;	evm.TU.CM024139.1.225	rn00670	-1000	1000	0	1.5.1.3	Metabolism of cofactors and vitamins	Y
R00937	5,6,7,8-tetrahydrofolate:NAD+ oxidoreductase	C00101[c] + 2 C00003[c] --> C00504[c] + 2 C00004[c] + 2 C00080[c]	Cluster-54524.21721;Cluster-54524.66696;	evm.TU.CM024139.1.225	rn00670	0	1000	0	1.5.1.3	Metabolism of cofactors and vitamins	N
R00939	5,6,7,8-tetrahydrofolate:NADP+ oxidoreductase	C00101[c] + C00006[c] <=> C00415[c] + C00005[c] + C00080[c]	Cluster-54524.21721;Cluster-54524.66696;	evm.TU.CM024139.1.225	rn00790	-1000	1000	0	1.5.1.3	Metabolism of cofactors and vitamins	Y
R00940	5,6,7,8-tetrahydrofolate:NADP+ oxidoreductase	C00101[c] + 2 C00006[c] --> C00504[c] + 2 C00005[c] + 2 C00080[c]	Cluster-54524.21721;Cluster-54524.66696;	evm.TU.CM024139.1.225	rn00670	0	1000	0	1.5.1.3	Metabolism of cofactors and vitamins	N
R00941	10-formyltetrahydrofolate:NADP+ oxidoreductase	C00234[c] + C00006[c] + C00001[c] --> C00101[c] + C00011[c] + C00005[c] + C00080[c]	Cluster-54524.105134;Cluster-54524.87296;Cluster-54524.89742	evm.TU.CM024109.1.279	rn00670	0	1000	0	1.5.1.6	Metabolism of cofactors and vitamins	N
R00942	Tetrahydrofolate:L-glutamate gamma-ligase (ADP-forming)	C00002[c] + C00101[c] + C00025[c] <=> C00008[c] + C00009[c] + C09332[c]	Cluster-54524.104861;Cluster-54524.119005;Cluster-54524.75503;Cluster-54524.75504;Cluster-54524.76244;Cluster-54524.76246;Cluster-54524.76247;Cluster-74570.1;Cluster-74570.2;	evm.TU.CM024122.1.283	rn00790	-1000	1000	0	6.3.2.17	Metabolism of cofactors and vitamins	Y
R00943	Formate:tetrahydrofolate ligase (ADP-forming)	C00101[c] + C00058[c] + C00002[c] --> C00008[c] + C00009[c] + C00234[c]	Cluster-13501.0;Cluster-54524.136068;Cluster-33105.0;Cluster-54524.116863;Cluster-54524.33705;Cluster-54524.46692;Cluster-54524.47417;Cluster-73354.0;Cluster-76477.0;	evm.TU.CM024132.1.205	rn00720	0	1000	0	6.3.4.3	Energy metabolism	N
R00945	5,10-Methylenetetrahydrofolate:glycine hydroxymethyltransferase	C00143[c] + C00037[c] + C00001[c] <=> C00101[c] + C00065[c]	Cluster-18040.0;Cluster-54524.115886;Cluster-54524.115887;Cluster-54524.138696;Cluster-54524.70403;Cluster-54524.92356;Cluster-67743.0;Cluster-74393.0;Cluster-76057.0	evm.TU.CM024139.1.224;evm.TU.CM024129.1.43	rn00260	-1000	1000	0	2.1.2.1	Amino acid metabolism	Y
R00946	5-Methyltetrahydrofolate:L-homocysteine S-methyltransferase	C00440[c] + C00155[c] <=> C00101[c] + C00073[c]	Cluster-54524.121283;Cluster-54524.122542;Cluster-54524.63903;Cluster-54524.66431;Cluster-54524.66432;Cluster-73638.0;Cluster-76165.0;Cluster-77308.0;Cluster-78504.0	evm.TU.CM024147.1.450	rn00670	-1000	1000	0	2.1.1.13	Metabolism of cofactors and vitamins	Y
R00955	UDP-glucose:alpha-D-galactose-1-phosphate uridylyltransferase	C00029[c] + C00446[c] <=> C00103[c] + C00052[c]	Cluster-54524.100927;Cluster-54524.107010;Cluster-54524.107011;Cluster-54524.123915	evm.TU.CM024141.1.369	rn00052	-1000	1000	0	2.7.7.12	Carbohydrate metabolism	Y
R00959	alpha-D-Glucose 1-phosphate 1,6-phosphomutase	C00103[c] <=> C00668[c]	Cluster-28698.0;Cluster-54524.146278;Cluster-54524.101030;Cluster-54524.143155;Cluster-54524.78588;Cluster-54524.91637;	evm.TU.CM024162.1.112;evm.TU.CM024098.1.173	rn00010	-1000	1000	0	5.4.2.2;5.4.2.5	Carbohydrate metabolism	Y
R00961	IDP phosphohydrolase;	C00104[c] + C00001[c] --> C00130[c] + C00009[c]	Cluster-54524.61564;Cluster-54524.61816;Cluster-54524.62842;Cluster-54524.62843;Cluster-54524.119299;Cluster-54524.119301;Cluster-54524.120387;Cluster-54524.124441;Cluster-54524.122033;Cluster-54524.54144;Cluster-54524.59082;Cluster-72009.0;	evm.TU.CM024104.1.176;evm.TU.CM024115.1.142;evm.TU.CM024112.1.168;novel.1139	rn00230	0	1000	0	3.6.1.5;3.6.1.6;3.6.1.64	Nucleotide metabolism	N
R00962	ITP:cytidine 5'-phosphotransferase	C00081[c] + C00475[c] --> C00104[c] + C00055[c]	Cluster-54524.108746;Cluster-54524.75360	evm.TU.CM024119.1.350	rn00240	0	1000	0	2.7.1.48	Nucleotide metabolism	N
R00963	uridine 5'-monophosphate phosphohydrolase	C00105[c] + C00001[c] --> C00299[c] + C00009[c]	Cluster-20991.0;Cluster-41044.0;Cluster-54524.100878;Cluster-54524.101606;Cluster-54524.104378;Cluster-54524.121748;Cluster-54524.187;Cluster-54524.53069;Cluster-54524.72534;Cluster-54524.74950;Cluster-54524.90654;Cluster-54524.92167;Cluster-54524.94132;Cluster-54524.96993;Cluster-54524.97722;Cluster-54524.98156;Cluster-54524.99207;Cluster-54612.0;Cluster-78402.0;	evm.TU.CM024127.1.524;evm.TU.CM024148.1.55;evm.TU.CM024127.1.459;evm.TU.CM024165.1.62	rn00240	0	1000	0	3.1.3.5	Nucleotide metabolism	N
R00964	ATP:uridine 5'-phosphotransferase	C00002[c] + C00299[c] --> C00008[c] + C00105[c]	Cluster-54524.108746;Cluster-54524.75360;	evm.TU.CM024119.1.350	rn00240	0	1000	0	2.7.1.48;2.7.1.213	Nucleotide metabolism	N
R00965	orotidine-5'-phosphate carboxy-lyase (UMP-forming)	C01103[c] --> C00105[c] + C00011[c]	Cluster-54524.117183;Cluster-54524.132097;Cluster-54524.132098;Cluster-54524.135118;Cluster-54524.87770;	evm.TU.CM024112.1.263	rn00240	0	1000	0	4.1.1.23	Nucleotide metabolism	N
R00966	UMP:diphosphate phospho-alpha-D-ribosyltransferase	C00105[c] + C00013[c] <=> C00106[c] + C00119[c]	Cluster-18475.0;Cluster-48294.0;Cluster-54524.149138;Cluster-54524.67004;Cluster-54524.67006;Cluster-54524.83876;Cluster-58473.0;	evm.TU.JACDRO010003282.1.2;evm.TU.CM024150.1.31;evm.TU.CM024165.1.55	rn00240	-1000	1000	0	2.4.2.9	Nucleotide metabolism	Y
R00967	UTP:uridine 5'-phosphotransferase	C00075[c] + C00299[c] --> C00015[c] + C00105[c]	Cluster-54524.108746;Cluster-54524.75360	evm.TU.CM024119.1.350	rn00240	0	1000	0	2.7.1.48	Nucleotide metabolism	N
R00968	GTP:uridine 5'-phosphotransferase	C00044[c] + C00299[c] --> C00035[c] + C00105[c]	Cluster-54524.108746;Cluster-54524.75360	evm.TU.CM024119.1.350	rn00240	0	1000	0	2.7.1.48	Nucleotide metabolism	N
R00969	P1,P4-bis(5'-uridyl)-tetraphosphate uridylohydrolase	C06198[c] + C00001[c] --> C00075[c] + C00105[c]	Cluster-54524.101176;Cluster-54524.78950	evm.TU.CM024160.1.27	rn00240	0	1000	0	3.6.1.17	Nucleotide metabolism	N
R00970	ITP:uridine 5'-phosphotransferase	C00081[c] + C00299[c] --> C00104[c] + C00105[c]	Cluster-54524.108746;Cluster-54524.75360	evm.TU.CM024119.1.350	rn00240	0	1000	0	2.7.1.48	Nucleotide metabolism	N
R00978	5,6-Dihydrouracil:NADP+ oxidoreductase	C00429[c] + C00006[c] <=> C00106[c] + C00005[c] + C00080[c]	Cluster-34941.0;Cluster-54524.103733;Cluster-54524.142745;Cluster-54524.74373;Cluster-54524.74374;Cluster-54524.74375;Cluster-54524.88306;Cluster-74074.0;Cluster-74752.0;Cluster-76842.0;Cluster-79204.0	evm.TU.CM024135.1.251	rn00240	-1000	1000	0	1.3.1.2	Nucleotide metabolism	Y
R00987	L-Kynurenine hydrolase	C00328[c] + C00001[c] --> C00108[c] + C00041[c]	Cluster-67447.0		rn00380	0	1000	0	3.7.1.3	Amino acid metabolism	N
R00988	N-Formylanthranilate amidohydrolase	C05653[c] + C00001[c] --> C00058[c] + C00108[c]	Cluster-54524.42624;		rn00380	0	1000	0	3.5.1.9	Amino acid metabolism	N
R00996	L-threonine ammonia-lyase (2-oxobutanoate-forming)	C00188[c] --> C00109[c] + C00014[c]	Cluster-54524.143123;Cluster-54524.149695;Cluster-54524.149696;Cluster-54524.20453;Cluster-54524.8556;Cluster-54524.93139;	evm.TU.CM024136.1.169;evm.TU.CM024145.1.616	rn00260	0	1000	0	4.3.1.19	Amino acid metabolism	N
R01000	2-hydroxybutyrate:NAD+ oxidoreductase	C05984[c] + C00003[c] <=> C00109[c] + C00004[c] + C00080[c]	Cluster-54524.124027;Cluster-54524.14693;Cluster-54524.14694;Cluster-54524.146990;Cluster-54524.27581;Cluster-54524.27582;Cluster-54524.27583;Cluster-54524.5034;Cluster-54524.90470;Cluster-54524.91139;Cluster-54524.91140;Cluster-54524.91141;Cluster-67098.0	evm.TU.CM024128.1.301	rn00640	-1000	1000	0	1.1.1.27	Carbohydrate metabolism	Y
R01001	L-cystathionine cysteine-lyase (deaminating; 2-oxobutanoate-forming)	C02291[c] + C00001[c] <=> C00097[c] + C00014[c] + C00109[c]	Cluster-19305.0;Cluster-41496.0;Cluster-41496.1;Cluster-52166.0;Cluster-54524.123575;Cluster-54524.123577;Cluster-54524.63451;	evm.TU.CM024097.1.7	rn00270	-1000	1000	0	4.4.1.1	Amino acid metabolism	Y
R01004	Dolichyl-diphosphate phosphohydrolase	C00621[c] + C00001[c] --> C00110[c] + C00009[c]	Cluster-54524.88162	evm.TU.CM024121.1.31	rn00510	0	1000	0	3.6.1.43	Glycan biosynthesis and metabolism	N
R01005	UDPglucose:dolichyl-phosphate beta-D-glucosyltransferase	C00029[c] + C00110[c] --> C00015[c] + C01246[c]	Cluster-54524.142684;Cluster-54524.49877	evm.TU.CM024159.1.152	rn00510	0	1000	0	2.4.1.117	Glycan biosynthesis and metabolism	N
R01009	GDPmannose:dolichyl-phosphate O-beta-D-mannosyltransferase	C00096[c] + C00110[c] --> C00035[c] + C03862[c]	Cluster-68420.0;Cluster-65633.0;Cluster-54524.15707;		rn00510	0	1000	0	2.4.1.83	Glycan biosynthesis and metabolism	N
R01011	ATP:glycerone phosphotransferase	C00002[c] + C00184[c] --> C00008[c] + C00111[c]	Cluster-54524.108332;Cluster-54524.108333;Cluster-54524.75148	evm.TU.CM024103.1.246	rn00561	0	1000	0	2.7.1.29	Lipid metabolism	N
R01013	Acyl-CoA:glycerone-phosphate O-acyltransferase	C00040[c] + C00111[c] --> C00010[c] + C03372[c]	Cluster-21331.0;Cluster-54524.104331	novel.288	rn00564	0	1000	0	2.3.1.42	Lipid metabolism	N
R01015	D-glyceraldehyde-3-phosphate aldose-ketose-isomerase	C00118[c] <=> C00111[c]	Cluster-13549.0;Cluster-41692.1;Cluster-41839.0;Cluster-54524.110163;Cluster-54524.111446;Cluster-54524.118567;Cluster-54524.49584;Cluster-54524.75883;Cluster-54524.75884;Cluster-54524.83448;Cluster-54524.91853;Cluster-74499.0;Cluster-74559.0	evm.TU.CM024109.1.105;evm.TU.CM024140.1.102;evm.TU.CM024140.1.213	rn00010	-1000	1000	0	5.3.1.1	Carbohydrate metabolism	Y
R01018	CTP:dolichol O-phosphotransferase	C00063[c] + C00381[c] --> C00112[c] + C00110[c]	Cluster-54524.118616;Cluster-54524.72200;Cluster-54524.72201	evm.TU.CM024100.1.498	rn00510	0	1000	0	2.7.1.108	Glycan biosynthesis and metabolism	N
R01021	ATP:choline phosphotransferase	C00002[c] + C00114[c] --> C00008[c] + C00588[c]	Cluster-54524.121718;Cluster-54524.121719;Cluster-54524.75548;Cluster-54524.75549;Cluster-54524.82789;Cluster-68562.0;Cluster-72123.0;	evm.TU.CM024098.1.285	rn00564	0	1000	0	2.7.1.32	Lipid metabolism	N
R01023	Acetyl-CoA:choline O-acetyltransferase	C00024[c] + C00114[c] --> C00010[c] + C01996[c]	Cluster-54524.118187;Cluster-54524.118189;Cluster-54524.118190	evm.TU.CM024134.1.50	rn00564	0	1000	0	2.3.1.6	Lipid metabolism	N
R01025	choline:acceptor 1-oxidoreductase	C00114[c] + C00028[c] --> C00576[c] + C00030[c]	Cluster-2729.0;Cluster-54524.106155;Cluster-54524.107133;Cluster-54524.107134;Cluster-54524.134170;Cluster-54524.138639;Cluster-54524.140973;Cluster-54524.142078;Cluster-54524.142080;Cluster-54524.144934;Cluster-54524.149949;Cluster-54524.24909;Cluster-54524.56087;Cluster-54524.7303;Cluster-54524.90887;Cluster-54524.93350;Cluster-54524.93610;Cluster-54524.93890;Cluster-54524.95231;Cluster-54524.9…	evm.TU.CM024134.1.442;evm.TU.CM024134.1.443;evm.TU.CM024162.1.101;evm.TU.CM024135.1.396;evm.TU.CM024111.1.257;evm.TU.CM024110.1.224;evm.TU.CM024111.1.119;evm.TU.CM024111.1.349;evm.TU.CM024163.1.166;evm.TU.CM024144.1.241;evm.TU.CM024144.1.242;evm.TU.CM024162.1.81;evm.TU.CM024144.1.240;evm.TU.CM024100.1.536;evm.TU.CM024162.1.144	rn00260	0	1000	0	1.1.99.1	Amino acid metabolism	N
R01026	Acetylcholine aectylhydrolase	C01996[c] + C00001[c] --> C00114[c] + C00033[c]	Cluster-34017.0;Cluster-54524.156875;Cluster-54524.80904;Cluster-54524.80905;Cluster-54524.81633;Cluster-54524.82879	evm.TU.CM024117.1.74;novel.214	rn00564	0	1000	0	3.1.1.7;3.1.1.8	Lipid metabolism	N
R01030	sn-Glycero-3-phosphocholine glycerophosphohydrolase	C00670[c] + C00001[c] --> C00114[c] + C00093[c]	Cluster-54524.87516;Cluster-54524.93277;	evm.TU.CM024124.1.138	rn00564	0	1000	0	3.1.4.2;3.1.4.46	Lipid metabolism	N
R01036	Glycerol:NAD+ oxidoreductase	C00116[c] + C00003[c] <=> C00577[c] + C00004[c] + C00080[c]	Cluster-17184.0;Cluster-1988.0;Cluster-54524.104078;Cluster-54524.104079;Cluster-54524.114817;Cluster-54524.132448;Cluster-54524.138043;Cluster-54524.152392;Cluster-54524.40873;Cluster-54524.53634;Cluster-54524.92183;Cluster-54524.99241;Cluster-54524.99242;Cluster-74938.0	evm.TU.CM024109.1.203;evm.TU.CM024164.1.134	rn00561	-1000	1000	0	1.1.1.21;1.1.1.72	Lipid metabolism	Y
R01041	glycerol:NADP+ oxidoreductase	C00116[c] + C00006[c] <=> C00577[c] + C00005[c] + C00080[c]	Cluster-17184.0;Cluster-1988.0;Cluster-54524.104078;Cluster-54524.104079;Cluster-54524.114817;Cluster-54524.132448;Cluster-54524.138043;Cluster-54524.152392;Cluster-54524.40873;Cluster-54524.53634;Cluster-54524.92183;Cluster-54524.99241;Cluster-54524.99242;Cluster-74938.0;Cluster-54524.78252;Cluster-54524.104930;Cluster-54524.136947;Cluster-65876.0;	novel.660;evm.TU.CM024109.1.203;evm.TU.CM024164.1.134	rn00561	-1000	1000	0	1.1.1.2;1.1.1.21;1.1.1.72;1.1.1.372	Lipid metabolism	Y
R01049	ATP:D-ribose-5-phosphate diphosphotransferase	C00002[c] + C00117[c] --> C00020[c] + C00119[c]	Cluster-22643.0;Cluster-54524.113530;Cluster-54524.113538;Cluster-54524.113541;Cluster-67453.0;Cluster-77576.0	evm.TU.CM024148.1.128	rn00230	0	1000	0	2.7.6.1	Nucleotide metabolism	N
R01051	ATP:D-ribose 5-phosphotransferase	C00002[c] + C00121[c] <=> C00008[c] + C00117[c]	Cluster-54524.106817;Cluster-54524.106819;Cluster-54524.109256	evm.TU.CM024127.1.104	rn00030	-1000	1000	0	2.7.1.15	Carbohydrate metabolism	Y
R01054	ADP-ribose ribophosphohydrolase	C00301[c] + C00001[c] --> C00020[c] + C00117[c]	Cluster-54524.130881;Cluster-15171.0;Cluster-54524.9111;	evm.TU.CM024108.1.226;evm.TU.CM024164.1.530	rn00230	0	1000	0	3.6.1.13;3.6.1.21;3.6.1.53;3.6.1.-	Nucleotide metabolism	N
R01055	uracil hydro-lyase (adding D-ribose 5-phosphate;pseudouridine-5'-phosphate-forming)	C00106[c] + C00117[c] <=> C01168[c] + C00001[c]	Cluster-54524.120492;Cluster-54524.146411;Cluster-54524.71805;	evm.TU.CM024163.1.130	rn00240	-1000	1000	0	4.2.1.70	Nucleotide metabolism	Y
R01056	D-ribose-5-phosphate aldose-ketose-isomerase	C00117[c] <=> C00199[c]	Cluster-54524.114722;	evm.TU.CM024160.1.351	rn00030	-1000	1000	0	5.3.1.6	Carbohydrate metabolism	Y
R01057	D-Ribose 1,5-phosphomutase	C00620[c] <=> C00117[c]	Cluster-28698.0;Cluster-54524.146278;Cluster-54524.101030;Cluster-54524.143155;Cluster-54524.78588;Cluster-54524.91637;	evm.TU.CM024162.1.112;evm.TU.CM024098.1.173	rn00030	-1000	1000	0	5.4.2.2;5.4.2.7	Carbohydrate metabolism	Y
R01059	ATP:D-glyceraldehyde 3-phosphotransferase	C00002[c] + C00577[c] --> C00008[c] + C00118[c]	Cluster-54524.108332;Cluster-54524.108333;Cluster-54524.75148	evm.TU.CM024103.1.246	rn00051	0	1000	0	2.7.1.28	Carbohydrate metabolism	N
R01061	D-glyceraldehyde-3-phosphate:NAD+ oxidoreductase (phosphorylating)	C00118[c] + C00009[c] + C00003[c] <=> C00236[c] + C00004[c] + C00080[c]	Cluster-23829.0;Cluster-11357.0;Cluster-1819.0;Cluster-54524.136634;Cluster-54524.138616;Cluster-54524.13878;Cluster-54524.139006;Cluster-54524.14111;Cluster-54524.144170;Cluster-54524.155931;Cluster-54524.27433;Cluster-54524.63223;Cluster-54524.63225;Cluster-54524.63227;Cluster-54524.72265;Cluster-54524.74008;Cluster-54524.90373;Cluster-61684.0;Cluster-62665.0;Cluster-62718.0;Cluster-71972.0;Clu…	evm.TU.CM024140.1.211	rn00010	-1000	1000	0	1.2.1.12;1.2.1.59	Carbohydrate metabolism	Y
R01066	2-deoxy-D-ribose-5-phosphate acetaldehyde-lyase (D-glyceraldehyde-3-phosphate-forming)	C00673[c] <=> C00118[c] + C00084[c]	Cluster-54524.81270;Cluster-54524.81271	evm.TU.CM024102.1.294	rn00030	-1000	1000	0	4.1.2.4	Carbohydrate metabolism	Y
R01070	beta-D-fructose-1,6-bisphosphate D-glyceraldehyde-3-phosphate-lyase (glycerone-phosphate-forming)	C05378[c] <=> C00111[c] + C00118[c]	Cluster-10578.0;Cluster-16227.0;Cluster-1749.0;Cluster-2505.0;Cluster-41544.0;Cluster-42111.0;Cluster-46408.0;Cluster-54524.113253;Cluster-54524.143490;Cluster-54524.14467;Cluster-54524.14468;Cluster-54524.14469;Cluster-54524.150482;Cluster-54524.155021;Cluster-54524.155022;Cluster-54524.155023;Cluster-54524.155024;Cluster-54524.3618;Cluster-54524.88250;Cluster-54524.88864;Cluster-54524.89939;Clu…	evm.TU.CM024163.1.348;evm.TU.CM024163.1.378	rn00010	-1000	1000	0	4.1.2.13	Carbohydrate metabolism	Y
R01072	5-phosphoribosylamine:diphosphate phospho-alpha-D-ribosyltransferase (glutamate-amidating)	C03090[c] + C00013[c] + C00025[c] --> C00064[c] + C00119[c] + C00001[c]	Cluster-54524.132841;Cluster-54524.80480	evm.TU.CM024135.1.363	rn00230	0	1000	0	2.4.2.14	Nucleotide metabolism	N
R01074	biotin:CoA ligase (AMP-forming);	C00002[c] + C00120[c] --> C00013[c] + C05921[c]	Cluster-54524.101799;Cluster-54524.102875;Cluster-54524.78190;	evm.TU.CM024121.1.656	rn00780	0	1000	0	6.2.1.11;6.3.4.9;6.3.4.10;6.3.4.11;	Metabolism of cofactors and vitamins	N
R01077	N6-D-Biotinyl-L-lysine amidohydrolase	C05552[c] + C00001[c] --> C00120[c] + C00047[c]	Cluster-54524.506		rn00780	0	1000	0	3.5.1.12	Metabolism of cofactors and vitamins	N
R01082	(S)-malate hydro-lyase (fumarate-forming)	C00149[c] <=> C00122[c] + C00001[c]	Cluster-11337.0;Cluster-13963.0;Cluster-54524.100256;Cluster-54524.100258;Cluster-54524.100259;Cluster-54524.13038;Cluster-54524.22278;Cluster-54524.46818;	evm.TU.CM024120.1.186	rn00020	-1000	1000	0	4.2.1.2	Carbohydrate metabolism	Y
R01083	N6-(1,2-dicarboxyethyl)AMP AMP-lyase (fumarate-forming)	C03794[c] --> C00122[c] + C00020[c]	Cluster-54524.97158;Cluster-54524.97159;Cluster-54524.97160	evm.TU.CM024145.1.644	rn00230	0	1000	0	4.3.2.2	Nucleotide metabolism	N
R01085	3-fumarylpyruvate fumarylhydrolase	C02514[c] + C00001[c] --> C00122[c] + C00022[c]	Cluster-54524.121817;Cluster-54524.121818;Cluster-54524.123358;	evm.TU.CM024096.1.70	rn00350	0	1000	0	3.7.1.5;3.7.1.20	Amino acid metabolism	N
R01086	2-(Nomega-L-arginino)succinate arginine-lyase (fumarate-forming)	C03406[c] --> C00122[c] + C00062[c]	Cluster-54524.131775;Cluster-54524.68622;Cluster-54524.68623;	evm.TU.CM024119.1.154	rn00220	0	1000	0	4.3.2.1	Amino acid metabolism	N
R01090	L-Leucine:2-oxoglutarate aminotransferase	C00123[c] + C00026[c] <=> C00233[c] + C00025[c]	Cluster-54524.109039;Cluster-54524.113334;Cluster-54524.113335	evm.TU.CM024103.1.43	rn00280	-1000	1000	0	2.6.1.6;2.6.1.42;2.6.1.67	Amino acid metabolism	Y
R01092	ATP:alpha-D-galactose 1-phosphotransferase	C00002[c] + C00984[c] --> C00008[c] + C00446[c]	Cluster-54524.114564;Cluster-54524.132183	evm.TU.CM024104.1.99	rn00052	0	1000	0	2.7.1.6	Carbohydrate metabolism	N
R01093	galactitol:NAD+ 1-oxidoreductase	C00124[c] + C00004[c] + C00080[c] <=> C01697[c] + C00003[c]	Cluster-17184.0;Cluster-1988.0;Cluster-54524.104078;Cluster-54524.104079;Cluster-54524.114817;Cluster-54524.132448;Cluster-54524.138043;Cluster-54524.152392;Cluster-54524.40873;Cluster-54524.53634;Cluster-54524.92183;Cluster-54524.99241;Cluster-54524.99242;Cluster-74938.0	evm.TU.CM024109.1.203;evm.TU.CM024164.1.134	rn00052	-1000	1000	0	1.1.1.21	Carbohydrate metabolism	Y
R01095	galactitol:NADP+ 1-oxidoreductase	C00124[c] + C00005[c] + C00080[c] <=> C01697[c] + C00006[c]	Cluster-17184.0;Cluster-1988.0;Cluster-54524.104078;Cluster-54524.104079;Cluster-54524.114817;Cluster-54524.132448;Cluster-54524.138043;Cluster-54524.152392;Cluster-54524.40873;Cluster-54524.53634;Cluster-54524.92183;Cluster-54524.99241;Cluster-54524.99242;Cluster-74938.0	evm.TU.CM024109.1.203;evm.TU.CM024164.1.134	rn00052	-1000	1000	0	1.1.1.21	Carbohydrate metabolism	Y
R01101	melibiose galactohydrolase	C05402[c] + C00001[c] --> C00124[c] + C00267[c]	Cluster-54524.53780;Cluster-56867.0;	evm.TU.CM024142.1.430	rn00052	0	1000	0	3.2.1.22	Carbohydrate metabolism	N
R01103	Raffinose galactohydrolase	C00492[c] + C00001[c] --> C00124[c] + C00089[c]	Cluster-54524.53780;Cluster-56867.0;	evm.TU.CM024142.1.430	rn00052	0	1000	0	3.2.1.22	Carbohydrate metabolism	N
R01104	Galactosylglycerol galactohydrolase	C05401[c] + C00001[c] <=> C00124[c] + C00116[c]	Cluster-54524.53780;Cluster-56867.0;	evm.TU.CM024142.1.430	rn00052	-1000	1000	0	3.2.1.22	Carbohydrate metabolism	Y
R01117	CTP:N-acetylneuraminate cytidylyltransferase	C00063[c] + C00270[c] <=> C00013[c] + C00128[c]	Cluster-54524.20390;Cluster-75815.0;	evm.TU.CM024101.1.205	rn00520	-1000	1000	0	2.7.7.43	Carbohydrate metabolism	Y
R01121	ATP:(R)-5-diphosphomevalonate carboxy-lyase (adding ATP; isopentenyl-diphosphate-forming);	C00002[c] + C01143[c] --> C00008[c] + C00009[c] + C00129[c] + C00011[c]	Cluster-27190.0;Cluster-54524.143287;Cluster-54524.27217	evm.TU.CM024117.1.316	rn00900	0	1000	0	4.1.1.33	Metabolism of terpenoids and polyketides	N
R01122	delta2-isopentenyl-diphosphate:tRNA isopentenyltransferase	C00235[c] + C00066[c] --> C00013[c] + C04432[c]	Cluster-54524.125847;Cluster-54524.125848;Cluster-54524.125850	evm.TU.CM024096.1.484;evm.TU.CM024096.1.483	rn00908	0	1000	0	2.5.1.75	Metabolism of terpenoids and polyketides	N
R01123	Isopentenyl-diphosphate delta3-delta2-isomerase	C00129[c] <=> C00235[c]	Cluster-54524.97892;Cluster-57383.0	evm.TU.CM024128.1.186	rn00900	-1000	1000	0	5.3.3.2	Metabolism of terpenoids and polyketides	Y
R01126	inosine 5'-monophosphate phosphohydrolase	C00130[c] + C00001[c] --> C00294[c] + C00009[c]	Cluster-20991.0;Cluster-41044.0;Cluster-54524.100878;Cluster-54524.101606;Cluster-54524.104378;Cluster-54524.121748;Cluster-54524.187;Cluster-54524.53069;Cluster-54524.72534;Cluster-54524.74950;Cluster-54524.90654;Cluster-54524.92167;Cluster-54524.94132;Cluster-54524.96993;Cluster-54524.97722;Cluster-54524.98156;Cluster-54524.99207;Cluster-54612.0;Cluster-78402.0;	evm.TU.CM024127.1.524;evm.TU.CM024148.1.55;evm.TU.CM024127.1.459;evm.TU.CM024165.1.62	rn00230	0	1000	0	3.1.3.5;3.1.3.99	Nucleotide metabolism	N
R01127	IMP 1,2-hydrolase (decyclizing)	C00130[c] + C00001[c] <=> C04734[c]	Cluster-13069.0;Cluster-21484.0;Cluster-54524.113036;Cluster-54524.135708;Cluster-54524.138475;Cluster-54524.96392;Cluster-54524.98242;Cluster-66413.0;Cluster-66413.1;Cluster-74790.0;Cluster-76806.0;	evm.TU.CM024119.1.526;novel.7094;novel.3170	rn00230	-1000	1000	0	2.1.2.3;3.5.4.10	Nucleotide metabolism	Y
R01130	IMP:NAD+ oxidoreductase	C00130[c] + C00003[c] + C00001[c] --> C00655[c] + C00004[c] + C00080[c]	Cluster-29094.0;Cluster-54524.100457;Cluster-54524.2861;Cluster-54524.3115;Cluster-54524.73766;Cluster-54524.88037;Cluster-54524.92239;Cluster-54524.97474;Cluster-76220.0	evm.TU.CM024153.1.50	rn00230	0	1000	0	1.1.1.205	Nucleotide metabolism	N
R01132	IMP:diphosphate phospho-D-ribosyltransferase	C00130[c] + C00013[c] <=> C00262[c] + C00119[c]	Cluster-54524.108109;Cluster-54524.108110;Cluster-54524.76306;Cluster-54524.76307;Cluster-54524.79454;Cluster-65470.0;Cluster-75303.0;	evm.TU.CM024111.1.294	rn00230	-1000	1000	0	2.4.2.8	Nucleotide metabolism	Y
R01134	inosine-5'-phosphate:NADP+ oxidoreductase (aminating);	C00130[c] + C00014[c] + C00006[c] --> C00144[c] + C00005[c] + C00080[c]	Cluster-21942.0;Cluster-54524.115735;Cluster-78380.0	evm.TU.CM024147.1.74	rn00230	0	1000	0	1.7.1.7	Nucleotide metabolism	N
R01135	IMP:L-aspartate ligase (GDP-forming)	C00044[c] + C00130[c] + C00049[c] --> C00035[c] + C00009[c] + C03794[c]	Cluster-21441.0;Cluster-34465.0;Cluster-41061.0;Cluster-54524.50691;Cluster-54524.76266;Cluster-67747.0;Cluster-73522.0	evm.TU.CM024128.1.209	rn00230	0	1000	0	6.3.4.4	Nucleotide metabolism	N
R01137	ATP:dADP phosphotransferase	C00002[c] + C00206[c] <=> C00008[c] + C00131[c]	Cluster-16057.0;Cluster-2536.0;Cluster-33.0;Cluster-53723.0;Cluster-54524.118394;Cluster-54524.118396;Cluster-54524.136812;Cluster-54524.13876;Cluster-54524.148254;Cluster-54524.29675;Cluster-54524.30823;Cluster-54524.41357;Cluster-54524.41713;Cluster-54524.70481;Cluster-54524.89171;Cluster-54524.89915;Cluster-54524.89979;Cluster-54524.90808;Cluster-54524.96999;Cluster-62086.0;Cluster-62625.0;Clu…	evm.TU.CM024156.1.100;evm.TU.CM024156.1.96;evm.TU.CM024141.1.182;evm.TU.CM024155.1.436;novel.3038	rn00230	-1000	1000	0	2.7.4.6	Nucleotide metabolism	Y
R01138	dATP:pyruvate 2-O-phosphotransferase	C00131[c] + C00022[c] <=> C00206[c] + C00074[c]	Cluster-23033.0;Cluster-72439.0;Cluster-14735.1;Cluster-54524.143411;Cluster-54524.143412;Cluster-54524.148797;Cluster-54524.16854;Cluster-54524.17287;Cluster-54524.17499;Cluster-54524.25716;Cluster-54524.90218;Cluster-54524.90488;Cluster-76647.0;	evm.TU.CM024122.1.21;evm.TU.CM024113.1.104	rn00230	-1000	1000	0	2.7.1.40	Nucleotide metabolism	Y
R01154	acetyl-CoA:putrescine N-acetyltransferase	C00024[c] + C00134[c] --> C00010[c] + C02714[c]	Cluster-54524.111905;Cluster-54524.132114;Cluster-54524.135001;Cluster-54524.136427;Cluster-54524.15117;Cluster-54524.3960;Cluster-54524.41085;Cluster-72496.0;Cluster-76728.1	novel.3209;novel.3210	rn00330	0	1000	0	2.3.1.57	Amino acid metabolism	N
R01157	Agmatine amidinohydrolase	C00179[c] + C00001[c] --> C00134[c] + C00086[c]	Cluster-54524.102722;Cluster-54524.111101;Cluster-54524.139710;Cluster-54524.33237;Cluster-54524.35606;Cluster-54524.96651;Cluster-79762.0	evm.TU.CM024137.1.138;evm.TU.CM024149.1.110	rn00330	0	1000	0	3.5.3.11	Amino acid metabolism	N
R01166	Nalpha-(beta-alanyl)-L-histidine hydrolase	C00386[c] + C00001[c] --> C00099[c] + C00135[c]	Cluster-54524.68908;Cluster-54524.75384;Cluster-54524.77612;Cluster-54524.79996;Cluster-54524.80066;Cluster-54524.81402;Cluster-56904.0;Cluster-68117.0;Cluster-75383.0;	evm.TU.CM024145.1.751;evm.TU.CM024145.1.752;evm.TU.CM024145.1.750	rn00410	0	1000	0	3.4.13.18;3.4.13.20	Metabolism of other amino acids	N
R01167	L-histidine carboxy-lyase (histamine-forming)	C00135[c] --> C00388[c] + C00011[c]	Cluster-54524.112021;Cluster-54524.115489	evm.TU.CM024097.1.193	rn00340	0	1000	0	4.1.1.22	Amino acid metabolism	N
R01168	L-histidine ammonia-lyase (urocanate-forming)	C00135[c] --> C00785[c] + C00014[c]	Cluster-54524.97637	evm.TU.CM024104.1.38	rn00340	0	1000	0	4.3.1.3	Amino acid metabolism	N
R01175	butanoyl-CoA:electron-transfer flavoprotein 2,3-oxidoreductase	C00136[c] + C00016[c] --> C01352[c] + C00877[c]	Cluster-54524.150224;Cluster-54524.88981;Cluster-54524.99886;Cluster-70853.0;Cluster-70853.1;Cluster-76186.0;Cluster-19568.0;Cluster-54524.102049;Cluster-54524.102050;Cluster-54524.105571;Cluster-54524.48931;Cluster-54524.97421;Cluster-17514.0;Cluster-27417.0;Cluster-34423.0;Cluster-50986.0;Cluster-54524.103872;Cluster-54524.103873;Cluster-54524.103874;Cluster-54524.104604;Cluster-54524.108521;Cl…	evm.TU.CM024134.1.399;evm.TU.CM024102.1.106;evm.TU.CM024143.1.84;evm.TU.CM024102.1.308;evm.TU.CM024143.1.235;evm.TU.CM024111.1.48;evm.TU.CM024149.1.319;evm.TU.CM024111.1.47;evm.TU.CM024097.1.40	rn00071	0	1000	0	1.3.3.6;1.3.8.1;1.3.8.7;1.3.99.-	Lipid metabolism	N
R01176	Butanoate:CoA ligase (AMP-forming)	C00002[c] + C00246[c] + C00010[c] --> C00020[c] + C00013[c] + C00136[c]	Cluster-54524.113942;Cluster-54524.129398;Cluster-54524.129399;Cluster-54524.134031;Cluster-54524.1739	evm.TU.CM024137.1.409	rn00650	0	1000	0	6.2.1.2	Carbohydrate metabolism	N
R01177	butanoyl-CoA:acetyl-CoA C-butanoyltransferase	C00024[c] + C00136[c] <=> C00010[c] + C05269[c]	Cluster-54524.136484;Cluster-54524.146492;Cluster-63535.0;Cluster-19929.0;Cluster-54420.0;Cluster-54524.91497;Cluster-11689.0;Cluster-29509.0;Cluster-54524.88194;Cluster-71334.0;Cluster-20659.0;Cluster-40547.0;Cluster-54524.107277;Cluster-54524.107278;Cluster-54524.49823;Cluster-54524.59827;Cluster-54524.74305;Cluster-54524.76192;Cluster-70024.0;	evm.TU.CM024158.1.497;evm.TU.CM024154.1.351;evm.TU.CM024154.1.11;evm.TU.CM024137.1.122	rn00071	-1000	1000	0	2.3.1.9;2.3.1.16	Lipid metabolism	Y
R01183	myo-Inositol:NAD+ 2-oxidoreductase	C00137[c] + C00003[c] <=> C00691[c] + C00004[c] + C00080[c]	Cluster-54524.140730	evm.TU.CM024116.1.69	rn00562	-1000	1000	0	1.1.1.18	Carbohydrate metabolism	Y
R01184	myo-Inositol:oxygen oxidoreductase	C00137[c] + C00007[c] --> C00191[c] + C00001[c]	Cluster-54524.105849;Cluster-54524.105850;Cluster-54524.91518	novel.2419	rn00053	0	1000	0	1.13.99.1	Carbohydrate metabolism	N
R01185	1D-myo-inositol 1-phosphate phosphohydrolase	C01177[c] + C00001[c] --> C00137[c] + C00009[c]	Cluster-54524.125769;Cluster-54524.125770;Cluster-57134.0;Cluster-54524.100461;Cluster-67456.0;	evm.TU.CM024163.1.251;novel.2280	rn00562	0	1000	0	3.1.3.25	Carbohydrate metabolism	N
R01186	1D-myo-inositol 4-phosphate phosphohydrolase	C03546[c] + C00001[c] --> C00137[c] + C00009[c]	Cluster-54524.125769;Cluster-54524.125770;Cluster-57134.0;Cluster-54524.100461;Cluster-67456.0;	evm.TU.CM024163.1.251;novel.2280	rn00562	0	1000	0	3.1.3.25	Carbohydrate metabolism	N
R01187	1D-myo-inositol 3-phosphate phosphohydrolase	C04006[c] + C00001[c] --> C00137[c] + C00009[c]	Cluster-54524.125769;Cluster-54524.125770;Cluster-57134.0;Cluster-54524.100461;Cluster-67456.0;	evm.TU.CM024163.1.251;novel.2280	rn00521	0	1000	0	3.1.3.25	Biosynthesis of other secondary metabolites	N
R01194	3-O-alpha-D-Galactosyl-1D-myo-inositol galactohydrolase;	C01235[c] + C00001[c] <=> C00137[c] + C00124[c]	Cluster-54524.53780;Cluster-56867.0;	evm.TU.CM024142.1.430	rn00052	-1000	1000	0	3.2.1.22	Carbohydrate metabolism	Y
R01201	ATP:N-acetyl-D-glucosamine 6-phosphotransferase	C00002[c] + C00140[c] --> C00008[c] + C00357[c]	Cluster-54524.100813;Cluster-54524.95049	evm.TU.CM024145.1.592;evm.TU.CM024145.1.590	rn00520	0	1000	0	2.7.1.59	Carbohydrate metabolism	N
R01206	[1,4-(N-Acetyl-beta-D-glucosaminyl)]n glycanohydrolase	C00461[c] + C00001[c] --> C00140[c] + C00461[c]	Cluster-138.0;Cluster-54524.108321;Cluster-54524.108322;Cluster-54524.108323;Cluster-54524.123061;Cluster-54524.140167;Cluster-54524.28892;Cluster-54524.37758;Cluster-54524.37759;Cluster-54524.43872;Cluster-54524.44074;Cluster-54524.44869;Cluster-54524.44870;Cluster-54524.47668;Cluster-54524.47669;Cluster-54524.76331;Cluster-54524.89965;Cluster-54524.90518;Cluster-54524.90519;Cluster-64796.0;Clus…	evm.TU.CM024166.1.21;novel.3026;evm.TU.CM024127.1.117;evm.TU.CM024166.1.629;evm.TU.CM024166.1.24;evm.TU.CM024140.1.60;evm.TU.CM024144.1.105;evm.TU.CM024144.1.106;evm.TU.CM024157.1.269;evm.TU.CM024109.1.19	rn00520	0	1000	0	3.2.1.14	Carbohydrate metabolism	N
R01214	L-Valine:2-oxoglutarate aminotransferase	C00183[c] + C00026[c] <=> C00141[c] + C00025[c]	Cluster-54524.109039;Cluster-54524.113334;Cluster-54524.113335	evm.TU.CM024103.1.43	rn00280	-1000	1000	0	2.6.1.6;2.6.1.42	Amino acid metabolism	Y
R01218	5,10-methylenetetrahydrofolate:NAD+ oxidoreductase	C00143[c] + C00003[c] <=> C00445[c] + C00004[c]	Cluster-54524.117997;Cluster-54524.143527;Cluster-54524.14442;Cluster-54524.14443;Cluster-54524.14447;Cluster-54524.151552;Cluster-54524.45626;Cluster-54598.0;Cluster-60790.0;Cluster-73626.0;		rn00670	-1000	1000	0	1.5.1.15	Metabolism of cofactors and vitamins	Y
R01220	5,10-methylenetetrahydrofolate:NADP+ oxidoreductase	C00143[c] + C00006[c] <=> C00445[c] + C00005[c]	Cluster-33105.0;Cluster-54524.116863;Cluster-54524.33705;Cluster-54524.46692;Cluster-54524.47417;Cluster-73354.0;Cluster-76477.0;	evm.TU.CM024132.1.205	rn00670	-1000	1000	0	1.5.1.5	Metabolism of cofactors and vitamins	Y
R01221	glycine synthase;	C00037[c] + C00101[c] + C00003[c] --> C00143[c] + C00014[c] + C00011[c] + C00004[c] + C00080[c]	Cluster-16095.0;Cluster-18925.0;Cluster-54524.60764;Cluster-54524.60765;Cluster-75094.0;Cluster-76782.0;Cluster-54524.123257;Cluster-54524.123258;Cluster-54524.123259;Cluster-54524.132451;Cluster-54524.40568;Cluster-54524.58318;Cluster-54524.58320;Cluster-54524.58321;Cluster-78316.0;Cluster-20302.0;Cluster-20302.1;Cluster-20302.2;Cluster-38438.0;Cluster-40976.0;Cluster-54524.40894;Cluster-70915.0…	evm.TU.CM024127.1.206;evm.TU.CM024141.1.221;evm.TU.CM024121.1.95;evm.TU.CM024166.1.310	rn00630	0	1000	0	1.4.4.2;1.8.1.4;2.1.2.10	Carbohydrate metabolism	N
R01224	5-methyltetrahydrofolate:NADP+ oxidoreductase	C00440[c] + C00006[c] --> C00143[c] + C00005[c] + C00080[c]	Cluster-54524.133820;Cluster-54524.13478;Cluster-54524.146553;Cluster-54524.157585;Cluster-54524.96670	evm.TU.CM024160.1.64	rn00670	0	1000	0	1.5.1.20	Metabolism of cofactors and vitamins	N
R01227	guanosine 5'-monophosphate phosphohydrolase	C00144[c] + C00001[c] --> C00387[c] + C00009[c]	Cluster-20991.0;Cluster-41044.0;Cluster-54524.100878;Cluster-54524.101606;Cluster-54524.104378;Cluster-54524.121748;Cluster-54524.187;Cluster-54524.53069;Cluster-54524.72534;Cluster-54524.74950;Cluster-54524.90654;Cluster-54524.92167;Cluster-54524.94132;Cluster-54524.96993;Cluster-54524.97722;Cluster-54524.98156;Cluster-54524.99207;Cluster-54612.0;Cluster-78402.0;	evm.TU.CM024127.1.524;evm.TU.CM024148.1.55;evm.TU.CM024127.1.459;evm.TU.CM024165.1.62	rn00230	0	1000	0	3.1.3.5	Nucleotide metabolism	N
R01229	GMP:diphosphate 5-phospho-alpha-D-ribosyltransferase	C00144[c] + C00013[c] <=> C00242[c] + C00119[c]	Cluster-54524.108109;Cluster-54524.108110;Cluster-54524.76306;Cluster-54524.76307;Cluster-54524.79454;Cluster-65470.0;Cluster-75303.0;Cluster-20343.0;Cluster-48987.0;Cluster-54524.101354;Cluster-54524.14382;Cluster-54524.14383;Cluster-54524.14790;	evm.TU.CM024111.1.294;evm.TU.CM024158.1.380	rn00230	-1000	1000	0	2.4.2.7;2.4.2.8;2.4.2.22	Nucleotide metabolism	Y
R01230	Xanthosine-5'-phosphate:ammonia ligase (AMP-forming)	C00002[c] + C00655[c] + C00014[c] --> C00020[c] + C00013[c] + C00144[c]	Cluster-40316.0;Cluster-54524.39771;Cluster-54524.89710;Cluster-54524.96110;Cluster-56380.0;Cluster-73444.0	evm.TU.CM024103.1.192;evm.TU.CM024103.1.189	rn00230	0	1000	0	6.3.5.2	Nucleotide metabolism	N
R01231	Xanthosine-5'-phosphate:L-glutamine amido-ligase (AMP-forming)	C00002[c] + C00655[c] + C00064[c] + C00001[c] --> C00020[c] + C00013[c] + C00144[c] + C00025[c]	Cluster-40316.0;Cluster-54524.39771;Cluster-54524.89710;Cluster-54524.96110;Cluster-56380.0;Cluster-73444.0	evm.TU.CM024103.1.192;evm.TU.CM024103.1.189	rn00230	0	1000	0	6.3.5.2	Nucleotide metabolism	N
R01232	P1,P4-bis(5'-guanosyl)-tetraphosphate guanylylhydrolase	C01261[c] + C00001[c] --> C00044[c] + C00144[c]	Cluster-54524.101176;Cluster-54524.78950	evm.TU.CM024160.1.27	rn00230	0	1000	0	3.6.1.17	Nucleotide metabolism	N
R01234	Guanosine 3',5'-cyclic phosphate 5'-nucleotidohydrolase	C00942[c] + C00001[c] --> C00144[c]	Cluster-54524.130662;Cluster-54524.139557;Cluster-54524.38530;Cluster-54524.55553;Cluster-54524.64007;Cluster-54524.64008;Cluster-54524.64009;Cluster-54524.64011;Cluster-18499.0;Cluster-54524.130616;Cluster-54524.130901;Cluster-54524.49714;Cluster-54524.52715;Cluster-54524.52716;Cluster-54524.52717;Cluster-54524.67282;Cluster-54524.94857;Cluster-54524.108475;Cluster-54524.90657;Cluster-54524.5620…	evm.TU.CM024149.1.277;evm.TU.CM024151.1.32;evm.TU.CM024158.1.339;evm.TU.CM024160.1.47;novel.2703;evm.TU.CM024129.1.188;novel.2701;evm.TU.CM024160.1.381;evm.TU.CM024121.1.363;evm.TU.CM024111.1.495	rn00230	0	1000	0	3.1.4.17;3.1.4.35	Nucleotide metabolism	N
R01248	L-Proline:NAD+ 5-oxidoreductase	C00148[c] + C00003[c] <=> C03912[c] + C00004[c] + C00080[c]	Cluster-11511.0;Cluster-54524.106149;Cluster-54524.115092;Cluster-54524.155889;Cluster-54524.90382;Cluster-54524.90384;Cluster-70874.0	evm.TU.CM024104.1.275;evm.TU.CM024100.1.401;evm.TU.CM024104.1.274;evm.TU.CM024104.1.174	rn00330	-1000	1000	0	1.5.1.2	Amino acid metabolism	Y
R01251	L-Proline:NADP+ 5-oxidoreductase	C00148[c] + C00006[c] <=> C03912[c] + C00005[c] + C00080[c]	Cluster-11511.0;Cluster-54524.106149;Cluster-54524.115092;Cluster-54524.155889;Cluster-54524.90382;Cluster-54524.90384;Cluster-70874.0	evm.TU.CM024104.1.275;evm.TU.CM024100.1.401;evm.TU.CM024104.1.274;evm.TU.CM024104.1.174	rn00330	-1000	1000	0	1.5.1.2	Amino acid metabolism	Y
R01252	L-Proline,2-oxoglutarate:oxygen oxidoreductase (4-hydroxylating)	C00148[c] + C00026[c] + C00007[c] --> C01157[c] + C00042[c] + C00011[c]	Cluster-20333.0;Cluster-54524.136478;Cluster-54524.143373;Cluster-54524.40814;Cluster-54524.62307;Cluster-54524.63714;Cluster-54524.87046;Cluster-54524.9268;Cluster-54524.93508;Cluster-62707.0	evm.TU.CM024120.1.64;evm.TU.CM024111.1.423;evm.TU.CM024139.1.200;evm.TU.CM024108.1.248;evm.TU.CM024156.1.35	rn00330	0	1000	0	1.14.11.2;1.14.11.57	Amino acid metabolism	N
R01262	glutathione:L-amino-acid 5-glutamyltransferase	C00051[c] + C00151[c] --> C01419[c] + C03740[c]	Cluster-54524.114410;Cluster-54524.114411;Cluster-54524.118841;Cluster-54524.148003;Cluster-54524.75761;Cluster-54524.102836;	evm.TU.CM024152.1.205;evm.TU.CM024096.1.69	rn00480	0	1000	0	2.3.2.2	Metabolism of other amino acids	N
R01271	nicotinamide-D-ribonucleotide:diphosphate phospho-alpha-D-ribosyltransferase	C00455[c] + C00013[c] <=> C00153[c] + C00119[c]	Cluster-40317.1;Cluster-40317.2;Cluster-54524.112636;Cluster-54524.114071;Cluster-54524.126399;Cluster-54524.127337;Cluster-54524.131384;Cluster-54524.134541;Cluster-54524.47271;Cluster-54524.55820;Cluster-54524.69922;Cluster-54524.71767;Cluster-54524.76272;Cluster-54524.87325;Cluster-54524.92749;Cluster-54524.92752	evm.TU.CM024156.1.231;evm.TU.CM024156.1.474;evm.TU.CM024108.1.66	rn00760	-1000	1000	0	2.4.2.12	Metabolism of cofactors and vitamins	Y
R01274	palmitoyl-CoA hydrolase	C00154[c] + C00001[c] --> C00010[c] + C00249[c]	Cluster-21624.0;Cluster-68171.0;Cluster-54524.1;Cluster-54524.105757;Cluster-54524.111875;Cluster-54524.111876;Cluster-54524.123625;Cluster-54524.103809;Cluster-54524.133927;Cluster-54524.54453;Cluster-54524.55541;Cluster-54524.55542;Cluster-54524.70485;Cluster-54524.83407;Cluster-54524.87831;Cluster-54524.90641;	evm.TU.CM024108.1.69;evm.TU.CM024108.1.70;evm.TU.CM024156.1.508;novel.5721;evm.TU.CM024147.1.142;evm.TU.CM024157.1.144;evm.TU.CM024139.1.183;evm.TU.CM024131.1.190	rn00062	0	1000	0	3.1.2.2;3.1.2.22	Lipid metabolism	N
R01278	hexadecanoyl-CoA:NADP+ trans-2-oxidoreductase;	C00154[c] + C00006[c] --> C05272[c] + C00005[c] + C00080[c]	Cluster-54524.85403;Cluster-54524.93328;Cluster-54524.99541	evm.TU.CM024097.1.256	rn00062	0	1000	0	1.3.1.8;1.3.1.38	Lipid metabolism	N
R01279	palmitoyl-CoA:electron-transfer flavoprotein 2,3-oxidoreductase	C00154[c] + C00016[c] --> C05272[c] + C01352[c]	Cluster-18742.0;Cluster-54524.96296;Cluster-67780.0;Cluster-67780.1;Cluster-67780.2;Cluster-67780.3;Cluster-54524.84165;Cluster-54524.93989;Cluster-54524.99886;Cluster-70853.0;Cluster-70853.1;Cluster-76186.0;Cluster-17514.0;Cluster-27417.0;Cluster-34423.0;Cluster-50986.0;Cluster-54524.103872;Cluster-54524.103873;Cluster-54524.103874;Cluster-54524.104604;Cluster-54524.108521;Cluster-54524.110282;C…	evm.TU.CM024102.1.106;evm.TU.CM024143.1.84;evm.TU.CM024102.1.308;evm.TU.CM024143.1.235;evm.TU.CM024111.1.48;evm.TU.CM024101.1.202;evm.TU.CM024111.1.47;evm.TU.CM024149.1.319;evm.TU.CM024133.1.167	rn00071	0	1000	0	1.3.3.6;1.3.8.7;1.3.8.8;1.3.8.9;	Lipid metabolism	N
R01280	Palmitate:CoA ligase (AMP-forming)	C00002[c] + C00249[c] + C00010[c] <=> C00020[c] + C00154[c] + C00013[c]	Cluster-13559.0;Cluster-22248.0;Cluster-54524.101824;Cluster-54524.127572;Cluster-54524.127574;Cluster-54524.127576;Cluster-54524.127577;Cluster-54524.127578;Cluster-54524.55807;Cluster-54524.87355;Cluster-54524.87613;Cluster-54524.91311;Cluster-54524.91313;Cluster-58046.0;Cluster-2073.0;Cluster-21595.0;Cluster-48748.0;Cluster-50495.0;Cluster-52140.0;Cluster-54524.100811;Cluster-54524.101591;Clus…	evm.TU.CM024137.1.434;novel.5733;evm.TU.CM024112.1.110;evm.TU.CM024119.1.528;evm.TU.CM024137.1.433;evm.TU.CM024135.1.459	rn00061	-1000	1000	0	6.2.1.3	Lipid metabolism	Y
R01281	Palmitoyl-CoA:L-serine C-palmitoyltransferase (decarboxylating)	C00154[c] + C00065[c] --> C02934[c] + C00010[c] + C00011[c]	Cluster-40036.0;Cluster-53737.0;Cluster-54524.112067;Cluster-54524.11367;Cluster-54524.116196;Cluster-54524.116197;Cluster-54524.116782;Cluster-54524.121155;Cluster-54524.145584;Cluster-54524.31121;Cluster-54524.31750;Cluster-54524.72949;Cluster-54524.74111;Cluster-69219.0;Cluster-69404.0	novel.988;novel.4574;evm.TU.CM024143.1.401	rn00600	0	1000	0	2.3.1.50	Lipid metabolism	N
R01290	L-serine hydro-lyase (adding homocysteine; L-cystathionine-forming)	C00065[c] + C00155[c] --> C02291[c] + C00001[c]	Cluster-22832.0;Cluster-48643.0;Cluster-49391.1;Cluster-50855.0;Cluster-54524.80536;Cluster-75096.0;Cluster-75165.0;	evm.TU.CM024135.1.693	rn00270	0	1000	0	4.2.1.22	Amino acid metabolism	N
R01310	phosphatidylcholine phosphatidohydrolase	C00157[c] + C00001[c] + C00080[c] --> C00416[c] + C00114[c]	Cluster-18603.1;Cluster-54524.118796;Cluster-54524.144737;Cluster-54524.144739;Cluster-14539.0;Cluster-26097.0;Cluster-54524.120592;Cluster-54524.120594;Cluster-78169.0;	evm.TU.CM024111.1.344;evm.TU.CM024123.1.133	rn00564	0	1000	0	3.1.4.4	Lipid metabolism	N
R01315	phosphatidylcholine 2-acylhydrolase	C00157[c] + C00001[c] + C00080[c] --> C04230[c] + C00162[c]	Cluster-54524.106488;Cluster-54524.106489;Cluster-54524.125260;Cluster-54524.48808;Cluster-54524.90703;Cluster-54524.66370;Cluster-11613.0;Cluster-54524.112782;Cluster-54524.119589;Cluster-54524.20154;Cluster-54524.55904;Cluster-54524.56701;Cluster-54524.62192;Cluster-54524.85916;Cluster-54524.85918;Cluster-54524.93439;Cluster-54524.98272;Cluster-54524.98953;	evm.TU.CM024127.1.473;evm.TU.CM024159.1.26;evm.TU.CM024098.1.219;evm.TU.CM024098.1.220;evm.TU.CM024127.1.190;evm.TU.CM024133.1.312;evm.TU.CM024158.1.457;evm.TU.CM024131.1.187;evm.TU.CM024143.1.25;evm.TU.CM024135.1.911;novel.3361	rn00564	0	1000	0	3.1.1.4	Lipid metabolism	N
R01317	phosphatidylcholine 2-acylhydrolase	C00157[c] + C00001[c] <=> C04230[c] + C00219[c]	Cluster-54524.106488;Cluster-54524.106489;Cluster-54524.125260;Cluster-54524.48808;Cluster-54524.90703;Cluster-54524.66370;Cluster-11613.0;Cluster-54524.112782;Cluster-54524.119589;Cluster-54524.20154;Cluster-54524.55904;Cluster-54524.56701;Cluster-54524.62192;Cluster-54524.85916;Cluster-54524.85918;Cluster-54524.93439;Cluster-54524.98272;Cluster-54524.98953;	evm.TU.CM024127.1.473;evm.TU.CM024159.1.26;evm.TU.CM024098.1.219;evm.TU.CM024098.1.220;evm.TU.CM024127.1.190;evm.TU.CM024133.1.312;evm.TU.CM024158.1.457;evm.TU.CM024131.1.187;evm.TU.CM024143.1.25;evm.TU.CM024135.1.911;novel.3361	rn00590	-1000	1000	0	3.1.1.4	Lipid metabolism	Y
R01318	Acyl-CoA:1-acyl-sn-glycero-3-phosphocholine O-acyltransferase	C00040[c] + C04230[c] --> C00010[c] + C00157[c] + C00080[c]	Cluster-54524.123077;Cluster-54524.139193;Cluster-54524.48533;Cluster-54524.66681;Cluster-54524.66682;Cluster-54524.66684;Cluster-54524.129134;Cluster-54524.104898;Cluster-54524.109470;Cluster-54524.116021;Cluster-54524.129137;Cluster-54524.130344;Cluster-54524.132243;Cluster-54524.137907;	evm.TU.CM024120.1.17;evm.TU.CM024131.1.200;evm.TU.CM024131.1.201	rn00564	0	1000	0	2.3.1.23	Lipid metabolism	N
R01321	CDP-choline:1,2-diacyl-sn-glycerol cholinephosphotransferase	C00307[c] + C00641[c] --> C00055[c] + C00157[c]	Cluster-54524.35511;Cluster-54524.66976;Cluster-54524.67303;Cluster-54524.67304;Cluster-54524.67887;Cluster-67218.0;	evm.TU.CM024153.1.70	rn00564	0	1000	0	2.7.8.2	Lipid metabolism	N
R01324	citrate hydroxymutase	C00158[c] <=> C00311[c]	Cluster-32318.0;Cluster-36537.0;Cluster-49146.0;Cluster-54524.101672;Cluster-54524.128736;Cluster-54524.128737;Cluster-54524.149885;Cluster-54524.152542;Cluster-54524.41504;Cluster-54524.70999;Cluster-54524.80523;Cluster-54524.81290;Cluster-54524.81614;Cluster-54524.89547;Cluster-54524.97595;Cluster-54524.98458;Cluster-54524.99074;Cluster-54524.99075;Cluster-54524.99076;Cluster-64103.0;Cluster-65…	novel.3737;evm.TU.CM024151.1.108;novel.6879;novel.6961;evm.TU.JACDRO010000924.1.1;novel.3673	rn01100	-1000	1000	0	4.2.1.3	Global and overview maps	Y
R01325	citrate hydro-lyase (cis-aconitate-forming)	C00158[c] <=> C00417[c] + C00001[c]	Cluster-32318.0;Cluster-36537.0;Cluster-49146.0;Cluster-54524.101672;Cluster-54524.128736;Cluster-54524.128737;Cluster-54524.149885;Cluster-54524.152542;Cluster-54524.41504;Cluster-54524.70999;Cluster-54524.80523;Cluster-54524.81290;Cluster-54524.81614;Cluster-54524.89547;Cluster-54524.97595;Cluster-54524.98458;Cluster-54524.99074;Cluster-54524.99075;Cluster-54524.99076;Cluster-64103.0;Cluster-65…	novel.3737;evm.TU.CM024151.1.108;novel.6879;novel.6961;evm.TU.JACDRO010000924.1.1;novel.3673	rn00020	-1000	1000	0	4.2.1.3	Carbohydrate metabolism	Y
R01326	ATP:D-mannose 6-phosphotransferase	C00002[c] + C00159[c] --> C00008[c] + C00275[c]	Cluster-22207.0;Cluster-22207.1;Cluster-22207.2;Cluster-54524.107470;Cluster-54524.117423;Cluster-54524.126528;Cluster-54524.48983;Cluster-54524.49775;Cluster-54524.83004;Cluster-54524.93107;Cluster-54524.96855;Cluster-54524.98067;Cluster-54524.99767;Cluster-72238.0	evm.TU.CM024102.1.298;evm.TU.CM024140.1.155	rn00051	0	1000	0	2.7.1.1;2.7.1.7	Carbohydrate metabolism	N
R01329	Epimelibiose galactohydrolase	C05400[c] + C00001[c] <=> C00159[c] + C00124[c]	Cluster-54524.53780;Cluster-56867.0;	evm.TU.CM024142.1.430	rn00052	-1000	1000	0	3.2.1.22	Carbohydrate metabolism	Y
R01334	2-phosphoglycolate phosphohydrolase	C00988[c] + C00001[c] --> C00160[c] + C00009[c]	Cluster-13396.0;Cluster-54524.67829;Cluster-54524.85095;Cluster-78207.0;	evm.TU.CM024135.1.206;evm.TU.CM024102.1.225	rn00630	0	1000	0	3.1.3.18	Carbohydrate metabolism	N
R01351	1-acylglycerol acylhydrolase	C01885[c] + C00001[c] --> C00116[c] + C00162[c]	Cluster-21478.0		rn00561	0	1000	0	3.1.1.23	Lipid metabolism	N
R01352	2-acylglycerol acylhydrolase	C02112[c] + C00001[c] --> C00116[c] + C00162[c]	Cluster-54524.127229;Cluster-54524.127554;Cluster-54524.141299;Cluster-54524.141300;Cluster-54524.61345;Cluster-54524.76437;Cluster-54524.76480;Cluster-57027.0;	evm.TU.CM024140.1.365;evm.TU.CM024140.1.177	rn00561	0	1000	0	3.1.1.23	Lipid metabolism	N
R01354	ATP:propanoate adenylyltransferase	C00002[c] + C00163[c] <=> C00013[c] + C05983[c]	Cluster-14690.0;Cluster-54524.45449;Cluster-54524.98738;Cluster-54524.113154;Cluster-54524.113155;Cluster-54524.113157;Cluster-54524.95850;	evm.TU.CM024136.1.55	rn00640	-1000	1000	0	6.2.1.1;6.2.1.17	Carbohydrate metabolism	Y
R01357	Acetoacetate:CoA ligase (AMP-forming)	C00002[c] + C00164[c] + C00010[c] --> C00020[c] + C00013[c] + C00332[c]	Cluster-54524.114459;Cluster-54524.37449;Cluster-54524.93180	evm.TU.CM024163.1.441	rn00280	0	1000	0	6.2.1.16	Amino acid metabolism	N
R01360	(S)-3-hydroxy-3-methylglutaryl-CoA acetoacetate-lyase (acetyl-CoA-forming)	C00356[c] --> C00024[c] + C00164[c]	Cluster-54524.101693	evm.TU.CM024143.1.332	rn00072	0	1000	0	4.1.3.4	Lipid metabolism	N
R01361	(R)-3-Hydroxybutanoate:NAD+ oxidoreductase	C01089[c] + C00003[c] <=> C00164[c] + C00004[c] + C00080[c]	Cluster-54524.101457;Cluster-54524.102642;Cluster-54524.102729;Cluster-54524.103097;Cluster-54524.104106;Cluster-54524.115868;Cluster-54524.117169;Cluster-54524.120385;Cluster-54524.27677;Cluster-54524.27870;Cluster-54524.27961;Cluster-54524.28091;Cluster-54524.91939;Cluster-54524.95932;Cluster-72205.0	evm.TU.CM024102.1.319;evm.TU.CM024119.1.638;evm.TU.CM024145.1.649;novel.3943;evm.TU.CM024120.1.71;evm.TU.CM024121.1.126	rn00072	-1000	1000	0	1.1.1.30	Lipid metabolism	Y
R01364	4-fumarylacetoacetate fumarylhydrolase	C00164[c] + C00122[c] --> C01061[c] + C00001[c]	Cluster-1746.0;Cluster-17556.0;Cluster-54524.106961;Cluster-54524.106963;Cluster-54524.106964;Cluster-54524.109397;Cluster-54524.110075;Cluster-54524.71588;Cluster-54524.71589;	evm.TU.CM024112.1.271;evm.TU.CM024112.1.270	rn00350	0	1000	0	3.7.1.2	Amino acid metabolism	N
R01372	Phenylpyruvate:oxygen oxidoreductase (hydroxylating,decarboxylating)	C00166[c] + C00007[c] --> C05852[c] + C00011[c]	Cluster-11472.0;Cluster-54524.113852;Cluster-54524.95633;Cluster-71298.0;Cluster-78762.0	evm.TU.CM024132.1.134	rn00360	0	1000	0	1.13.11.27	Amino acid metabolism	N
R01378	Phenylpyruvate keto-enol-isomerase	C00166[c] <=> C02763[c]	Cluster-54524.68969;Cluster-54524.9096;Cluster-54524.9097	novel.6555	rn00360	-1000	1000	0	5.3.2.1	Amino acid metabolism	Y
R01383	UDPglucuronate beta-D-glucuronosyltransferase (acceptor-unspecific)	C00167[c] + C01335[c] <=> C00015[c] + C03033[c]	Cluster-42875.0;Cluster-54524.103007;Cluster-54524.104602;Cluster-54524.111331;Cluster-54524.111332;Cluster-54524.113814;Cluster-54524.119260;Cluster-54524.12013;Cluster-54524.12730;Cluster-54524.128485;Cluster-54524.13403;Cluster-54524.139825;Cluster-54524.139858;Cluster-54524.140641;Cluster-54524.144273;Cluster-54524.145864;Cluster-54524.148711;Cluster-54524.151048;Cluster-54524.26806;Cluster-5…	evm.TU.CM024120.1.232;evm.TU.CM024112.1.106;novel.304;novel.1920;evm.TU.CM024149.1.292;evm.TU.CM024135.1.850;evm.TU.CM024113.1.284;evm.TU.CM024098.1.239;evm.TU.CM024103.1.101;novel.391;evm.TU.CM024119.1.476	rn00040	-1000	1000	0	2.4.1.17	Carbohydrate metabolism	Y
R01384	UDP-D-glucuronate carboxy-lyase (UDP-D-xylose-forming)	C00167[c] --> C00190[c] + C00011[c]	Cluster-27249.0;Cluster-54524.58040;Cluster-65926.0;	evm.TU.CM024097.1.495;evm.TU.CM024097.1.496	rn00520	0	1000	0	4.1.1.35	Carbohydrate metabolism	N
R01388	D-Glycerate:NAD+ 2-oxidoreductase	C00258[c] + C00003[c] <=> C00168[c] + C00004[c] + C00080[c]	Cluster-54524.104847;Cluster-54524.114229;Cluster-54524.139071;Cluster-68458.0;Cluster-79737.0;	evm.TU.CM024118.1.654;evm.TU.CM024112.1.185	rn00260	-1000	1000	0	1.1.1.26;1.1.1.29;1.1.1.81	Amino acid metabolism	Y
R01392	D-Glycerate:NADP+ 2-oxidoreductase	C00258[c] + C00006[c] <=> C00168[c] + C00005[c] + C00080[c]	Cluster-54524.104847;Cluster-54524.114229;Cluster-54524.139071;Cluster-68458.0;Cluster-79737.0;	evm.TU.CM024118.1.654;evm.TU.CM024112.1.185	rn00260	-1000	1000	0	1.1.1.79;1.1.1.81	Amino acid metabolism	Y
R01394	hydroxypyruvate aldose-ketose-isomerase	C00168[c] --> C01146[c]	Cluster-54524.105101;Cluster-54524.105102;Cluster-57315.0	evm.TU.CM024103.1.200	rn00630	0	1000	0	5.3.1.22	Carbohydrate metabolism	N
R01395	ATP:carbamate phosphotransferase	C00002[c] + C01563[c] --> C00008[c] + C00169[c]	Cluster-54524.32423;Cluster-54524.95578;Cluster-54524.95579;	evm.TU.CM024098.1.297;evm.TU.CM024098.1.291	rn00910	0	1000	0	2.7.2.2;6.3.5.5	Energy metabolism	N
R01397	carbamoyl-phosphate:L-aspartate carbamoyltransferase	C00169[c] + C00049[c] --> C00009[c] + C00438[c]	Cluster-54524.32423;Cluster-54524.95578;Cluster-54524.95579;	evm.TU.CM024098.1.297;evm.TU.CM024098.1.291	rn00240	0	1000	0	2.1.3.2	Nucleotide metabolism	N
R01402	S-methyl-5'-thioadenosine:phosphate S-methyl-5-thio-alpha-D-ribosyl-transferase	C00170[c] + C00009[c] --> C00147[c] + C04188[c]	Cluster-1601.0;Cluster-54524.105802;Cluster-54524.155291	evm.TU.CM024105.1.56	rn00270	0	1000	0	2.4.2.28	Amino acid metabolism	N
R01404	acyl-[acyl-carrier protein]:NADP+ oxidoreductase	C00173[c] + C00006[c] --> C00693[c] + C00005[c] + C00080[c]	Cluster-54524.150232;Cluster-54524.153702;Cluster-54524.89461;Cluster-57047.0;Cluster-68328.0;Cluster-78552.0;Cluster-79850.0;	evm.TU.CM024166.1.130	rn00061	0	1000	0	1.3.1.10;1.3.1.39;1.3.1.104	Lipid metabolism	N
R01415	5,6-Dihydrothymine:NADP+ oxidoreductase	C21028[c] + C00006[c] <=> C00178[c] + C00005[c] + C00080[c]	Cluster-34941.0;Cluster-54524.103733;Cluster-54524.142745;Cluster-54524.74373;Cluster-54524.74374;Cluster-54524.74375;Cluster-54524.88306;Cluster-74074.0;Cluster-74752.0;Cluster-76842.0;Cluster-79204.0	evm.TU.CM024135.1.251	rn00240	-1000	1000	0	1.3.1.2	Nucleotide metabolism	Y
R01421	Benzoyl phosphate phosphohydrolase	C06206[c] + C00001[c] --> C00180[c] + C00009[c]	Cluster-54524.134138;Cluster-54524.49693;Cluster-54524.49694;Cluster-54524.88566	evm.TU.CM024143.1.309;novel.3428	rn00627	0	1000	0	3.6.1.7	Xenobiotics biodegradation and metabolism	N
R01430	D-xylose:NADP+ 1-oxidoreductase	C00181[c] + C00006[c] --> C02266[c] + C00005[c] + C00080[c]	Cluster-49051.0;Cluster-49051.1;Cluster-49051.2;Cluster-50557.0;Cluster-54524.102224;Cluster-54524.81584;Cluster-54524.82696;Cluster-54524.82927;Cluster-54524.9443;Cluster-54524.99702;Cluster-54524.99703;	evm.TU.CM024158.1.470;evm.TU.CM024107.1.127	rn00040	0	1000	0	1.1.1.179	Carbohydrate metabolism	N
R01431	xylitol:NADP+ oxidoreductase	C00379[c] + C00006[c] <=> C00181[c] + C00005[c] + C00080[c]	Cluster-17184.0;Cluster-1988.0;Cluster-54524.104078;Cluster-54524.104079;Cluster-54524.114817;Cluster-54524.132448;Cluster-54524.138043;Cluster-54524.152392;Cluster-54524.40873;Cluster-54524.53634;Cluster-54524.92183;Cluster-54524.99241;Cluster-54524.99242;Cluster-74938.0;	evm.TU.CM024109.1.203;evm.TU.CM024164.1.134	rn00040	-1000	1000	0	1.1.1.21;1.1.1.307	Carbohydrate metabolism	Y
R01432	D-xylose aldose-ketose-isomerase	C00181[c] <=> C00310[c]	Cluster-54524.116865;Cluster-54524.77309;Cluster-54524.79796;Cluster-54524.79797;Cluster-54524.90385;Cluster-54524.90968;Cluster-54524.92959;Cluster-61784.0	evm.TU.CM024148.1.329;evm.TU.CM024124.1.67;evm.TU.CM024121.1.57	rn00040	-1000	1000	0	5.3.1.5	Carbohydrate metabolism	Y
R01451	Cholesterol:NAD+ delta7-oxidoreductase	C00187[c] + C00003[c] --> C01164[c] + C00004[c] + C00080[c]	Cluster-54524.113653;Cluster-75988.0	evm.TU.CM024154.1.323	rn00100	0	1000	0	1.3.1.21	Lipid metabolism	N
R01456	cholesterol:NADP+ delta7-oxidoreductase	C00187[c] + C00006[c] --> C01164[c] + C00005[c] + C00080[c]	Cluster-54524.113653;Cluster-75988.0	evm.TU.CM024154.1.323	rn00100	0	1000	0	1.3.1.21	Lipid metabolism	N
R01457	cholesterol:NADP+ Delta24-oxidoreductase	C00187[c] + C00006[c] <=> C01802[c] + C00080[c] + C00005[c]	Cluster-54524.93884;Cluster-54524.96811	evm.TU.CM024144.1.287	rn00100	-1000	1000	0	1.3.1.72	Lipid metabolism	Y
R01461	Acyl-CoA:cholesterol O-acyltransferase	C00040[c] + C00187[c] <=> C00010[c] + C02530[c]	Cluster-43154.0		rn00100	-1000	1000	0	2.3.1.26	Lipid metabolism	Y
R01462	cholesterol ester acylhydrolase	C02530[c] + C00001[c] --> C00187[c] + C00162[c]	Cluster-54524.33376;Cluster-54524.88091;Cluster-54524.90466;Cluster-54524.99772;Cluster-70757.0;Cluster-53707.0;Cluster-54524.117218;Cluster-54524.131795;Cluster-54524.139727;Cluster-54524.45351;Cluster-54524.50460;Cluster-54524.50461;Cluster-54524.56579;Cluster-54524.92665;	evm.TU.CM024136.1.271;evm.TU.CM024136.1.272;evm.TU.CM024145.1.150;evm.TU.CM024118.1.627;evm.TU.CM024165.1.230;evm.TU.CM024165.1.231;evm.TU.CM024138.1.25;evm.TU.CM024164.1.358;evm.TU.CM024126.1.126;evm.TU.CM024152.1.14	rn00100	0	1000	0	3.1.1.13	Lipid metabolism	N
R01465	L-threonine:NAD+ oxidoreductase	C00188[c] + C00003[c] --> C03508[c] + C00004[c] + C00080[c]	Cluster-54524.91771;	evm.TU.CM024110.1.80	rn00260	0	1000	0	1.1.1.103	Amino acid metabolism	N
R01468	ATP:ethanolamine O-phosphotransferase	C00002[c] + C00189[c] --> C00008[c] + C00346[c]	Cluster-54524.121718;Cluster-54524.121719;Cluster-54524.75548;Cluster-54524.75549;Cluster-54524.82789;Cluster-68562.0;Cluster-72123.0;Cluster-54524.135300;Cluster-54524.147113;Cluster-54524.15898;Cluster-54524.23127;Cluster-54524.90796;Cluster-54524.93452;	evm.TU.CM024098.1.285;evm.TU.CM024145.1.792;evm.TU.CM024117.1.57	rn00564	0	1000	0	2.7.1.82	Lipid metabolism	N
R01470	sn-Glycero-3-phosphoethanolamine glycerophosphohydrolase	C01233[c] + C00001[c] --> C00189[c] + C00093[c]	Cluster-54524.87516;Cluster-54524.93277;	evm.TU.CM024124.1.138	rn00564	0	1000	0	3.1.4.2;3.1.4.46	Lipid metabolism	N
R01481	L-gulonate:NADP+ 6-oxidoreductase	C00800[c] + C00006[c] <=> C00191[c] + C00005[c] + C00080[c]	Cluster-54524.78252;Cluster-54524.104930;Cluster-54524.136947;Cluster-65876.0	novel.660	rn00040	-1000	1000	0	1.1.1.2;1.1.1.19	Carbohydrate metabolism	Y
R01492	ATP:cob(I)alamin Co-beta-adenosyltransferase	C00002[c] + C00853[c] --> C00536[c] + C00194[c]	Cluster-54524.121469;Cluster-54524.138052;Cluster-74886.0;	evm.TU.CM024136.1.450	rn00860	0	1000	0	2.5.1.17	Metabolism of cofactors and vitamins	N
R01494	N-Acylsphingosine amidohydrolase	C00195[c] + C00001[c] --> C00162[c] + C00319[c]	Cluster-10448.0;Cluster-54524.120304;Cluster-54524.120305;Cluster-54524.103261;Cluster-54524.103263;Cluster-54524.103264;Cluster-54524.103265;Cluster-54524.103266;Cluster-54524.110113;Cluster-54524.110114;Cluster-54524.115682;Cluster-54524.86649;Cluster-54524.28105;	evm.TU.CM024108.1.250;evm.TU.CM024146.1.107;evm.TU.CM024103.1.186;evm.TU.CM024121.1.436;evm.TU.CM024121.1.437	rn00600	0	1000	0	3.5.1.23	Lipid metabolism	N
R01495	ATP:ceramide 1-phosphotransferase	C00002[c] + C00195[c] --> C00008[c] + C02960[c]	Cluster-54524.102808;Cluster-54524.102810	evm.TU.CM024109.1.98	rn00600	0	1000	0	2.7.1.138	Lipid metabolism	N
R01496	acyl-CoA:sphingosine N-acyltransferase	C00040[c] + C00319[c] --> C00010[c] + C00195[c]	Cluster-54524.32790;Cluster-54524.35096;Cluster-54524.35160;Cluster-54524.35186;Cluster-54524.57060;Cluster-54524.63536;Cluster-61669.0;Cluster-61669.1	evm.TU.CM024139.1.282;evm.TU.CM024139.1.272	rn00600	0	1000	0	2.3.1.24	Lipid metabolism	N
R01497	UDP-glucose:N-acylsphingosine D-glucosyltransferase	C00029[c] + C00195[c] --> C00015[c] + C01190[c]	Cluster-54524.64547;Cluster-73318.0	evm.TU.CM024111.1.442	rn00600	0	1000	0	2.4.1.80	Lipid metabolism	N
R01498	D-Glucosyl-N-acylsphingosine glucohydrolase	C01190[c] + C00001[c] --> C00267[c] + C00195[c]	Cluster-15045.0;Cluster-54524.118573;Cluster-70599.0;Cluster-14665.0;Cluster-54524.104314;Cluster-54524.104315;Cluster-54524.108111;Cluster-54524.124706;Cluster-54524.140156;Cluster-54524.140166;Cluster-68399.0;	evm.TU.CM024122.1.600;evm.TU.CM024122.1.520;evm.TU.CM024118.1.269;evm.TU.CM024160.1.416;evm.TU.CM024096.1.176	rn00600	0	1000	0	3.2.1.45;3.2.1.62	Lipid metabolism	N
R01500	UDP-alpha-D-galactose:N-acylsphingosine D-galactosyltransferase	C00052[c] + C00195[c] --> C00015[c] + C02686[c]	Cluster-54524.106016;Cluster-54524.36204	evm.TU.CM024120.1.232;novel.1920	rn00600	0	1000	0	2.4.1.47	Lipid metabolism	N
R01512	ATP:3-phospho-D-glycerate 1-phosphotransferase	C00002[c] + C00197[c] <=> C00008[c] + C00236[c]	Cluster-14040.0;Cluster-54524.1307;Cluster-54524.138569;Cluster-54524.325;Cluster-54524.42098;Cluster-54524.87703;Cluster-54524.87704;Cluster-54524.87705;Cluster-73036.0;Cluster-75235.0	evm.TU.CM024103.1.291	rn00010	-1000	1000	0	2.7.2.3	Carbohydrate metabolism	Y
R01513	3-Phospho-D-glycerate:NAD+ 2-oxidoreductase	C00197[c] + C00003[c] <=> C03232[c] + C00004[c] + C00080[c]	Cluster-54524.131285;Cluster-54524.14294;Cluster-54524.90971;Cluster-54524.92105	evm.TU.CM024142.1.116	rn00260	-1000	1000	0	1.1.1.95	Amino acid metabolism	Y
R01515	3-Phospho-D-glyceroyl phosphate phosphohydrolase	C00236[c] + C00001[c] --> C00197[c] + C00009[c]	Cluster-54524.134138;Cluster-54524.49693;Cluster-54524.49694;Cluster-54524.88566	evm.TU.CM024143.1.309;novel.3428	rn00010	0	1000	0	3.6.1.7	Carbohydrate metabolism	N
R01518	D-phosphoglycerate 2,3-phosphomutase	C00631[c] <=> C00197[c]	Cluster-21058.0;Cluster-39253.0;Cluster-42081.0;Cluster-54524.32306;Cluster-54524.89246;	evm.TU.CM024142.1.443	rn00010	-1000	1000	0	5.4.2.11;5.4.2.12	Carbohydrate metabolism	Y
R01519	D-Glucono-1,5-lactone lactonohydrolase	C00198[c] + C00001[c] --> C00257[c]	Cluster-54524.140854;Cluster-54524.142416;Cluster-54524.35547	evm.TU.CM024101.1.229;novel.2360	rn00030	0	1000	0	3.1.1.17	Carbohydrate metabolism	N
R01528	6-phospho-D-gluconate:NADP+ 2-oxidoreductase (decarboxylating)	C00345[c] + C00006[c] --> C00199[c] + C00011[c] + C00005[c] + C00080[c]	Cluster-54524.138202;Cluster-54524.45746;Cluster-54524.94812;Cluster-54524.94813;Cluster-54524.99730;Cluster-58009.0;Cluster-70351.0	evm.TU.CM024165.1.51	rn00030	0	1000	0	1.1.1.44;1.1.1.351	Carbohydrate metabolism	N
R01529	D-Ribulose-5-phosphate 3-epimerase	C00199[c] <=> C00231[c]	Cluster-21175.0;Cluster-53501.0		rn00030	-1000	1000	0	5.1.3.1	Carbohydrate metabolism	Y
R01547	ATP:dAMP phosphotransferase	C00002[c] + C00360[c] <=> C00008[c] + C00206[c]	Cluster-54524.17729;Cluster-54524.80369;Cluster-18957.0;Cluster-19942.0;Cluster-27912.0;Cluster-54524.104891;Cluster-54524.104892;Cluster-54524.79629;Cluster-54524.81244;Cluster-67851.0;Cluster-67851.1;Cluster-67851.2;	evm.TU.CM024122.1.279;evm.TU.CM024119.1.408;evm.TU.CM024160.1.461	rn00230	-1000	1000	0	2.7.4.3;2.7.4.11	Nucleotide metabolism	Y
R01548	dATP:cytidine 5'-phosphotransferase	C00131[c] + C00475[c] --> C00206[c] + C00055[c]	Cluster-54524.108746;Cluster-54524.75360	evm.TU.CM024119.1.350	rn00240	0	1000	0	2.7.1.48	Nucleotide metabolism	N
R01549	dATP:uridine 5'-phosphotransferase	C00131[c] + C00299[c] --> C00206[c] + C00105[c]	Cluster-54524.108746;Cluster-54524.75360	evm.TU.CM024119.1.350	rn00240	0	1000	0	2.7.1.48	Nucleotide metabolism	N
R01560	Adenosine aminohydrolase	C00212[c] + C00001[c] --> C00294[c] + C00014[c]	Cluster-54524.93185;Cluster-54524.93657;Cluster-54524.98430;Cluster-6011.0;	evm.TU.CM024159.1.282	rn00230	0	1000	0	3.5.4.4	Nucleotide metabolism	N
R01561	adenosine:phosphate alpha-D-ribosyltransferase	C00212[c] + C00009[c] <=> C00147[c] + C00620[c]	Cluster-54524.1838;Cluster-54524.1839;Cluster-54524.94363;Cluster-54524.97807;	evm.TU.CM024166.1.309	rn00230	-1000	1000	0	2.4.2.1	Nucleotide metabolism	Y
R01565	N,N-dimethylglycine,5,6,7,8-tetrahydrofolate:electron-transferflavoprotein oxidoreductase (demethylating,5,10-methylenetetrahydrofolate-forming)	C01026[c] + C00101[c] + C04253[c] --> C00213[c] + C00143[c] + C04570[c]	Cluster-54524.140133;Cluster-54524.76353	evm.TU.CM024143.1.288	rn00260	0	1000	0	1.5.8.4	Amino acid metabolism	N
R01567	ATP:thymidine 5'-phosphotransferase	C00002[c] + C00214[c] --> C00008[c] + C00364[c]	Cluster-54524.131987;Cluster-54524.131988;Cluster-54524.134505;Cluster-54524.41581;Cluster-54524.46166;Cluster-54524.48434;Cluster-54524.65352	evm.TU.CM024142.1.79;evm.TU.CM024104.1.281;evm.TU.CM024125.1.92	rn00240	0	1000	0	2.7.1.21	Nucleotide metabolism	N
R01569	thymidylate 5'-phosphohydrolase	C00364[c] + C00001[c] --> C00214[c] + C00009[c]	Cluster-20991.0;Cluster-41044.0;Cluster-54524.100878;Cluster-54524.101606;Cluster-54524.104378;Cluster-54524.121748;Cluster-54524.187;Cluster-54524.53069;Cluster-54524.72534;Cluster-54524.74950;Cluster-54524.90654;Cluster-54524.92167;Cluster-54524.94132;Cluster-54524.96993;Cluster-54524.97722;Cluster-54524.98156;Cluster-54524.99207;Cluster-54612.0;Cluster-78402.0;	evm.TU.CM024127.1.524;evm.TU.CM024148.1.55;evm.TU.CM024127.1.459;evm.TU.CM024165.1.62	rn00240	0	1000	0	3.1.3.5;3.1.3.35;3.1.3.89	Nucleotide metabolism	N
R01570	thymidine:phosphate deoxy-alpha-D-ribosyltransferase	C00214[c] + C00009[c] --> C00178[c] + C00672[c]	Cluster-54524.103019;Cluster-54524.28796;Cluster-65767.0;	evm.TU.CM024154.1.295	rn00240	0	1000	0	2.4.2.2;2.4.2.4	Nucleotide metabolism	N
R01579	D-Glutamine amidohydrolase	C00819[c] + C00001[c] --> C00217[c] + C00014[c]	Cluster-54524.104926;Cluster-54524.115853;Cluster-54524.136199;Cluster-54524.137590;Cluster-54524.151498;Cluster-54524.39465;Cluster-54524.68326;Cluster-54524.73736;Cluster-54524.82754;Cluster-54524.83433;Cluster-54524.94371;Cluster-54524.95436;	evm.TU.CM024135.1.881;evm.TU.CM024122.1.30;evm.TU.CM024122.1.31	rn00471	0	1000	0	3.5.1.2;3.5.1.35;3.5.1.38	Metabolism of other amino acids	N
R01590	Arachidonate:oxygen oxidoreductase	C00219[c] + 2 C00007[c] --> C05956[c]	Cluster-54524.100674;Cluster-54524.103949;	novel.361	rn00590	0	1000	0	1.14.99.1	Lipid metabolism	N
R01595	Arachidonate:oxygen 5-oxidoreductase	C00219[c] + C00007[c] --> C05356[c]	Cluster-54524.100300;Cluster-54524.121017;Cluster-54524.94317;Cluster-54524.98396	evm.TU.CM024126.1.201	rn00590	0	1000	0	1.13.11.34	Lipid metabolism	N
R01600	ATP:beta-D-glucose 6-phosphotransferase	C00002[c] + C00221[c] --> C00008[c] + C01172[c]	Cluster-22207.0;Cluster-22207.1;Cluster-22207.2;Cluster-54524.107470;Cluster-54524.117423;Cluster-54524.126528;Cluster-54524.48983;Cluster-54524.49775;Cluster-54524.83004;Cluster-54524.93107;Cluster-54524.96855;Cluster-54524.98067;Cluster-54524.99767;Cluster-72238.0;	evm.TU.CM024102.1.298;evm.TU.CM024140.1.155	rn00010	0	1000	0	2.7.1.1;2.7.1.2	Carbohydrate metabolism	N
R01602	D-glucose 1-epimerase	C00267[c] <=> C00221[c]	Cluster-54524.101939	evm.TU.CM024152.1.3	rn00010	-1000	1000	0	5.1.3.3	Carbohydrate metabolism	Y
R01624	acetyl-CoA:[acyl-carrier-protein] S-acetyltransferase	C00024[c] + C00229[c] --> C00010[c] + C03939[c]	Cluster-54524.150232;Cluster-54524.153702;Cluster-54524.89461;Cluster-57047.0;Cluster-68328.0;Cluster-78552.0;Cluster-79850.0;	evm.TU.CM024166.1.130	rn00061	0	1000	0	2.3.1.38;2.3.1.85;2.3.1.86;2.3.1.-	Lipid metabolism	N
R01625	CoA:apo-[acyl-carrier-protein] pantetheinephosphotransferase	C00010[c] + C03688[c] --> C00054[c] + C00229[c]	Cluster-54524.102043;	evm.TU.CM024132.1.343	rn00770	0	1000	0	2.7.8.7;2.7.8.-	Metabolism of cofactors and vitamins	N
R01626	Malonyl-CoA:[acyl-carrier-protein] S-malonyltransferase	C00083[c] + C00229[c] <=> C00010[c] + C01209[c]	Cluster-54524.150232;Cluster-54524.153702;Cluster-54524.89461;Cluster-57047.0;Cluster-68328.0;Cluster-78552.0;Cluster-79850.0;Cluster-54524.102743;Cluster-54524.102744;	evm.TU.CM024097.1.21;evm.TU.CM024166.1.130	rn00061	-1000	1000	0	2.3.1.39;2.3.1.85;2.3.1.86;2.3.1.-	Lipid metabolism	Y
R01639	ATP:D-xylulose 5-phosphotransferase	C00002[c] + C00310[c] <=> C00008[c] + C00231[c]	Cluster-54524.108157;Cluster-54524.108158;Cluster-54524.116653	evm.TU.CM024164.1.201	rn00040	-1000	1000	0	2.7.1.17	Carbohydrate metabolism	Y
R01641	sedoheptulose-7-phosphate:D-glyceraldehyde-3-phosphate glycolaldehyde transferase	C05382[c] + C00118[c] <=> C00117[c] + C00231[c]	Cluster-12064.0;Cluster-13966.0;Cluster-48486.0;Cluster-54524.50809;Cluster-54524.90408;Cluster-54524.90409;Cluster-54524.96964;Cluster-69832.2;Cluster-70334.0	evm.TU.CM024110.1.215	rn00030	-1000	1000	0	2.2.1.1	Carbohydrate metabolism	Y
R01648	4-aminobutanoate:2-oxoglutarate aminotransferase	C00334[c] + C00026[c] <=> C00232[c] + C00025[c]	Cluster-11884.0;Cluster-54524.97827;Cluster-54524.97828;Cluster-54524.97830;	evm.TU.CM024144.1.266;evm.TU.CM024144.1.267	rn00250	-1000	1000	0	2.6.1.19	Amino acid metabolism	Y
R01655	5,10-Methenyltetrahydrofolate 5-hydrolase (decyclizing)	C00445[c] + C00001[c] <=> C00234[c] + C00080[c]	Cluster-54524.117997;Cluster-54524.143527;Cluster-54524.14442;Cluster-54524.14443;Cluster-54524.14447;Cluster-54524.151552;Cluster-54524.45626;Cluster-54598.0;Cluster-60790.0;Cluster-73626.0;Cluster-33105.0;Cluster-54524.116863;Cluster-54524.33705;Cluster-54524.46692;Cluster-54524.47417;Cluster-73354.0;Cluster-76477.0;	evm.TU.CM024132.1.205	rn00670	-1000	1000	0	3.5.4.9	Metabolism of cofactors and vitamins	Y
R01658	Dimethylallyl-diphosphate:isopentenyl-diphosphate dimethylallyltranstransferase	C00235[c] + C00129[c] --> C00013[c] + C00341[c]	Cluster-54524.129424;Cluster-54524.129425;Cluster-54524.129426;Cluster-54524.45052;Cluster-54524.45053;Cluster-54524.45322;Cluster-54524.3221;Cluster-54524.95033;Cluster-54524.97233;Cluster-66653.0;Cluster-66653.1;Cluster-66653.2;	evm.TU.CM024163.1.22;evm.TU.CM024097.1.230	rn00900	0	1000	0	2.5.1.1	Metabolism of terpenoids and polyketides	N
R01663	dCMP aminohydrolase	C00239[c] + C00001[c] --> C00365[c] + C00014[c]	Cluster-54524.120280;Cluster-54524.120281;Cluster-54524.120282;Cluster-54524.120284;Cluster-54524.132894;Cluster-54524.83083;Cluster-54524.86698;Cluster-54524.86937;Cluster-54524.87133;Cluster-54524.95506;Cluster-54524.95790;Cluster-54524.97945	evm.TU.CM024100.1.621;evm.TU.CM024127.1.536;evm.TU.CM024100.1.619	rn00240	0	1000	0	3.5.4.12	Nucleotide metabolism	N
R01664	2'-deoxycytidine 5'-monophosphate phosphohydrolase	C00239[c] + C00001[c] --> C00881[c] + C00009[c]	Cluster-20991.0;Cluster-41044.0;Cluster-54524.100878;Cluster-54524.101606;Cluster-54524.104378;Cluster-54524.121748;Cluster-54524.187;Cluster-54524.53069;Cluster-54524.72534;Cluster-54524.74950;Cluster-54524.90654;Cluster-54524.92167;Cluster-54524.94132;Cluster-54524.96993;Cluster-54524.97722;Cluster-54524.98156;Cluster-54524.99207;Cluster-54612.0;Cluster-78402.0;	evm.TU.CM024127.1.524;evm.TU.CM024148.1.55;evm.TU.CM024127.1.459;evm.TU.CM024165.1.62	rn00240	0	1000	0	3.1.3.5;3.1.3.89	Nucleotide metabolism	N
R01665	ATP:dCMP phosphotransferase	C00002[c] + C00239[c] <=> C00008[c] + C00705[c]	Cluster-46752.0;Cluster-47844.0;Cluster-54524.40935;Cluster-54524.92450;Cluster-54524.92451;	evm.TU.CM024097.1.279	rn00240	-1000	1000	0	2.7.4.14;2.7.4.25	Nucleotide metabolism	Y
R01667	dCDP nucleotidohydrolase	C00705[c] + C00001[c] --> C00239[c] + C00009[c]	Cluster-54524.131329;Cluster-54524.59812	evm.TU.CM024107.1.334	rn00240	0	1000	0	3.6.1.12	Nucleotide metabolism	N
R01668	dCTP nucleotidohydrolase;	C00458[c] + C00001[c] --> C00239[c] + C00013[c]	Cluster-54524.131329;Cluster-54524.59812	evm.TU.CM024107.1.334	rn00240	0	1000	0	3.6.1.12;3.6.1.65	Nucleotide metabolism	N
R01676	Guanine aminohydrolase	C00242[c] + C00001[c] --> C00385[c] + C00014[c]	Cluster-54524.61158;Cluster-54524.75003	evm.TU.CM024119.1.469;evm.TU.CM024165.1.264	rn00230	0	1000	0	3.5.4.3	Nucleotide metabolism	N
R01678	Lactose galactohydrolase	C00243[c] + C00001[c] --> C00267[c] + C00124[c]	Cluster-54524.107466;Cluster-54524.107467;Cluster-54524.107468;Cluster-54524.108147;Cluster-54524.108148;Cluster-54524.108149;Cluster-54524.108150;Cluster-54524.121104;Cluster-54524.18510;Cluster-54524.54863;Cluster-54524.54864;Cluster-54524.68548;Cluster-54524.77300;Cluster-55094.0;Cluster-54524.110088;Cluster-54524.26493;Cluster-75420.0;Cluster-76515.0;	evm.TU.CM024164.1.232;evm.TU.CM024137.1.432	rn00052	0	1000	0	3.2.1.23;3.2.1.108	Carbohydrate metabolism	N
R01682	3-Sulfo-L-alanine carboxy-lyase (taurine-forming)	C00506[c] --> C00245[c] + C00011[c]	Cluster-54524.114652;Cluster-54524.114654;Cluster-54524.114655;Cluster-54524.55047;Cluster-54524.40385;Cluster-54524.78344;	evm.TU.CM024152.1.86;evm.TU.CM024165.1.446;evm.TU.CM024165.1.445	rn00430	0	1000	0	4.1.1.15;4.1.1.29	Metabolism of other amino acids	N
R01687	(5-L-glutamyl)-peptide:taurine 5-glutamyltransferase	C03193[c] + C00245[c] --> C00012[c] + C05844[c]	Cluster-54524.114410;Cluster-54524.114411;Cluster-54524.118841;Cluster-54524.148003;Cluster-54524.75761;Cluster-54524.102836;	evm.TU.CM024152.1.205;evm.TU.CM024096.1.69	rn00430	0	1000	0	2.3.2.2	Metabolism of other amino acids	N
R01698	Dihydrolipoamide:NAD+ oxidoreductase	C00579[c] + C00003[c] --> C00248[c] + C00004[c] + C00080[c]	Cluster-20302.0;Cluster-20302.1;Cluster-20302.2;Cluster-38438.0;Cluster-40976.0;Cluster-54524.40894;Cluster-70915.0	evm.TU.CM024121.1.95	rn01100	0	1000	0	1.8.1.4	Global and overview maps	N
R01699	pyruvate:[dihydrolipoyllysine-residue acetyltransferase]-lipoyllysine 2-oxidoreductase (decarboxylating, acceptor-acetylating)	C00022[c] + C15972[c] --> C16255[c] + C00011[c]	Cluster-51294.0;Cluster-53608.0;Cluster-54524.98981;Cluster-54524.98982;Cluster-13915.0;Cluster-16548.0;Cluster-54524.104074;Cluster-54524.104075;Cluster-54524.74261;Cluster-54524.93368;Cluster-68425.0;Cluster-71922.0;	evm.TU.CM024113.1.61;evm.TU.CM024131.1.359	rn00010	0	1000	0	1.2.4.1	Carbohydrate metabolism	N
R01706	hexadecanoyl-[acyl-carrier protein] hydrolase	C05764[c] + C00001[c] --> C00229[c] + C00249[c]	Cluster-54524.150232;Cluster-54524.153702;Cluster-54524.89461;Cluster-57047.0;Cluster-68328.0;Cluster-78552.0;Cluster-79850.0;	evm.TU.CM024166.1.130	rn00061	0	1000	0	2.3.1.85;3.1.2.14	Lipid metabolism	N
R01710	Pyridoxamine:oxygen oxidoreductase (deaminating)	C00534[c] + C00001[c] + C00007[c] <=> C00250[c] + C00014[c] + C00027[c]	Cluster-54524.127087;Cluster-54524.127088;Cluster-54524.127089;Cluster-54524.129315;Cluster-54524.57451	evm.TU.CM024146.1.45	rn00750	-1000	1000	0	1.4.3.5	Metabolism of cofactors and vitamins	Y
R01711	pyridoxine:oxygen oxidoreductase (deaminating)	C00314[c] + C00007[c] <=> C00250[c] + C00027[c]	Cluster-54524.127087;Cluster-54524.127088;Cluster-54524.127089;Cluster-54524.129315;Cluster-54524.57451;	evm.TU.CM024146.1.45	rn00750	-1000	1000	0	1.1.3.12;1.4.3.5	Metabolism of cofactors and vitamins	Y
R01718	Isomaltose 6-alpha-D-glucanohydrolase	C00252[c] + C00001[c] --> C00267[c] + C00267[c]	Cluster-4901.0;Cluster-5171.0;Cluster-5413.0;Cluster-54524.109755;Cluster-54524.25863;	evm.TU.CM024099.1.691	rn00500	0	1000	0	3.2.1.10	Carbohydrate metabolism	N
R01724	5-phospho-alpha-D-ribose 1-diphosphate:nicotinate ligase (ADP, diphosphate-forming)	C01185[c] + C00013[c] + C00008[c] + C00009[c] <=> C00253[c] + C00119[c] + C00002[c] + C00001[c] + C00080[c]	Cluster-28696.0;Cluster-45534.0;Cluster-54524.77237;Cluster-67275.0	evm.TU.CM024106.1.8	rn00760	-1000	1000	0	6.3.4.21	Metabolism of cofactors and vitamins	Y
R01736	(R)-S-Lactoylglutathione hydrolase	C03451[c] + C00001[c] --> C00051[c] + C00256[c]	Cluster-11818.0;Cluster-51810.0;Cluster-54524.111577	evm.TU.CM024104.1.348	rn00620	0	1000	0	3.1.2.6	Carbohydrate metabolism	N
R01752	D-Glyceraldehyde:NAD+ oxidoreductase	C00577[c] + C00003[c] + C00001[c] <=> C00258[c] + C00004[c] + C00080[c]	Cluster-16027.0;Cluster-54524.94433;Cluster-57511.0;Cluster-68868.0;Cluster-75379.0;Cluster-54441.0;Cluster-54524.105764;Cluster-54524.115048;Cluster-54524.20538;Cluster-54524.44400;Cluster-54524.46256;Cluster-54784.0;Cluster-56001.0;Cluster-13478.0;Cluster-13761.0;Cluster-40925.0;Cluster-43897.0;Cluster-4515.0;Cluster-4515.1;Cluster-48391.0;Cluster-49123.0;Cluster-54524.100402;Cluster-54524.1023…	evm.TU.CM024118.1.284;evm.TU.CM024139.1.235;evm.TU.CM024166.1.102;evm.TU.CM024108.1.113;evm.TU.CM024106.1.75;evm.TU.CM024102.1.117;evm.TU.CM024102.1.116;evm.TU.CM024113.1.176;evm.TU.CM024098.1.361;evm.TU.CM024106.1.76	rn00561	-1000	1000	0	1.2.1.3	Lipid metabolism	Y
R01758	L-Arabitol:NAD+ 1-oxidoreductase	C00532[c] + C00003[c] <=> C00259[c] + C00004[c] + C00080[c]	Cluster-17184.0;Cluster-1988.0;Cluster-54524.104078;Cluster-54524.104079;Cluster-54524.114817;Cluster-54524.132448;Cluster-54524.138043;Cluster-54524.152392;Cluster-54524.40873;Cluster-54524.53634;Cluster-54524.92183;Cluster-54524.99241;Cluster-54524.99242;Cluster-74938.0	evm.TU.CM024109.1.203;evm.TU.CM024164.1.134	rn00040	-1000	1000	0	1.1.1.21	Carbohydrate metabolism	Y
R01759	L-Arabitol:NADP+ 1-oxidoreductase	C00532[c] + C00006[c] <=> C00259[c] + C00005[c] + C00080[c]	Cluster-17184.0;Cluster-1988.0;Cluster-54524.104078;Cluster-54524.104079;Cluster-54524.114817;Cluster-54524.132448;Cluster-54524.138043;Cluster-54524.152392;Cluster-54524.40873;Cluster-54524.53634;Cluster-54524.92183;Cluster-54524.99241;Cluster-54524.99242;Cluster-74938.0	evm.TU.CM024109.1.203;evm.TU.CM024164.1.134	rn00040	-1000	1000	0	1.1.1.21	Carbohydrate metabolism	Y
R01768	hypoxanthine:NAD+ oxidoreductase	C00262[c] + C00003[c] + C00001[c] --> C00385[c] + C00004[c] + C00080[c]	Cluster-54524.109295;Cluster-54524.32320;Cluster-54524.68763;Cluster-54524.79835;Cluster-54524.83661;	evm.TU.CM024158.1.561;evm.TU.CM024163.1.359;evm.TU.CM024119.1.497	rn00230	0	1000	0	1.17.1.4	Nucleotide metabolism	N
R01769	Hypoxanthine:oxygen oxidoreductase	C00262[c] + C00007[c] + C00001[c] --> C00385[c] + C00027[c]	Cluster-54524.109295;Cluster-54524.32320;Cluster-54524.68763;Cluster-54524.79835;Cluster-54524.83661	evm.TU.CM024158.1.561;evm.TU.CM024163.1.359;evm.TU.CM024119.1.497	rn00230	0	1000	0	1.17.3.2	Nucleotide metabolism	N
R01786	ATP:alpha-D-glucose 6-phosphotransferase	C00002[c] + C00267[c] <=> C00008[c] + C00668[c]	Cluster-22207.0;Cluster-22207.1;Cluster-22207.2;Cluster-54524.107470;Cluster-54524.117423;Cluster-54524.126528;Cluster-54524.48983;Cluster-54524.49775;Cluster-54524.83004;Cluster-54524.93107;Cluster-54524.96855;Cluster-54524.98067;Cluster-54524.99767;Cluster-72238.0;	evm.TU.CM024102.1.298;evm.TU.CM024140.1.155	rn00052	0	1000	0	2.7.1.1;2.7.1.2	Carbohydrate metabolism	N
R01787	D-Glucitol:NADP+ 1-oxidoreductase	C00794[c] + C00006[c] <=> C00267[c] + C00005[c] + C00080[c]	Cluster-17184.0;Cluster-1988.0;Cluster-54524.104078;Cluster-54524.104079;Cluster-54524.114817;Cluster-54524.132448;Cluster-54524.138043;Cluster-54524.152392;Cluster-54524.40873;Cluster-54524.53634;Cluster-54524.92183;Cluster-54524.99241;Cluster-54524.99242;Cluster-74938.0	evm.TU.CM024109.1.203;evm.TU.CM024164.1.134	rn00051	-1000	1000	0	1.1.1.21	Carbohydrate metabolism	Y
R01788	alpha-D-Glucose 6-phosphate phosphohydrolase	C00668[c] + C00001[c] <=> C00267[c] + C00009[c]	Cluster-52491.0;Cluster-54524.110656;Cluster-54524.134970	evm.TU.CM024145.1.660	rn00052	-1000	1000	0	3.1.3.9	Carbohydrate metabolism	Y
R01790	1,4-alpha-D-Glucan glucohydrolase	C00369[c] + C00001[c] --> C00267[c] + C00369[c]	Cluster-4491.0;Cluster-54524.115733;Cluster-54524.116385;Cluster-54524.116386;Cluster-54524.131992;Cluster-54524.135882;Cluster-54524.135979;Cluster-54524.33827;Cluster-54524.35605;Cluster-54524.65088;Cluster-54524.82647;Cluster-54524.82648;Cluster-61690.0;Cluster-79429.0;	evm.TU.CM024115.1.93;evm.TU.CM024099.1.692;evm.TU.CM024152.1.19;evm.TU.CM024096.1.277;evm.TU.CM024162.1.138	rn00500	0	1000	0	3.2.1.3	Carbohydrate metabolism	N
R01791	Dextrin 6-alpha-D-glucanohydrolase	C00721[c] + C00001[c] --> C00267[c] + C00721[c]	Cluster-4491.0;Cluster-54524.115733;Cluster-54524.116385;Cluster-54524.116386;Cluster-54524.131992;Cluster-54524.135882;Cluster-54524.135979;Cluster-54524.33827;Cluster-54524.35605;Cluster-54524.65088;Cluster-54524.82647;Cluster-54524.82648;Cluster-61690.0;Cluster-79429.0;Cluster-4901.0;Cluster-5171.0;Cluster-5413.0;Cluster-54524.109755;Cluster-54524.25863;	evm.TU.CM024115.1.93;evm.TU.CM024099.1.692;evm.TU.CM024152.1.19;evm.TU.CM024096.1.277;evm.TU.CM024099.1.691;evm.TU.CM024162.1.138	rn00500	0	1000	0	3.2.1.3;3.2.1.10	Carbohydrate metabolism	N
R01793	5,6,7,8-tetrahydrobiopterin:NAD+ oxidoreductase	C00268[c] + C00004[c] + C00080[c] <=> C00272[c] + C00003[c]	Cluster-3343.0;Cluster-54524.107822;Cluster-54524.99130	evm.TU.CM024167.1.85	rn00790	-1000	1000	0	1.5.1.34	Metabolism of cofactors and vitamins	Y
R01794	5,6,7,8-tetrahydrobiopterin:NADP+ oxidoreductase	C00268[c] + C00005[c] + C00080[c] <=> C00272[c] + C00006[c]	Cluster-3343.0;Cluster-54524.107822;Cluster-54524.99130	evm.TU.CM024167.1.85	rn00790	-1000	1000	0	1.5.1.34	Metabolism of cofactors and vitamins	Y
R01795	L-Phenylalanine,tetrahydrobiopterin:oxygen oxidoreductase (4-hydroxylating)	C00272[c] + C00079[c] + C00007[c] --> C00268[c] + C00082[c] + C00001[c]	Cluster-54524.66908;Cluster-54524.97235	evm.TU.CM024148.1.307	rn00360	0	1000	0	1.14.16.1	Amino acid metabolism	N
R01799	CTP:phosphatidate cytidyltransferase	C00063[c] + C00416[c] --> C00013[c] + C00269[c]	Cluster-54524.152276;Cluster-54524.69640;Cluster-54524.69641	evm.TU.CM024120.1.103	rn00564	0	1000	0	2.7.7.41	Lipid metabolism	N
R01801	CDP-diacylglycerol:sn-glycerol-3-phosphate 3-phosphatidyltransferase	C00269[c] + C00093[c] --> C00055[c] + C03892[c]	Cluster-54524.72302;Cluster-54524.78217	evm.TU.CM024104.1.82	rn00564	0	1000	0	2.7.8.5	Lipid metabolism	N
R01802	CDP-diacylglycerol:myo-inositol 3-phosphatidyltransferase	C00269[c] + C00137[c] --> C00055[c] + C01194[c]	Cluster-54524.24971;Cluster-74884.0	evm.TU.CM024119.1.588	rn00562	0	1000	0	2.7.8.11	Carbohydrate metabolism	N
R01805	N-Acetylneuraminate 9-phosphate phosphohydrolase	C06241[c] + C00001[c] --> C00270[c] + C00009[c]	Cluster-54524.123895;Cluster-54524.124534	evm.TU.CM024160.1.90;evm.TU.CM024160.1.91	rn00520	0	1000	0	3.1.3.29	Carbohydrate metabolism	N
R01811	N-Acetylneuraminate pyruvate-lyase (N-acetyl-D-mannosamine-forming)	C00270[c] --> C00645[c] + C00022[c]	Cluster-54524.130411;Cluster-54524.131599	evm.TU.CM024156.1.412	rn00520	0	1000	0	4.1.3.3	Carbohydrate metabolism	N
R01813	tetrahydrobiopterin:NADP+ oxidoreductase	C00272[c] + C00006[c] --> C04244[c] + C00005[c] + C00080[c]	Cluster-23995.0;Cluster-54524.86527	evm.TU.CM024123.1.168	rn00790	0	1000	0	1.1.1.153	Metabolism of cofactors and vitamins	N
R01814	L-Tryptophan,tetrahydrobiopterin:oxygen oxidoreductase (5-hydroxylating)	C00272[c] + C00078[c] + C00007[c] --> C00643[c] + C00268[c] + C00001[c]	Cluster-54524.59086;Cluster-54524.59087	evm.TU.CM024147.1.280;evm.TU.CM024096.1.105	rn00380	0	1000	0	1.14.16.4	Amino acid metabolism	N
R01815	L-Tyrosine,tetrahydrobiopterin:oxygen oxidoreductase (3-hydroxylating)	C00272[c] + C00082[c] + C00007[c] --> C00355[c] + C00268[c] + C00001[c]	Cluster-54524.2484;Cluster-54524.2485;Cluster-54524.2487	evm.TU.CM024118.1.148;evm.TU.CM024118.1.149	rn00350	0	1000	0	1.14.16.2	Amino acid metabolism	N
R01818	D-mannose 6-phosphate 1,6-phosphomutase	C00275[c] <=> C00636[c]	Cluster-54524.106050;Cluster-54524.133062;Cluster-54524.148071;	evm.TU.CM024108.1.153	rn00051	-1000	1000	0	5.4.2.8	Carbohydrate metabolism	Y
R01819	D-mannose-6-phosphate aldose-ketose-isomerase	C00275[c] <=> C05345[c]	Cluster-54524.128377;Cluster-54524.54556;Cluster-54524.72874;Cluster-54524.76464;	evm.TU.CM024135.1.432	rn00051	-1000	1000	0	5.3.1.8	Carbohydrate metabolism	Y
R01827	sedoheptulose-7-phosphate:D-glyceraldehyde-3-phosphate glyceronetransferase	C05382[c] + C00118[c] <=> C00279[c] + C05345[c]	Cluster-37939.0;Cluster-54524.88849;Cluster-72426.0;Cluster-72895.0;	evm.TU.CM024156.1.497;evm.TU.CM024156.1.496	rn00030	-1000	1000	0	2.2.1.2	Carbohydrate metabolism	Y
R01829	sedoheptulose 1,7-bisphosphate D-glyceraldehyde-3-phosphate-lyase	C00447[c] --> C00111[c] + C00279[c]	Cluster-10578.0;Cluster-16227.0;Cluster-1749.0;Cluster-2505.0;Cluster-41544.0;Cluster-42111.0;Cluster-46408.0;Cluster-54524.113253;Cluster-54524.143490;Cluster-54524.14467;Cluster-54524.14468;Cluster-54524.14469;Cluster-54524.150482;Cluster-54524.155021;Cluster-54524.155022;Cluster-54524.155023;Cluster-54524.155024;Cluster-54524.3618;Cluster-54524.88250;Cluster-54524.88864;Cluster-54524.89939;Clu…	evm.TU.CM024163.1.348;evm.TU.CM024163.1.378	rn00710	0	1000	0	4.1.2.13	Energy metabolism	N
R01830	beta-D-Fructose 6-phosphate:D-glyceraldehyde-3-phosphate glycolaldehyde transferase	C05345[c] + C00118[c] <=> C00279[c] + C00231[c]	Cluster-12064.0;Cluster-13966.0;Cluster-48486.0;Cluster-54524.50809;Cluster-54524.90408;Cluster-54524.90409;Cluster-54524.96964;Cluster-69832.2;Cluster-70334.0	evm.TU.CM024110.1.215	rn00030	-1000	1000	0	2.2.1.1	Carbohydrate metabolism	Y
R01836	testosterone:NAD+ 17-oxidoreductase	C00535[c] + C00003[c] <=> C00280[c] + C00004[c] + C00080[c]	Cluster-54524.139653;Cluster-54524.139995;Cluster-54524.140193;Cluster-54524.141820;Cluster-54524.141821;Cluster-54524.141822;Cluster-54524.141823;Cluster-54524.141824;Cluster-54524.31613;Cluster-54524.33828;Cluster-54524.54400;Cluster-54524.56915;Cluster-8421.0;Cluster-54524.76785;Cluster-72798.0;	evm.TU.CM024110.1.93;evm.TU.CM024119.1.638;evm.TU.CM024110.1.95;evm.TU.CM024110.1.96;evm.TU.CM024119.1.185;evm.TU.CM024110.1.98	rn00140	-1000	1000	0	1.1.1.51;1.1.1.239	Lipid metabolism	Y
R01837	3beta-Hydroxyandrost-5-en-17-one:NAD+ 3-oxidoreductase/delta5-delta-4 isomerase	C01227[c] + C00003[c] --> C00280[c] + C00004[c] + C00080[c]	Cluster-54524.11779;Cluster-73591.0;Cluster-79221.0;		rn00140	0	1000	0	1.1.1.145;5.3.3.1	Lipid metabolism	N
R01838	testosterone:NADP+ 17-oxidoreductase	C00535[c] + C00006[c] --> C00280[c] + C00005[c] + C00080[c]	Cluster-72798.0;		rn00984	0	1000	0	1.1.1.51;1.1.1.64	Xenobiotics biodegradation and metabolism	N
R01840	androstenedione,NADPH---hemoprotein reductase:oxygen oxidoreductase (19-hydroxylating)	C00280[c] + C03024[c] + C00007[c] --> C05290[c] + C03161[c] + C00001[c]	Cluster-3858.0;Cluster-74023.0;Cluster-74750.0;Cluster-79144.1		rn00140	0	1000	0	1.14.14.14	Lipid metabolism	N
R01844	ATP:sedoheptulose 7-phosphate	C00002[c] + C02076[c] <=> C00008[c] + C05382[c]	Cluster-54524.118406;Cluster-54524.144578	evm.TU.CM024096.1.454	rn00710	-1000	1000	0	2.7.1.14	Energy metabolism	Y
R01855	2'-Deoxyguanosine 5'-triphosphate diphosphohydrolase	C00286[c] + C00001[c] --> C00362[c] + C00013[c]	Cluster-27713.0;Cluster-54524.44960;Cluster-54524.44961;	evm.TU.CM024146.1.319	rn00230	0	1000	0	3.6.1.-	Nucleotide metabolism	N
R01857	ATP:dGDP phosphotransferase	C00002[c] + C00361[c] <=> C00008[c] + C00286[c]	Cluster-16057.0;Cluster-2536.0;Cluster-33.0;Cluster-53723.0;Cluster-54524.118394;Cluster-54524.118396;Cluster-54524.136812;Cluster-54524.13876;Cluster-54524.148254;Cluster-54524.29675;Cluster-54524.30823;Cluster-54524.41357;Cluster-54524.41713;Cluster-54524.70481;Cluster-54524.89171;Cluster-54524.89915;Cluster-54524.89979;Cluster-54524.90808;Cluster-54524.96999;Cluster-62086.0;Cluster-62625.0;Clu…	evm.TU.CM024156.1.100;evm.TU.CM024156.1.96;evm.TU.CM024141.1.182;evm.TU.CM024155.1.436;novel.3038	rn00230	-1000	1000	0	2.7.4.6	Nucleotide metabolism	Y
R01858	dGTP:pyruvate 2-O-phosphotransferase	C00286[c] + C00022[c] --> C00361[c] + C00074[c]	Cluster-23033.0;Cluster-72439.0;Cluster-14735.1;Cluster-54524.143411;Cluster-54524.143412;Cluster-54524.148797;Cluster-54524.16854;Cluster-54524.17287;Cluster-54524.17499;Cluster-54524.25716;Cluster-54524.90218;Cluster-54524.90488;Cluster-76647.0;	evm.TU.CM024122.1.21;evm.TU.CM024113.1.104	rn00230	0	1000	0	2.7.1.40	Nucleotide metabolism	N
R01859	propanoyl-CoA:carbon-dioxide ligase (ADP-forming)	C00002[c] + C00100[c] + C00288[c] + C00080[c] --> C00008[c] + C00009[c] + C00683[c]	Cluster-12249.0;Cluster-30359.0;Cluster-54524.94337;Cluster-63594.0;Cluster-36493.0;Cluster-54524.114683;Cluster-54524.114684;	evm.TU.CM024160.1.354;evm.TU.CM024135.1.694	rn00720	0	1000	0	6.4.1.3	Energy metabolism	N
R01863	inosine:phosphate alpha-D-ribosyltransferase	C00294[c] + C00009[c] <=> C00262[c] + C00620[c]	Cluster-54524.1838;Cluster-54524.1839;Cluster-54524.94363;Cluster-54524.97807;	evm.TU.CM024166.1.309	rn00230	-1000	1000	0	2.4.2.1;2.4.2.15	Nucleotide metabolism	Y
R01868	(S)-dihydroorotate:quinone oxidoreductase	C00337[c] + C15602[c] <=> C00295[c] + C15603[c]	Cluster-54524.101833;Cluster-54524.111291;Cluster-54524.123038;Cluster-54524.135000;Cluster-54524.57304	evm.TU.CM024147.1.645	rn00240	-1000	1000	0	1.3.5.2	Nucleotide metabolism	Y
R01870	Orotidine-5'-phosphate:diphosphate phospho-alpha-D-ribosyl-transferase	C01103[c] + C00013[c] <=> C00295[c] + C00119[c]	Cluster-54524.117183;Cluster-54524.132097;Cluster-54524.132098;Cluster-54524.135118;Cluster-54524.87770;	evm.TU.CM024112.1.263	rn00240	-1000	1000	0	2.4.2.10	Nucleotide metabolism	Y
R01876	uridine:phosphate alpha-D-ribosyltransferase	C00299[c] + C00009[c] <=> C00106[c] + C00620[c]	Cluster-54524.135045;Cluster-54524.29983;Cluster-54524.99976;	evm.TU.CM024096.1.13	rn00240	-1000	1000	0	2.4.2.2;2.4.2.3	Nucleotide metabolism	Y
R01878	Cytidine aminohydrolase	C00475[c] + C00001[c] --> C00299[c] + C00014[c]	Cluster-54524.90327;Cluster-54524.90843	evm.TU.CM024167.1.388	rn00240	0	1000	0	3.5.4.5	Nucleotide metabolism	N
R01880	dGTP:uridine 5'-phosphotransferase	C00286[c] + C00299[c] --> C00361[c] + C00105[c]	Cluster-54524.108746;Cluster-54524.75360	evm.TU.CM024119.1.350	rn00240	0	1000	0	2.7.1.48	Nucleotide metabolism	N
R01881	ATP:creatine N-phosphotransferase	C00002[c] + C00300[c] --> C00008[c] + C02305[c]	Cluster-20563.0;Cluster-54524.14524;Cluster-55406.0;Cluster-56868.0;Cluster-57528.0		rn00330	0	1000	0	2.7.3.2	Amino acid metabolism	N
R01883	S-Adenosyl-L-methionine:guanidinoacetate N-methyltransferase	C00019[c] + C00581[c] --> C00021[c] + C00300[c]	Cluster-13898.0		rn00260	0	1000	0	2.1.1.2	Amino acid metabolism	N
R01887	gamma-Amino-gamma-cyanobutanoate aminohydrolase	C05715[c] + 2 C00001[c] --> C00302[c] + C00014[c]	Cluster-54524.3740		rn00460	0	1000	0	3.5.5.1	Metabolism of other amino acids	N
R01890	CTP:choline-phosphate cytidylyltransferase	C00063[c] + C00588[c] --> C00013[c] + C00307[c] + C00080[c]	Cluster-40428.0;Cluster-48824.0;Cluster-54524.117893;Cluster-54524.117894;Cluster-54524.117895;Cluster-54524.123228;Cluster-54524.123229;Cluster-54524.124866;Cluster-54524.70176;Cluster-54524.70177;Cluster-68911.0	novel.2526	rn00564	0	1000	0	2.7.7.15	Lipid metabolism	N
R01896	xylitol:NAD+ 2-oxidoreductase (D-xylulose-forming)	C00379[c] + C00003[c] <=> C00310[c] + C00004[c] + C00080[c]	Cluster-54524.100782;Cluster-54524.101342;Cluster-54524.103763;Cluster-54524.106940;Cluster-54524.114621;Cluster-54524.115393;Cluster-54524.117286;Cluster-54524.142156;Cluster-54524.142157;Cluster-54524.144199;Cluster-54524.144604;Cluster-65519.0;	evm.TU.CM024156.1.344;evm.TU.CM024156.1.345;evm.TU.CM024135.1.173;evm.TU.CM024135.1.163	rn00040	-1000	1000	0	1.1.1.9;1.1.1.14	Carbohydrate metabolism	Y
R01899	Isocitrate:NADP+ oxidoreductase	C00311[c] + C00006[c] <=> C05379[c] + C00005[c] + C00080[c]	Cluster-13852.0;Cluster-14275.0;Cluster-18420.0;Cluster-36065.0;Cluster-36156.0;Cluster-54524.12131;Cluster-54524.151022;Cluster-54524.38766;Cluster-54524.41410;Cluster-54524.85863;Cluster-54524.87970;Cluster-54524.93148;Cluster-54524.93725;Cluster-54524.95085;Cluster-54524.95958;Cluster-57632.0;Cluster-66328.0;Cluster-67052.0;Cluster-73257.0;Cluster-74714.0	evm.TU.CM024107.1.114;evm.TU.CM024100.1.585;evm.TU.CM024107.1.113	rn00020	-1000	1000	0	1.1.1.42	Carbohydrate metabolism	Y
R01900	isocitrate hydro-lyase (cis-aconitate-forming)	C00311[c] <=> C00417[c] + C00001[c]	Cluster-32318.0;Cluster-36537.0;Cluster-49146.0;Cluster-54524.101672;Cluster-54524.128736;Cluster-54524.128737;Cluster-54524.149885;Cluster-54524.152542;Cluster-54524.41504;Cluster-54524.70999;Cluster-54524.80523;Cluster-54524.81290;Cluster-54524.81614;Cluster-54524.89547;Cluster-54524.97595;Cluster-54524.98458;Cluster-54524.99074;Cluster-54524.99075;Cluster-54524.99076;Cluster-64103.0;Cluster-65…	novel.3737;evm.TU.CM024151.1.108;novel.6879;novel.6961;evm.TU.JACDRO010000924.1.1;novel.3673	rn00020	-1000	1000	0	4.2.1.3	Carbohydrate metabolism	Y
R01904	Xylitol:NADP+ 4-oxidoreductase (L-xylulose-forming)	C00379[c] + C00006[c] <=> C00312[c] + C00005[c] + C00080[c]	Cluster-34650.0;Cluster-54524.81301;Cluster-66191.0;Cluster-67657.0	evm.TU.CM024139.1.96	rn00040	-1000	1000	0	1.1.1.10	Carbohydrate metabolism	Y
R01909	ATP:pyridoxine 5'-phosphotransferase	C00002[c] + C00314[c] --> C00008[c] + C00627[c]	Cluster-54524.46449;Cluster-54524.55057;Cluster-54524.5753;Cluster-54524.71846	evm.TU.CM024111.1.406	rn00750	0	1000	0	2.7.1.35	Metabolism of cofactors and vitamins	N
R01911	pyridoxine-5'-phosphate phosphohydrolase	C00314[c] + C00009[c] --> C00627[c] + C00001[c]	Cluster-54524.143199;Cluster-54524.146230;Cluster-54524.155974;Cluster-54524.53510;Cluster-54524.53511;Cluster-54524.53514;Cluster-54524.53515;Cluster-54524.53516;	evm.TU.CM024118.1.412	rn00750	0	1000	0	3.1.3.74	Metabolism of cofactors and vitamins	N
R01920	S-adenosylmethioninamine:putrescine 3-aminopropyltransferase	C01137[c] + C00134[c] --> C00170[c] + C00315[c] + C00080[c]	Cluster-54524.132716;Cluster-79867.0	evm.TU.CM024154.1.42	rn00330	0	1000	0	2.5.1.16	Amino acid metabolism	N
R01923	palmitoyl-CoA:L-carnitine O-palmitoyltransferase	C00154[c] + C00318[c] <=> C00010[c] + C02990[c]	Cluster-54524.124372;Cluster-54524.124373;Cluster-54524.127667;Cluster-54524.48771;Cluster-54524.58910;Cluster-28950.0;Cluster-54524.100214;Cluster-54524.109087;Cluster-54524.109088;Cluster-54524.117485;Cluster-54524.129747;Cluster-54524.85459;Cluster-54524.90512;Cluster-54524.97377;Cluster-70442.0;Cluster-72107.0;	evm.TU.CM024158.1.525;evm.TU.CM024136.1.70;evm.TU.CM024117.1.235	rn00071	-1000	1000	0	2.3.1.21	Lipid metabolism	Y
R01926	ATP:sphingosine 1-phosphotransferase;	C00319[c] + C00002[c] --> C06124[c] + C00008[c]	Cluster-26166.0;Cluster-26166.2;Cluster-54524.133217;Cluster-54524.133219;Cluster-54524.47687;Cluster-54524.62081	evm.TU.CM024161.1.171	rn00600	0	1000	0	2.7.1.91	Lipid metabolism	N
R01931	thiosulfate:cyanide sulfurtranserase	C00320[c] + C00177[c] + 2 C00080[c] --> C00094[c] + C01755[c]	Cluster-31740.0;		rn00920	0	1000	0	2.8.1.1	Energy metabolism	N
R01933	2-oxoadipate dehydrogenase complex	C00322[c] + C00010[c] + C00003[c] --> C00527[c] + C00011[c] + C00004[c] + C00080[c]	Cluster-10555.0;Cluster-19408.0;Cluster-25108.0;Cluster-36375.1;Cluster-36671.1;Cluster-49847.0;Cluster-52350.0;Cluster-54524.100863;Cluster-54524.100946;Cluster-54524.102032;Cluster-54524.124618;Cluster-56319.0;Cluster-79409.0	evm.TU.CM024149.1.365	rn00380	0	1000	0	1.2.4.2;1.8.1.4;2.3.1.61	Amino acid metabolism	N
R01939	L-2-aminoadipate:2-oxoglutarate aminotransferase	C00956[c] + C00026[c] <=> C00322[c] + C00025[c]	Cluster-54524.107980;Cluster-54524.131375;Cluster-54524.134166;Cluster-54524.141285;Cluster-54524.142464;Cluster-54524.33995;Cluster-54524.35354;Cluster-54524.35556;Cluster-54524.78028;Cluster-54524.81355;Cluster-54524.91117;Cluster-54524.91118;Cluster-54524.91898;Cluster-54524.91899;	evm.TU.CM024151.1.234;evm.TU.CM024163.1.252;evm.TU.CM024101.1.351;evm.TU.CM024151.1.235;evm.TU.CM024127.1.487	rn00300	-1000	1000	0	2.6.1.39	Amino acid metabolism	Y
R01940	2-Oxoadipate:lipoamde 2-oxidoreductase(decarboxylating and acceptor-succinylating)	C00322[c] + C15972[c] --> C06157[c] + C00011[c]	Cluster-10555.0;Cluster-19408.0;Cluster-25108.0;Cluster-36375.1;Cluster-36671.1;Cluster-49847.0;Cluster-52350.0;Cluster-54524.100863;Cluster-54524.100946;Cluster-54524.102032;Cluster-54524.124618;Cluster-56319.0;Cluster-79409.0	evm.TU.CM024149.1.365	rn00310	0	1000	0	1.2.4.2	Amino acid metabolism	N
R01951	GTP:beta-L-fucose-1-phosphate guanylyltransferase	C00044[c] + C02985[c] <=> C00013[c] + C00325[c]	Cluster-54524.129854;Cluster-54524.129856;Cluster-54524.45073	evm.TU.CM024132.1.347	rn00051	-1000	1000	0	2.7.7.30	Carbohydrate metabolism	Y
R01954	L-Citrulline:L-aspartate ligase (AMP-forming)	C00002[c] + C00327[c] + C00049[c] --> C00020[c] + C00013[c] + C03406[c]	Cluster-54524.143856;Cluster-54524.32041;Cluster-54524.42111;Cluster-67202.0	evm.TU.CM024111.1.146	rn00220	0	1000	0	6.3.4.5	Amino acid metabolism	N
R01956	L-Kynurenine:2-oxoglutarate aminotransferase	C00328[c] + C00026[c] --> C01252[c] + C00025[c]	Cluster-54524.107980;Cluster-54524.131375;Cluster-54524.134166;Cluster-54524.141285;Cluster-54524.142464;Cluster-54524.33995;Cluster-54524.35354;Cluster-54524.35556;Cluster-54524.78028;Cluster-54524.81355;Cluster-54524.91117;Cluster-54524.91118;Cluster-54524.91898;Cluster-54524.91899;Cluster-54524.94348;Cluster-54524.94349;Cluster-54524.94351;Cluster-54524.94352;Cluster-69451.0;	evm.TU.CM024151.1.234;evm.TU.CM024163.1.252;evm.TU.CM024101.1.351;evm.TU.CM024131.1.2;evm.TU.CM024151.1.235;evm.TU.CM024127.1.487	rn00380	0	1000	0	2.6.1.7	Amino acid metabolism	N
R01959	N-Formyl-L-kynurenine amidohydrolase	C02700[c] + C00001[c] --> C00058[c] + C00328[c]	Cluster-54524.42624;		rn00380	0	1000	0	3.5.1.9	Amino acid metabolism	N
R01960	L-Kynurenine,NADPH:oxygen oxidoreductase (3-hydroxylating)	C00328[c] + C00007[c] + C00005[c] + C00080[c] --> C03227[c] + C00006[c] + C00001[c]	Cluster-54524.94448	evm.TU.CM024096.1.472	rn00380	0	1000	0	1.14.13.9	Amino acid metabolism	N
R01961	ATP:D-glucosamine 6-phosphotransferase	C00002[c] + C00329[c] --> C00008[c] + C00352[c]	Cluster-22207.0;Cluster-22207.1;Cluster-22207.2;Cluster-54524.107470;Cluster-54524.117423;Cluster-54524.126528;Cluster-54524.48983;Cluster-54524.49775;Cluster-54524.83004;Cluster-54524.93107;Cluster-54524.96855;Cluster-54524.98067;Cluster-54524.99767;Cluster-72238.0;	evm.TU.CM024102.1.298;evm.TU.CM024140.1.155	rn00520	0	1000	0	2.7.1.1;2.7.1.8	Carbohydrate metabolism	N
R01968	2'-deoxyguanosine 5'-monophosphate phosphohydrolase	C00362[c] + C00001[c] <=> C00330[c] + C00009[c]	Cluster-20991.0;Cluster-41044.0;Cluster-54524.100878;Cluster-54524.101606;Cluster-54524.104378;Cluster-54524.121748;Cluster-54524.187;Cluster-54524.53069;Cluster-54524.72534;Cluster-54524.74950;Cluster-54524.90654;Cluster-54524.92167;Cluster-54524.94132;Cluster-54524.96993;Cluster-54524.97722;Cluster-54524.98156;Cluster-54524.99207;Cluster-54612.0;Cluster-78402.0;	evm.TU.CM024127.1.524;evm.TU.CM024148.1.55;evm.TU.CM024127.1.459;evm.TU.CM024165.1.62	rn00230	-1000	1000	0	3.1.3.5;3.1.3.89	Nucleotide metabolism	Y
R01969	Deoxyguanosine:orthophosphate ribosyltransferase	C00330[c] + C00009[c] <=> C00242[c] + C00672[c]	Cluster-54524.1838;Cluster-54524.1839;Cluster-54524.94363;Cluster-54524.97807;	evm.TU.CM024166.1.309	rn00230	-1000	1000	0	2.4.2.1;2.4.2.4	Nucleotide metabolism	Y
R01974	3-(indol-3-yl)pyruvate carboxy-lyase [(2-indol-3-yl)acetaldehyde-forming]	C00331[c] --> C00637[c] + C00011[c]	Cluster-17768.0		rn00380	0	1000	0	4.1.1.43;4.1.1.74	Amino acid metabolism	N
R01975	(S)-3-Hydroxybutanoyl-CoA:NAD+ oxidoreductase	C01144[c] + C00003[c] <=> C00332[c] + C00004[c] + C00080[c]	Cluster-40686.0;Cluster-54524.89578;Cluster-66733.0;Cluster-71414.0;	evm.TU.CM024134.1.36	rn00071	-1000	1000	0	1.1.1.35	Lipid metabolism	Y
R01978	acetyl-CoA:acetoacetyl-CoA C-acetyltransferase (thioester-hydrolysing, carboxymethyl-forming)	C00356[c] + C00010[c] --> C00024[c] + C00001[c] + C00332[c]	Cluster-18505.0;Cluster-54524.42282;Cluster-54524.45229;Cluster-54524.56222	evm.TU.CM024121.1.25	rn00072	0	1000	0	2.3.3.10	Lipid metabolism	N
R01986	4-Aminobutyraldehyde:NAD+ oxidoreductase	C00555[c] + C00006[c] + C00001[c] --> C00334[c] + C00005[c] + C00080[c]	Cluster-16027.0;Cluster-54524.94433;Cluster-57511.0;Cluster-68868.0;Cluster-75379.0;Cluster-54441.0;Cluster-54524.105764;Cluster-54524.115048;Cluster-54524.20538;Cluster-54524.44400;Cluster-54524.46256;Cluster-54784.0;Cluster-56001.0;Cluster-13478.0;Cluster-13761.0;Cluster-40925.0;Cluster-43897.0;Cluster-4515.0;Cluster-4515.1;Cluster-48391.0;Cluster-49123.0;Cluster-54524.100402;Cluster-54524.1023…	evm.TU.CM024118.1.284;evm.TU.CM024139.1.235;evm.TU.CM024166.1.102;evm.TU.CM024108.1.113;evm.TU.CM024106.1.75;evm.TU.CM024102.1.117;evm.TU.CM024102.1.116;evm.TU.CM024113.1.176;evm.TU.CM024098.1.361;evm.TU.CM024106.1.76	rn00330	0	1000	0	1.2.1.3	Amino acid metabolism	N
R01989	L-Arginine:4-aminobutanoate amidinotransferase	C00062[c] + C00334[c] --> C00077[c] + C01035[c]	Cluster-23728.0		rn00330	0	1000	0	2.1.4.1	Amino acid metabolism	N
R01992	alpha-Aminobutyryl histidine hydrolase	C00884[c] + C00001[c] --> C00334[c] + C00135[c]	Cluster-54524.68908;Cluster-54524.75384;Cluster-54524.77612;Cluster-54524.79996;Cluster-54524.80066;Cluster-54524.81402;Cluster-56904.0;Cluster-68117.0;Cluster-75383.0;	evm.TU.CM024145.1.751;evm.TU.CM024145.1.752;evm.TU.CM024145.1.750	rn00330	0	1000	0	3.4.13.18;3.4.13.20	Amino acid metabolism	N
R01993	(S)-dihydroorotate amidohydrolase	C00337[c] + C00001[c] <=> C00438[c]	Cluster-54524.32423;Cluster-54524.95578;Cluster-54524.95579;	evm.TU.CM024098.1.297;evm.TU.CM024098.1.291	rn00240	-1000	1000	0	3.5.2.3	Nucleotide metabolism	Y
R02003	Geranyl-diphosphate:isopentenyl-diphosphate geranyltrans-transferase	C00341[c] + C00129[c] --> C00013[c] + C00448[c]	Cluster-54524.129424;Cluster-54524.129425;Cluster-54524.129426;Cluster-54524.45052;Cluster-54524.45053;Cluster-54524.45322;Cluster-54524.3221;Cluster-54524.95033;Cluster-54524.97233;Cluster-66653.0;Cluster-66653.1;Cluster-66653.2;	evm.TU.CM024163.1.22;evm.TU.CM024097.1.230	rn00900	0	1000	0	2.5.1.10	Metabolism of terpenoids and polyketides	N
R02016	NADPH:oxidized-thioredoxin oxidoreductase	C00342[c] + C00006[c] --> C00343[c] + C00005[c] + C00080[c]	Cluster-14069.0;Cluster-54524.114946;Cluster-54524.116662;Cluster-54524.122488;Cluster-54524.14124;Cluster-54524.9835	evm.TU.CM024113.1.4	rn01100	0	1000	0	1.8.1.9	Global and overview maps	N
R02017	2'-Deoxyadenosine 5'-diphosphate:oxidized-thioredoxin 2'-oxidoreductase	C00206[c] + C00343[c] + C00001[c] --> C00342[c] + C00008[c]	Cluster-31807.0;Cluster-54524.18884;Cluster-54524.18886;Cluster-54524.80199;Cluster-54524.80349;Cluster-54524.80350;Cluster-54524.80351;Cluster-65790.0;Cluster-48720.0;Cluster-54524.13045;Cluster-54524.13335;Cluster-54524.136011;Cluster-54524.140195;Cluster-54524.145330;Cluster-54524.148337;Cluster-54524.18659;Cluster-54524.28264;Cluster-54524.31086;Cluster-54524.45275;Cluster-74327.0;Cluster-745…	evm.TU.CM024127.1.360;evm.TU.CM024115.1.144	rn00230	0	1000	0	1.17.4.1	Nucleotide metabolism	N
R02019	2'-Deoxyguanosine 5'-diphosphate:oxidized-thioredoxin 2'-oxidoreductase	C00361[c] + C00343[c] + C00001[c] --> C00035[c] + C00342[c]	Cluster-31807.0;Cluster-54524.18884;Cluster-54524.18886;Cluster-54524.80199;Cluster-54524.80349;Cluster-54524.80350;Cluster-54524.80351;Cluster-65790.0;Cluster-48720.0;Cluster-54524.13045;Cluster-54524.13335;Cluster-54524.136011;Cluster-54524.140195;Cluster-54524.145330;Cluster-54524.148337;Cluster-54524.18659;Cluster-54524.28264;Cluster-54524.31086;Cluster-54524.45275;Cluster-74327.0;Cluster-745…	evm.TU.CM024127.1.360;evm.TU.CM024115.1.144	rn00230	0	1000	0	1.17.4.1	Nucleotide metabolism	N
R02024	2'-Deoxycytidine diphosphate:oxidized-thioredoxin 2'-oxidoreductase	C00705[c] + C00343[c] + C00001[c] --> C00342[c] + C00112[c]	Cluster-31807.0;Cluster-54524.18884;Cluster-54524.18886;Cluster-54524.80199;Cluster-54524.80349;Cluster-54524.80350;Cluster-54524.80351;Cluster-65790.0;Cluster-48720.0;Cluster-54524.13045;Cluster-54524.13335;Cluster-54524.136011;Cluster-54524.140195;Cluster-54524.145330;Cluster-54524.148337;Cluster-54524.18659;Cluster-54524.28264;Cluster-54524.31086;Cluster-54524.45275;Cluster-74327.0;Cluster-745…	evm.TU.CM024127.1.360;evm.TU.CM024115.1.144	rn00240	0	1000	0	1.17.4.1	Nucleotide metabolism	N
R02030	CDP-diacylglycerol:phosphatidylglycerol 3-phosphatidyltransferase	C00344[c] + C00269[c] --> C05980[c] + C00055[c]	Cluster-54524.114158;Cluster-54524.130056	novel.6348	rn00564	0	1000	0	2.7.8.41	Lipid metabolism	N
R02035	6-Phospho-D-glucono-1,5-lactone lactonohydrolase	C01236[c] + C00001[c] <=> C00345[c]	Cluster-54524.102598;Cluster-54524.50000;	evm.TU.CM024101.1.137	rn00030	-1000	1000	0	3.1.1.31	Carbohydrate metabolism	Y
R02037	S-Adenosyl-L-methionine:ethanolamine-phosphate N-methyltransferase	C00019[c] + C00346[c] --> C00021[c] + C01210[c]	Cluster-18123.0;Cluster-54524.115411;Cluster-54524.61849;Cluster-70502.0	evm.TU.CM024156.1.551	rn00564	0	1000	0	2.1.1.103	Lipid metabolism	N
R02038	CTP:ethanolamine-phosphate cytidylyltransferase	C00063[c] + C00346[c] --> C00013[c] + C00570[c]	Cluster-54524.96135	evm.TU.CM024112.1.240	rn00564	0	1000	0	2.7.7.14	Lipid metabolism	N
R02050	(R)-3-Amino-2-methylpropanoate:pyruvate aminotransferase	C01205[c] + C00022[c] <=> C00349[c] + C00041[c]	Cluster-12174.0;Cluster-13996.0;Cluster-23172.0;Cluster-54524.140619;Cluster-54524.49123;Cluster-54524.49124;Cluster-54524.49126	evm.TU.CM024122.1.4;evm.TU.CM024166.1.17	rn00280	-1000	1000	0	2.6.1.40	Amino acid metabolism	Y
R02051	phosphatidylethanolamine phosphatidohydrolase	C00350[c] + C00001[c] --> C00189[c] + C00416[c]	Cluster-18603.1;Cluster-54524.118796;Cluster-54524.144737;Cluster-54524.144739;Cluster-14539.0;Cluster-26097.0;Cluster-54524.120592;Cluster-54524.120594;Cluster-78169.0;	evm.TU.CM024111.1.344;evm.TU.CM024123.1.133	rn00564	0	1000	0	3.1.4.4	Lipid metabolism	N
R02053	phosphatidylethanolamine 2-acylhydrolase	C00350[c] + C00001[c] --> C04438[c] + C00162[c]	Cluster-54524.106488;Cluster-54524.106489;Cluster-54524.125260;Cluster-54524.48808;Cluster-54524.90703;Cluster-54524.66370;Cluster-11613.0;Cluster-54524.112782;Cluster-54524.119589;Cluster-54524.20154;Cluster-54524.55904;Cluster-54524.56701;Cluster-54524.62192;Cluster-54524.85916;Cluster-54524.85918;Cluster-54524.93439;Cluster-54524.98272;Cluster-54524.98953;	evm.TU.CM024127.1.473;evm.TU.CM024159.1.26;evm.TU.CM024098.1.219;evm.TU.CM024098.1.220;evm.TU.CM024127.1.190;evm.TU.CM024133.1.312;evm.TU.CM024158.1.457;evm.TU.CM024131.1.187;evm.TU.CM024143.1.25;evm.TU.CM024135.1.911;novel.3361	rn00564	0	1000	0	3.1.1.4	Lipid metabolism	N
R02055	Phsophatidyl-L-serine carboxy-lyase	C02737[c] --> C00350[c] + C00011[c]	Cluster-54524.47970	evm.TU.CM024140.1.327	rn00564	0	1000	0	4.1.1.65	Lipid metabolism	N
R02057	CDPethanolamine:1,2-diacylglycerol ethanolaminephosphotransferase	C00570[c] + C00641[c] --> C00055[c] + C00350[c]	Cluster-54524.35511;Cluster-54524.66976;Cluster-54524.67303;Cluster-54524.67304;Cluster-54524.67887;Cluster-54524.104037;	evm.TU.CM024153.1.70;evm.TU.CM024138.1.165	rn00564	0	1000	0	2.7.8.1	Lipid metabolism	N
R02058	acetyl-CoA:D-glucosamine-6-phosphate N-acetyltransferase	C00024[c] + C00352[c] --> C00010[c] + C00357[c]	Cluster-52097.0;Cluster-54524.89888;Cluster-54524.89920	evm.TU.CM024149.1.175	rn00520	0	1000	0	2.3.1.4	Carbohydrate metabolism	N
R02059	N-Acetyl-D-glucosamine-6-phosphate amidohydrolase	C00357[c] + C00001[c] --> C00352[c] + C00033[c]	Cluster-54524.95546;Cluster-54524.95548;Cluster-54524.96812	evm.TU.CM024166.1.89	rn00520	0	1000	0	3.5.1.25	Carbohydrate metabolism	N
R02061	trans,trans-Farnesyl-diphosphate:isopentenyl-diphosphate farnesyltranstransferase	C00448[c] + C00129[c] --> C00013[c] + C00353[c]	Cluster-54524.129424;Cluster-54524.129425;Cluster-54524.129426;Cluster-54524.45052;Cluster-54524.45053;Cluster-54524.45322;	evm.TU.CM024097.1.230	rn00900	0	1000	0	2.5.1.29	Metabolism of terpenoids and polyketides	N
R02078	L-Tyrosine,L-dopa:oxygen oxidoreductase	C00355[c] + C00082[c] + C00007[c] --> C00822[c] + C00355[c] + C00001[c]	Cluster-12026.0;Cluster-3890.0;Cluster-48177.0;Cluster-54524.121013;Cluster-54524.12711;Cluster-54524.32191;Cluster-54524.79338;Cluster-54524.95177;Cluster-65335.0;Cluster-69814.0;Cluster-78159.0;	novel.383;novel.382;evm.TU.CM024100.1.517;novel.5704;evm.TU.CM024141.1.260;evm.TU.CM024167.1.207	rn00350	0	1000	0	1.10.3.1;1.14.18.1	Amino acid metabolism	N
R02080	3,4-Dihydroxy-L-phenylalanine carboxy-lyase	C00355[c] --> C03758[c] + C00011[c]	Cluster-54524.105499;Cluster-54524.133705;Cluster-54524.145214;Cluster-54524.145215;	evm.TU.CM024150.1.156;evm.TU.CM024133.1.342	rn00350	0	1000	0	4.1.1.25;4.1.1.28	Amino acid metabolism	N
R02082	(R)-Mevalonate:NADP+ oxidoreductase (CoA acylating)	C00418[c] + C00010[c] + 2 C00006[c] --> C00356[c] + 2 C00005[c] + 2 C00080[c]	Cluster-10214.0;Cluster-54524.106334;Cluster-54524.121635;Cluster-54524.123303;Cluster-77197.0	evm.TU.CM024110.1.158;evm.TU.CM024110.1.160	rn00900	0	1000	0	1.1.1.34	Metabolism of terpenoids and polyketides	N
R02085	(S)-3-Hydroxy-3-methylglutaryl-CoA hydro-lyase (trans-3-methylglutaconyl-CoA-forming)	C00356[c] <=> C03231[c] + C00001[c]	Cluster-54524.99579;		rn00280	-1000	1000	0	4.2.1.18	Amino acid metabolism	Y
R02088	2'-deoxyadenosine 5'-monophosphate phosphohydrolase	C00360[c] + C00001[c] <=> C00559[c] + C00009[c]	Cluster-20991.0;Cluster-41044.0;Cluster-54524.100878;Cluster-54524.101606;Cluster-54524.104378;Cluster-54524.121748;Cluster-54524.187;Cluster-54524.53069;Cluster-54524.72534;Cluster-54524.74950;Cluster-54524.90654;Cluster-54524.92167;Cluster-54524.94132;Cluster-54524.96993;Cluster-54524.97722;Cluster-54524.98156;Cluster-54524.99207;Cluster-54612.0;Cluster-78402.0;	evm.TU.CM024127.1.524;evm.TU.CM024148.1.55;evm.TU.CM024127.1.459;evm.TU.CM024165.1.62	rn00230	-1000	1000	0	3.1.3.5;3.1.3.89	Nucleotide metabolism	Y
R02090	ATP:dGMP phosphotransferase	C00002[c] + C00362[c] <=> C00008[c] + C00361[c]	Cluster-16955.0;Cluster-16955.1;Cluster-16955.2;Cluster-16955.3;Cluster-16955.4;Cluster-19968.0;Cluster-54524.18129	evm.TU.CM024151.1.267	rn00230	-1000	1000	0	2.7.4.8;2.7.4.12	Nucleotide metabolism	Y
R02091	dGTP:cytidine 5'-phosphotransferase	C00286[c] + C00475[c] --> C00361[c] + C00055[c]	Cluster-54524.108746;Cluster-54524.75360	evm.TU.CM024119.1.350	rn00240	0	1000	0	2.7.1.48	Nucleotide metabolism	N
R02093	ATP:dTDP phosphotransferase	C00002[c] + C00363[c] <=> C00008[c] + C00459[c]	Cluster-16057.0;Cluster-2536.0;Cluster-33.0;Cluster-53723.0;Cluster-54524.118394;Cluster-54524.118396;Cluster-54524.136812;Cluster-54524.13876;Cluster-54524.148254;Cluster-54524.29675;Cluster-54524.30823;Cluster-54524.41357;Cluster-54524.41713;Cluster-54524.70481;Cluster-54524.89171;Cluster-54524.89915;Cluster-54524.89979;Cluster-54524.90808;Cluster-54524.96999;Cluster-62086.0;Cluster-62625.0;Clu…	evm.TU.CM024156.1.100;evm.TU.CM024156.1.96;evm.TU.CM024141.1.182;evm.TU.CM024155.1.436;novel.3038	rn00240	-1000	1000	0	2.7.4.6	Nucleotide metabolism	Y
R02094	ATP:dTMP phosphotransferase	C00002[c] + C00364[c] <=> C00008[c] + C00363[c]	Cluster-54524.104627;Cluster-54524.115654;Cluster-54524.148630;Cluster-54524.75707;Cluster-65877.0	evm.TU.CM024136.1.79	rn00240	-1000	1000	0	2.7.4.9;2.7.4.12	Nucleotide metabolism	Y
R02096	dTTP:cytidine 5'-phosphotransferase	C00459[c] + C00475[c] --> C00363[c] + C00055[c]	Cluster-54524.108746;Cluster-54524.75360	evm.TU.CM024119.1.350	rn00240	0	1000	0	2.7.1.48	Nucleotide metabolism	N
R02097	dTTP:uridine 5'-phosphotransferase	C00459[c] + C00299[c] --> C00363[c] + C00105[c]	Cluster-54524.108746;Cluster-54524.75360	evm.TU.CM024119.1.350	rn00240	0	1000	0	2.7.1.48	Nucleotide metabolism	N
R02098	ATP:dUMP phosphotransferase	C00002[c] + C00365[c] <=> C00008[c] + C01346[c]	Cluster-54524.104627;Cluster-54524.115654;Cluster-54524.148630;Cluster-54524.75707;Cluster-65877.0	evm.TU.CM024136.1.79	rn00240	-1000	1000	0	2.7.4.4;2.7.4.9	Nucleotide metabolism	Y
R02099	ATP:deoxyuridine 5'-phosphotransferase	C00002[c] + C00526[c] --> C00008[c] + C00365[c]	Cluster-54524.131987;Cluster-54524.131988;Cluster-54524.134505;Cluster-54524.41581;Cluster-54524.46166;Cluster-54524.48434;Cluster-54524.65352	evm.TU.CM024142.1.79;evm.TU.CM024104.1.281;evm.TU.CM024125.1.92	rn00240	0	1000	0	2.7.1.21	Nucleotide metabolism	N
R02100	dUTP nucleotidohydrolase	C00460[c] + C00001[c] --> C00365[c] + C00013[c]	Cluster-42195.0;Cluster-51638.0;Cluster-54524.93987;Cluster-54524.95146;Cluster-54524.95147;Cluster-66020.0;Cluster-27713.0;Cluster-54524.44960;Cluster-54524.44961;	evm.TU.CM024104.1.169;evm.TU.CM024146.1.319	rn00240	0	1000	0	3.6.1.23;3.6.1.-	Nucleotide metabolism	N
R02101	5,10-Methylenetetrahydrofolate:dUMP C-methyltransferase	C00365[c] + C00143[c] <=> C00415[c] + C00364[c]	Cluster-52908.0;Cluster-54524.101436;Cluster-54524.102930;Cluster-54524.111242;Cluster-54524.134033;Cluster-54524.142765;Cluster-72237.0;Cluster-74735.0;	evm.TU.CM024131.1.250	rn00670	-1000	1000	0	2.1.1.45	Metabolism of cofactors and vitamins	Y
R02102	2'-deoxyuridine 5'-monophosphate phosphohydrolase	C00365[c] + C00001[c] --> C00526[c] + C00009[c]	Cluster-20991.0;Cluster-41044.0;Cluster-54524.100878;Cluster-54524.101606;Cluster-54524.104378;Cluster-54524.121748;Cluster-54524.187;Cluster-54524.53069;Cluster-54524.72534;Cluster-54524.74950;Cluster-54524.90654;Cluster-54524.92167;Cluster-54524.94132;Cluster-54524.96993;Cluster-54524.97722;Cluster-54524.98156;Cluster-54524.99207;Cluster-54612.0;Cluster-78402.0;	evm.TU.CM024127.1.524;evm.TU.CM024148.1.55;evm.TU.CM024127.1.459;evm.TU.CM024165.1.62	rn00240	0	1000	0	3.1.3.5;3.1.3.89	Nucleotide metabolism	N
R02103	xanthine:NAD+ oxidoreductase	C00385[c] + C00003[c] + C00001[c] --> C00366[c] + C00004[c] + C00080[c]	Cluster-54524.109295;Cluster-54524.32320;Cluster-54524.68763;Cluster-54524.79835;Cluster-54524.83661;	evm.TU.CM024158.1.561;evm.TU.CM024163.1.359;evm.TU.CM024119.1.497	rn00230	0	1000	0	1.17.1.4	Nucleotide metabolism	N
R02106	urate:oxygen oxidoreductase	C00366[c] + C00007[c] + C00001[c] --> C11821[c] + C00027[c]	Cluster-54524.107243;	evm.TU.CM024161.1.322	rn00230	0	1000	0	1.7.3.3	Nucleotide metabolism	N
R02107	Xanthine:oxygen oxidoreductase	C00385[c] + C00001[c] + C00007[c] --> C00366[c] + C00027[c]	Cluster-54524.109295;Cluster-54524.32320;Cluster-54524.68763;Cluster-54524.79835;Cluster-54524.83661	evm.TU.CM024158.1.561;evm.TU.CM024163.1.359;evm.TU.CM024119.1.497	rn00230	0	1000	0	1.17.3.2	Nucleotide metabolism	N
R02108	1,4-alpha-D-Glucan glucanohydrolase	C00369[c] + C00001[c] --> C00721[c] + C00369[c]	Cluster-25890.0;Cluster-54524.132862;Cluster-54524.135462;Cluster-54524.44499;Cluster-54524.87839;Cluster-54524.90841;	evm.TU.CM024132.1.258;evm.TU.CM024118.1.537;evm.TU.CM024118.1.536;evm.TU.CM024126.1.169	rn00500	0	1000	0	3.2.1.1	Carbohydrate metabolism	N
R02109	Dextrin 6-alpha-D-glucanohydrolase	C00369[c] + C00001[c] --> C00718[c] + C00267[c]	Cluster-14716.0;Cluster-54524.41396;Cluster-54524.90453;Cluster-54524.90793	evm.TU.CM024150.1.276	rn00500	0	0	0	3.2.1.33	Carbohydrate metabolism	N
R02110	1,4-alpha-D-Glucan:1,4-alpha-D-glucan 6-alpha-D-(1,4-alpha-D-glucano)-transferase	C00718[c] --> C00369[c]	Cluster-54524.117645;Cluster-54524.117648;Cluster-54524.122058;Cluster-54524.122059;Cluster-54524.122060;Cluster-54524.40510;	evm.TU.CM024156.1.550;evm.TU.CM024131.1.303	rn00500	0	0	0	2.4.1.18	Carbohydrate metabolism	N
R02111	1,4-alpha-D-Glucan:orthophosphate alpha-D-glucosyltransferase	C00369[c] + C00009[c] --> C00718[c] + C00103[c]	Cluster-14716.0;Cluster-54524.41396;Cluster-54524.90453;Cluster-54524.90793;Cluster-27606.0;Cluster-52909.0;Cluster-54524.110502;Cluster-54524.75506;Cluster-54524.90096;Cluster-54524.90097;Cluster-72779.0;Cluster-78494.0;	evm.TU.CM024098.1.209;evm.TU.CM024150.1.276	rn00500	0	1000	0	2.4.1.1	Carbohydrate metabolism	N
R02112	1,4-alpha-D-Glucan maltohydrolase	C00369[c] --> C00721[c] + C00208[c]	Cluster-25890.0;Cluster-54524.132862;Cluster-54524.135462;Cluster-54524.44499;Cluster-54524.87839;Cluster-54524.90841;	evm.TU.CM024132.1.258;evm.TU.CM024118.1.537;evm.TU.CM024118.1.536;evm.TU.CM024126.1.169	rn00500	0	1000	0	3.2.1.1;3.2.1.2;3.2.1.133	Carbohydrate metabolism	N
R02123	retinal:NAD+ oxidoreductase	C00376[c] + C00003[c] + C00001[c] --> C00777[c] + C00004[c] + C00080[c]	Cluster-28492.0;Cluster-54524.91874;Cluster-78980.0	evm.TU.CM024118.1.284	rn00830	0	1000	0	1.2.1.36	Metabolism of cofactors and vitamins	N
R02124	retinol:NAD+ oxidoreductase	C00473[c] + C00003[c] <=> C00376[c] + C00004[c] + C00080[c]	Cluster-54524.101330;Cluster-54524.101430;Cluster-54524.123747;Cluster-54524.126282;Cluster-54524.46219;Cluster-54524.48641;Cluster-54524.82522;Cluster-54524.92401;Cluster-54524.92402;Cluster-66611.0;Cluster-32639.0;Cluster-54524.10038;Cluster-54524.97207;Cluster-54524.97209;Cluster-54524.97210;Cluster-54524.97211;Cluster-70462.0;Cluster-77278.0;	evm.TU.CM024131.1.48;evm.TU.CM024131.1.47;evm.TU.CM024113.1.83;evm.TU.CM024118.1.621;evm.TU.CM024131.1.49	rn00830	-1000	1000	0	1.1.1.1;1.1.1.105	Metabolism of cofactors and vitamins	Y
R02135	thiamin monophosphate phosphohydrolase	C01081[c] + C00001[c] --> C00378[c] + C00009[c]	Cluster-54524.89355;Cluster-54524.101975;Cluster-54524.110644;Cluster-54524.117251;Cluster-54524.117253;Cluster-54524.117254;Cluster-54524.117255;Cluster-54524.123789;Cluster-54524.123790;Cluster-54524.145167;Cluster-54524.33599;Cluster-54524.72152;Cluster-66414.0;Cluster-66414.1;Cluster-72884.0;	evm.TU.CM024131.1.102;evm.TU.CM024162.1.50;evm.TU.CM024115.1.191;evm.TU.CM024115.1.192;evm.TU.CM024120.1.193;evm.TU.CM024107.1.53;evm.TU.CM024103.1.185;evm.TU.CM024123.1.230	rn00730	0	1000	0	3.1.3.1;3.1.3.2;3.1.3.100	Metabolism of cofactors and vitamins	N
R02142	XMP:pyrophosphate phosphoribosyltransferase	C00655[c] + C00013[c] <=> C00385[c] + C00119[c]	Cluster-54524.108109;Cluster-54524.108110;Cluster-54524.76306;Cluster-54524.76307;Cluster-54524.79454;Cluster-65470.0;Cluster-75303.0;	evm.TU.CM024111.1.294	rn00230	-1000	1000	0	2.4.2.8;2.4.2.22	Nucleotide metabolism	Y
R02147	guanosine:phosphate alpha-D-ribosyltransferase	C00387[c] + C00009[c] <=> C00242[c] + C00620[c]	Cluster-54524.1838;Cluster-54524.1839;Cluster-54524.94363;Cluster-54524.97807;	evm.TU.CM024166.1.309	rn00230	-1000	1000	0	2.4.2.1;2.4.2.15	Nucleotide metabolism	Y
R02164	succinate:quinone oxidoreductase	C15602[c] + C00042[c] <=> C15603[c] + C00122[c]	Cluster-54524.12950;Cluster-54524.93399;Cluster-54524.97311;Cluster-54524.98256;Cluster-54524.98257;Cluster-73886.0;Cluster-78693.0;Cluster-18172.0;Cluster-54524.146904;Cluster-54524.93455;Cluster-77474.0;Cluster-50332.0;Cluster-54524.85681;Cluster-54524.95982;Cluster-55209.0;Cluster-75514.0;Cluster-77040.0;Cluster-77040.1;Cluster-1757.2;Cluster-19178.0;Cluster-32564.0;Cluster-54524.12678;Cluster…	evm.TU.CM024123.1.137;evm.TU.CM024162.1.196;evm.TU.CM024123.1.237;evm.TU.CM024096.1.109	rn00020	-1000	1000	0	1.3.5.1;1.3.5.4	Carbohydrate metabolism	Y
R02173	Tryptamine:oxygen oxidoreductase(deaminating)	C00398[c] + C00001[c] + C00007[c] --> C00637[c] + C00014[c] + C00027[c]	Cluster-14432.0;Cluster-53867.0;		rn00380	0	1000	0	1.4.3.4;1.4.3.22	Amino acid metabolism	N
R02175	S-adenosyl-L-methionine:2-hexaprenyl-3-methyl-5-hydroxy-6-methoxy-1,4-benzoquinone 3-O-methyltransferase	C05805[c] + C00019[c] --> C17568[c] + C00021[c]	Cluster-54524.91064	evm.TU.CM024145.1.722	rn00130	0	1000	0	2.1.1.64	Metabolism of cofactors and vitamins	N
R02180	3'-Phosphoadenylylsulfate:chondroitin 4'-sulfotransferase	C00053[c] + C00401[c] --> C00054[c] + C00634[c]	Cluster-28476.0;Cluster-54524.27972;Cluster-54524.102664;Cluster-54524.107310;Cluster-54524.113823;Cluster-54524.143277;Cluster-54524.27971;Cluster-54524.27974;Cluster-54524.4953;Cluster-54524.5289;Cluster-54524.96960;	evm.TU.CM024098.1.66;evm.TU.CM024098.1.65;evm.TU.CM024127.1.559;evm.TU.CM024106.1.92;evm.TU.CM024133.1.39	rn00532	0	1000	0	2.8.2.5	Glycan biosynthesis and metabolism	N
R02199	L-Isoleucine:2-oxoglutarate aminotransferase	C00407[c] + C00026[c] <=> C00671[c] + C00025[c]	Cluster-54524.109039;Cluster-54524.113334;Cluster-54524.113335	evm.TU.CM024103.1.43	rn00280	-1000	1000	0	2.6.1.42	Amino acid metabolism	Y
R02204	L-Pipecolate:oxygen 1,6-oxidoreductase	C00408[c] + C00007[c] --> C00450[c] + C00027[c]	Cluster-54524.104524;Cluster-54524.127621;Cluster-54524.143933	evm.TU.CM024155.1.396;evm.TU.CM024097.1.366	rn00310	0	1000	0	1.5.3.7	Amino acid metabolism	N
R02207	20alpha-Hydroxy-4-pregnen-3-one:NAD+ 20-oxidoreductase	C04042[c] + C00003[c] --> C00410[c] + C00004[c] + C00080[c]	Cluster-54524.64809;Cluster-74375.1;Cluster-77518.0;		rn00140	0	1000	0	1.1.1.149	Lipid metabolism	N
R02208	5alpha-pregnane-3,20-dione:NADP+ delta4-oxidoreductase	C03681[c] + C00006[c] --> C00410[c] + C00005[c] + C00080[c]	Cluster-54524.117835;Cluster-70367.0;Cluster-77851.0;	evm.TU.CM024122.1.288;evm.TU.CM024165.1.399	rn00140	0	1000	0	1.3.1.22	Lipid metabolism	N
R02209	20alpha-Hydroxy-4-pregnen-3-one:NADP+ 20-oxidoreductase	C04042[c] + C00006[c] --> C00410[c] + C00005[c] + C00080[c]	Cluster-54524.64809;Cluster-74375.1;Cluster-77518.0;		rn00140	0	1000	0	1.1.1.149	Lipid metabolism	N
R02216	Pregnenolone:NAD+ 3-oxidoreductase	C01953[c] + C00003[c] <=> C00410[c] + C00004[c] + C00080[c]	Cluster-54524.11779;Cluster-73591.0;Cluster-79221.0;		rn00140	-1000	1000	0	1.1.1.145;5.3.3.1	Lipid metabolism	Y
R02222	steroyl-CoA,hydrogen-donor:oxygen oxidoreductase	C00412[c] + 2 C00999[c] + C00007[c] + 2 C00080[c] --> C00510[c] + 2 C00996[c] + 2 C00001[c]	Cluster-12034.1;Cluster-12080.0;Cluster-13368.0;Cluster-14556.0;Cluster-54524.14282;Cluster-54524.49575;Cluster-54524.98100	evm.TU.CM024143.1.30	rn01040	0	1000	0	1.14.19.1	Lipid metabolism	N
R02235	dihydrofolate:NAD+ oxidoreductase	C00415[c] + C00003[c] <=> C00504[c] + C00004[c] + C00080[c]	Cluster-54524.21721;Cluster-54524.66696;	evm.TU.CM024139.1.225	rn00670	-1000	1000	0	1.5.1.3	Metabolism of cofactors and vitamins	Y
R02236	dihydrofolate:NADP+ oxidoreductase	C00415[c] + C00006[c] <=> C00504[c] + C00005[c] + C00080[c]	Cluster-54524.21721;Cluster-54524.66696;	evm.TU.CM024139.1.225	rn00670	-1000	1000	0	1.5.1.3	Metabolism of cofactors and vitamins	Y
R02237	7,8-dihydropteroate:L-glutamate ligase (ADP-forming)	C00002[c] + C00921[c] + C00025[c] --> C00008[c] + C00009[c] + C00415[c]	Cluster-54524.104861;Cluster-54524.119005;Cluster-54524.75503;Cluster-54524.75504;Cluster-54524.76244;Cluster-54524.76246;Cluster-54524.76247;Cluster-74570.1;Cluster-74570.2;	evm.TU.CM024122.1.283	rn00790	0	1000	0	6.3.2.12;6.3.2.17	Metabolism of cofactors and vitamins	N
R02239	1,2-diacyl-sn-glycerol 3-phosphate phosphohydrolase	C00416[c] + C00001[c] --> C00641[c] + C00009[c]	Cluster-54524.115056;Cluster-54524.115060;Cluster-54524.115062;Cluster-54524.32936;Cluster-54524.54142;Cluster-54524.61693;Cluster-54524.103340;Cluster-54524.105933;Cluster-54524.105934;Cluster-54524.121066;Cluster-54524.122469;Cluster-54524.37528;Cluster-54524.70356;Cluster-56928.0;Cluster-73585.1;Cluster-78758.0;	evm.TU.CM024096.1.170;evm.TU.CM024096.1.171;evm.TU.CM024166.1.552;evm.TU.CM024120.1.378;evm.TU.CM024129.1.105	rn00561	0	1000	0	3.1.3.4;3.1.3.81	Lipid metabolism	N
R02240	ATP:1,2-diacylglycerol 3-phosphotransferase	C00002[c] + C00641[c] --> C00008[c] + C00416[c]	Cluster-31099.0;Cluster-51074.0;Cluster-54524.119180;Cluster-54524.122190;Cluster-54524.122192;Cluster-54524.129161;Cluster-54524.157081;Cluster-54524.26244;Cluster-54524.26245;Cluster-54524.35125;Cluster-54524.4432;Cluster-54524.50681;Cluster-54524.64851;Cluster-54524.64852;Cluster-54524.78598;Cluster-54524.91574;Cluster-54524.91786;Cluster-54524.93028;Cluster-54524.93426;Cluster-61874.0;	evm.TU.CM024097.1.320;evm.TU.CM024110.1.218;evm.TU.CM024142.1.75;evm.TU.CM024110.1.217;evm.TU.CM024125.1.116;evm.TU.CM024158.1.562	rn00561	0	1000	0	2.7.1.107	Lipid metabolism	N
R02241	acyl-CoA:1-acyl-sn-glycerol-3-phosphate 2-O-acyltransferase	C00416[c] + C00010[c] --> C00681[c] + C00040[c]	Cluster-54524.106904;Cluster-54524.110261;Cluster-54524.74816;Cluster-54524.121603;Cluster-54524.121604;Cluster-54524.117067;Cluster-54524.123277;Cluster-54524.123633;Cluster-54524.125845;Cluster-54524.62771;Cluster-54524.63784;Cluster-54524.66376;Cluster-54524.110896;Cluster-54524.14483;Cluster-54524.33013;Cluster-54524.33014;	evm.TU.CM024155.1.461;evm.TU.CM024107.1.33;evm.TU.CM024140.1.93;evm.TU.CM024135.1.918;evm.TU.CM024119.1.499	rn00561	0	1000	0	2.3.1.51	Lipid metabolism	N
R02245	ATP:(R)-mevalonate 5-phosphotransferase	C00002[c] + C00418[c] --> C00008[c] + C01107[c]	Cluster-54524.90609;Cluster-54524.93778	evm.TU.CM024102.1.86	rn00900	0	1000	0	2.7.1.36	Metabolism of terpenoids and polyketides	N
R02250	triacylglycerol acylhydrolase	C00422[c] + C00001[c] --> C00641[c] + C00162[c]	Cluster-54524.10297;Cluster-54524.111880;Cluster-54524.114719;Cluster-54524.133149;Cluster-54524.53624;Cluster-54524.134183;Cluster-54524.27353;Cluster-11764.0;Cluster-54524.90011;Cluster-54524.94460;Cluster-54524.95428;Cluster-54524.96965;Cluster-54524.108168;Cluster-54524.110125;Cluster-54524.139650;Cluster-54524.142073;Cluster-54524.27587;Cluster-54524.43859;Cluster-54524.49781;Cluster-54524.6…	evm.TU.CM024136.1.271;evm.TU.CM024131.1.179;evm.TU.CM024136.1.272;evm.TU.CM024117.1.251;evm.TU.CM024107.1.4;evm.TU.CM024096.1.193;novel.2455;evm.TU.CM024123.1.76;evm.TU.CM024118.1.627;evm.TU.CM024117.1.252;evm.TU.CM024161.1.168;evm.TU.CM024135.1.948;novel.1294;evm.TU.CM024161.1.170;evm.TU.CM024112.1.211;novel.4375;evm.TU.CM024152.1.14;evm.TU.CM024096.1.23	rn00561	0	1000	0	3.1.1.3	Lipid metabolism	N
R02251	acyl-CoA:1,2-diacyl-sn-glycerol O-acyltransferase	C00422[c] + C00010[c] --> C00641[c] + C00040[c]	Cluster-54524.91524;	evm.TU.CM024114.1.266	rn00561	0	1000	0	2.3.1.20	Lipid metabolism	N
R02265	(5Z,13E)-(15S)-9alpha,11alpha-epidioxy-15-hydroxyprosta-5,13- dienoate E-isomerase	C00427[c] --> C00584[c]	Cluster-54524.119539;Cluster-68968.0;Cluster-72540.0;Cluster-73991.0;Cluster-13663.0;Cluster-54524.76130;Cluster-67390.0;	evm.TU.CM024139.1.66;evm.TU.CM024127.1.260;evm.TU.CM024127.1.261	rn00590	0	1000	0	5.3.99.3	Lipid metabolism	N
R02266	(5Z,13E)-(15S)-9alpha,11alpha-epidioxy-15-hydroxyprosta-5,13- dienoate D-isomerase	C00427[c] --> C00696[c]	Cluster-42130.0;Cluster-5094.0;Cluster-54524.1197;Cluster-54524.73917;Cluster-54524.89991;Cluster-54524.93221;Cluster-54524.93223;Cluster-54524.96346;Cluster-61786.0;Cluster-64713.0;	evm.TU.CM024142.1.266;evm.TU.CM024142.1.368;evm.TU.CM024156.1.93;evm.TU.CM024142.1.271	rn00590	0	1000	0	5.3.99.2	Lipid metabolism	N
R02268	(5Z,13E)-(15S)-9alpha,11alpha-Epidioxy-15-hydroxyprosta-5,13-thromboxane-A2-isomerase	C00427[c] --> C02198[c]	Cluster-54524.126140;Cluster-54524.126141	evm.TU.CM024135.1.934	rn00590	0	1000	0	5.3.99.5	Lipid metabolism	N
R02269	5,6-Dihydrouracil amidohydrolase	C00429[c] + C00001[c] <=> C02642[c]	Cluster-54524.109904;Cluster-54524.117069;Cluster-54524.122660;Cluster-54524.46075;Cluster-54524.46076;Cluster-54524.46869	evm.TU.CM024119.1.113	rn00240	-1000	1000	0	3.5.2.2	Nucleotide metabolism	Y
R02287	5-Formiminotetrahydrofolate:L-glutamate N-formiminotransferase	C00664[c] + C00025[c] <=> C00101[c] + C00439[c]	Cluster-54524.105383;	evm.TU.CM024098.1.303;evm.TU.CM024098.1.304	rn00340	-1000	1000	0	2.1.2.5	Amino acid metabolism	Y
R02288	4-imidazolone-5-propanoate amidohydrolase	C03680[c] + C00001[c] --> C00439[c]	Cluster-19788.0;Cluster-54524.114721;Cluster-54524.49628	evm.TU.CM024158.1.524	rn00340	0	1000	0	3.5.2.7	Amino acid metabolism	N
R02294	N-Ribosylnicotinamide:orthophosphate ribosyltransferase	C03150[c] + C00009[c] <=> C00153[c] + C00620[c] + C00080[c]	Cluster-54524.1838;Cluster-54524.1839;Cluster-54524.94363;Cluster-54524.97807;	evm.TU.CM024166.1.309	rn00760	-1000	1000	0	2.4.2.1	Metabolism of cofactors and vitamins	Y
R02295	Nicotinate D-ribonucleoside:orthophosphate ribosyltransferase	C05841[c] + C00009[c] <=> C00253[c] + C00620[c] + C00080[c]	Cluster-54524.1838;Cluster-54524.1839;Cluster-54524.94363;Cluster-54524.97807;	evm.TU.CM024166.1.309	rn00760	-1000	1000	0	2.4.2.1	Metabolism of cofactors and vitamins	Y
R02297	Xanthosine:orthophosphate ribosyltransferase	C01762[c] + C00009[c] <=> C00385[c] + C00620[c]	Cluster-54524.1838;Cluster-54524.1839;Cluster-54524.94363;Cluster-54524.97807;	evm.TU.CM024166.1.309	rn00230	-1000	1000	0	2.4.2.1;2.4.2.-	Nucleotide metabolism	Y
R02300	S-Aminomethyldihydrolipoylprotein:(6S)-tetrahydrofolate aminomethyltransferase (ammonia-forming)	C03479[c] + C00080[c] --> C00445[c] + C00001[c]	Cluster-54524.123257;Cluster-54524.123258;Cluster-54524.123259;Cluster-54524.132451;Cluster-54524.40568;Cluster-54524.58318;Cluster-54524.58320;Cluster-54524.58321;Cluster-78316.0	evm.TU.CM024141.1.221	rn00670	0	1000	0	2.1.2.10	Metabolism of cofactors and vitamins	N
R02301	5-Formyltetrahydrofolate cyclo-ligase (ADP-forming)	C00002[c] + C03479[c] + C00080[c] --> C00008[c] + C00009[c] + C00445[c]	Cluster-54524.78013;Cluster-54524.83880	evm.TU.CM024104.1.62;evm.TU.CM024104.1.63	rn00670	0	1000	0	6.3.3.2	Metabolism of cofactors and vitamins	N
R02302	5-Formiminotetrahydrofolate ammonia-lyase (cyclizing)	C00664[c] + C00080[c] <=> C00445[c] + C00014[c]	Cluster-54524.105383;	evm.TU.CM024098.1.303;evm.TU.CM024098.1.304	rn00670	-1000	1000	0	4.3.1.4	Metabolism of cofactors and vitamins	Y
R02313	N6-(L-1,3-Dicarboxypropyl)-L-lysine:NAD+ oxidoreductase;	C00449[c] + C00003[c] + C00001[c] <=> C00025[c] + C04076[c] + C00004[c] + C00080[c]	Cluster-13508.0;Cluster-27899.0;Cluster-54524.93741	evm.TU.JACDRO010000460.1.10	rn00310	-1000	1000	0	1.5.1.9	Amino acid metabolism	Y
R02320	NTP:pyruvate O2-phosphotransferase	C00201[c] + C00022[c] --> C00454[c] + C00074[c]	Cluster-23033.0;Cluster-72439.0;Cluster-14735.1;Cluster-54524.143411;Cluster-54524.143412;Cluster-54524.148797;Cluster-54524.16854;Cluster-54524.17287;Cluster-54524.17499;Cluster-54524.25716;Cluster-54524.90218;Cluster-54524.90488;Cluster-76647.0;	evm.TU.CM024122.1.21;evm.TU.CM024113.1.104	rn00620	0	1000	0	2.7.1.40	Carbohydrate metabolism	N
R02323	nicotinamide ribonucleotide phosphohydrolase	C00455[c] + C00001[c] + C00080[c] --> C03150[c] + C00009[c]	Cluster-20991.0;Cluster-41044.0;Cluster-54524.100878;Cluster-54524.101606;Cluster-54524.104378;Cluster-54524.121748;Cluster-54524.187;Cluster-54524.53069;Cluster-54524.72534;Cluster-54524.74950;Cluster-54524.90654;Cluster-54524.92167;Cluster-54524.94132;Cluster-54524.96993;Cluster-54524.97722;Cluster-54524.98156;Cluster-54524.99207;Cluster-54612.0;Cluster-78402.0;	evm.TU.CM024127.1.524;evm.TU.CM024148.1.55;evm.TU.CM024127.1.459;evm.TU.CM024165.1.62	rn00760	0	1000	0	3.1.3.5;3.1.3.-	Metabolism of cofactors and vitamins	N
R02324	ATP:N-ribosylnicotinamide 5'-phosphotransferase	C00002[c] + C03150[c] --> C00008[c] + C00455[c] + C00080[c]	Cluster-1971.0;Cluster-54524.100302;	evm.TU.CM024143.1.151	rn00760	0	1000	0	2.7.1.22	Metabolism of cofactors and vitamins	N
R02326	ATP:dCDP phosphotransferase	C00002[c] + C00705[c] <=> C00008[c] + C00458[c]	Cluster-16057.0;Cluster-2536.0;Cluster-33.0;Cluster-53723.0;Cluster-54524.118394;Cluster-54524.118396;Cluster-54524.136812;Cluster-54524.13876;Cluster-54524.148254;Cluster-54524.29675;Cluster-54524.30823;Cluster-54524.41357;Cluster-54524.41713;Cluster-54524.70481;Cluster-54524.89171;Cluster-54524.89915;Cluster-54524.89979;Cluster-54524.90808;Cluster-54524.96999;Cluster-62086.0;Cluster-62625.0;Clu…	evm.TU.CM024156.1.100;evm.TU.CM024156.1.96;evm.TU.CM024141.1.182;evm.TU.CM024155.1.436;novel.3038	rn00240	-1000	1000	0	2.7.4.6	Nucleotide metabolism	Y
R02327	dCTP:uridine 5'-phosphotransferase	C00458[c] + C00299[c] --> C00705[c] + C00105[c]	Cluster-54524.108746;Cluster-54524.75360	evm.TU.CM024119.1.350	rn00240	0	1000	0	2.7.1.48	Nucleotide metabolism	N
R02331	ATP:dUDP phosphotransferase	C00002[c] + C01346[c] <=> C00008[c] + C00460[c]	Cluster-16057.0;Cluster-2536.0;Cluster-33.0;Cluster-53723.0;Cluster-54524.118394;Cluster-54524.118396;Cluster-54524.136812;Cluster-54524.13876;Cluster-54524.148254;Cluster-54524.29675;Cluster-54524.30823;Cluster-54524.41357;Cluster-54524.41713;Cluster-54524.70481;Cluster-54524.89171;Cluster-54524.89915;Cluster-54524.89979;Cluster-54524.90808;Cluster-54524.96999;Cluster-62086.0;Cluster-62625.0;Clu…	evm.TU.CM024156.1.100;evm.TU.CM024156.1.96;evm.TU.CM024141.1.182;evm.TU.CM024155.1.436;novel.3038	rn00240	-1000	1000	0	2.7.4.6	Nucleotide metabolism	Y
R02332	dUTP:uridine 5'-phosphotransferase	C00460[c] + C00299[c] --> C01346[c] + C00105[c]	Cluster-54524.108746;Cluster-54524.75360	evm.TU.CM024119.1.350	rn00240	0	1000	0	2.7.1.48	Nucleotide metabolism	N
R02334	[1,4-(N-Acetyl-beta-D-glucosaminyl)]n glycanohydrolase	C00461[c] + C00001[c] --> C01674[c] + C00461[c]	Cluster-138.0;Cluster-54524.108321;Cluster-54524.108322;Cluster-54524.108323;Cluster-54524.123061;Cluster-54524.140167;Cluster-54524.28892;Cluster-54524.37758;Cluster-54524.37759;Cluster-54524.43872;Cluster-54524.44074;Cluster-54524.44869;Cluster-54524.44870;Cluster-54524.47668;Cluster-54524.47669;Cluster-54524.76331;Cluster-54524.89965;Cluster-54524.90518;Cluster-54524.90519;Cluster-64796.0;Clus…	evm.TU.CM024166.1.21;novel.3026;evm.TU.CM024127.1.117;evm.TU.CM024166.1.629;evm.TU.CM024166.1.24;evm.TU.CM024140.1.60;evm.TU.CM024144.1.105;evm.TU.CM024144.1.106;evm.TU.CM024157.1.269;evm.TU.CM024109.1.19	rn00520	0	1000	0	3.2.1.14	Carbohydrate metabolism	N
R02335	UDP-N-acetyl-D-glucosamine:chitin 4-beta-N-acetylglucosaminyl-transferase	C00043[c] + C00461[c] --> C00015[c] + C00461[c]	Cluster-54524.91021;Cluster-54524.91022;Cluster-54524.91171;Cluster-54524.91953;Cluster-54524.92278	evm.TU.CM024145.1.813	rn00520	0	1000	0	2.4.1.16	Carbohydrate metabolism	N
R02350	3'-Phosphoadenylylsulfate:estrone 3-sulfotransferase	C00053[c] + C00468[c] <=> C00054[c] + C02538[c]	Cluster-54524.112669;Cluster-54524.87304;Cluster-54524.93606	evm.TU.CM024145.1.178;novel.4859	rn00140	-1000	1000	0	2.8.2.4;2.8.2.15	Lipid metabolism	Y
R02351	19-oxoandrostenedione,NADPH---hemoprotein reductase:oxygen oxidoreductase (aromatizing, formate-forming)	C05297[c] + C00007[c] + C03024[c] --> C00468[c] + C00058[c] + C03161[c] + C00001[c]	Cluster-3858.0;Cluster-74023.0;Cluster-74750.0;Cluster-79144.1		rn00140	0	1000	0	1.14.14.14	Lipid metabolism	N
R02352	Estradiol-17beta:NAD+ 17-oxidoreductase	C00951[c] + C00003[c] <=> C00468[c] + C00004[c] + C00080[c]	Cluster-54524.35174;Cluster-54524.139653;Cluster-54524.139995;Cluster-54524.140193;Cluster-54524.141820;Cluster-54524.141821;Cluster-54524.141822;Cluster-54524.141823;Cluster-54524.141824;Cluster-54524.31613;Cluster-54524.33828;Cluster-54524.54400;Cluster-54524.56915;Cluster-8421.0;Cluster-54524.76785;Cluster-26837.0;Cluster-54524.105328;Cluster-54524.120854;Cluster-54524.148546;Cluster-54524.148…	evm.TU.CM024147.1.668;evm.TU.CM024110.1.93;evm.TU.CM024129.1.106;evm.TU.CM024119.1.404;evm.TU.CM024119.1.638;evm.TU.CM024147.1.669;evm.TU.CM024134.1.471;evm.TU.CM024147.1.670;evm.TU.CM024110.1.95;evm.TU.CM024110.1.96;evm.TU.CM024119.1.185;evm.TU.CM024110.1.98	rn00140	-1000	1000	0	1.1.1.51;1.1.1.62	Lipid metabolism	Y
R02353	Estradiol-17beta:NADP+ 17-oxidoreductase	C00951[c] + C00006[c] <=> C00468[c] + C00005[c] + C00080[c]	Cluster-54524.35174;Cluster-54524.139653;Cluster-54524.139995;Cluster-54524.140193;Cluster-54524.141820;Cluster-54524.141821;Cluster-54524.141822;Cluster-54524.141823;Cluster-54524.141824;Cluster-54524.31613;Cluster-54524.33828;Cluster-54524.54400;Cluster-54524.56915;Cluster-8421.0;Cluster-54524.76785;Cluster-26837.0;Cluster-54524.105328;Cluster-54524.120854;Cluster-54524.148546;Cluster-54524.148…	evm.TU.CM024147.1.668;evm.TU.CM024110.1.93;evm.TU.CM024129.1.106;evm.TU.CM024119.1.404;evm.TU.CM024119.1.638;evm.TU.CM024147.1.669;evm.TU.CM024134.1.471;evm.TU.CM024147.1.670;evm.TU.CM024110.1.95;evm.TU.CM024110.1.96;evm.TU.CM024119.1.185;evm.TU.CM024110.1.98	rn00140	-1000	1000	0	1.1.1.51;1.1.1.62	Lipid metabolism	Y
R02356		C00468[c] + C00080[c] + C00007[c] + C00005[c] <=> C05300[c] + C00006[c] + C00001[c]	Cluster-54524.12909;Cluster-54524.100482;Cluster-54524.100485;Cluster-54524.109951;Cluster-54524.12910;Cluster-54524.13023;Cluster-54524.144790;Cluster-54524.151686;Cluster-54524.33073;Cluster-54524.33074;Cluster-54524.34052;Cluster-54524.34307;Cluster-54524.69389;Cluster-54524.77036;Cluster-54524.81644;Cluster-54524.81671;Cluster-54524.90701;Cluster-54524.95570;Cluster-54524.97256;Cluster-54524.…	evm.TU.CM024102.1.34;evm.TU.CM024147.1.479;evm.TU.CM024165.1.407;evm.TU.CM024147.1.183;evm.TU.CM024123.1.170;evm.TU.CM024147.1.286	rn00140	-1000	1000	0	1.14.13.-;1.14.14.1	Lipid metabolism	Y
R02358	UDPglucuronate beta-D-glucuronosyltransferase(acceptor-unspecific)	C00468[c] + C00167[c] --> C11133[c] + C00015[c]	Cluster-42875.0;Cluster-54524.103007;Cluster-54524.104602;Cluster-54524.111331;Cluster-54524.111332;Cluster-54524.113814;Cluster-54524.119260;Cluster-54524.12013;Cluster-54524.12730;Cluster-54524.128485;Cluster-54524.13403;Cluster-54524.139825;Cluster-54524.139858;Cluster-54524.140641;Cluster-54524.144273;Cluster-54524.145864;Cluster-54524.148711;Cluster-54524.151048;Cluster-54524.26806;Cluster-5…	evm.TU.CM024120.1.232;evm.TU.CM024112.1.106;novel.304;novel.1920;evm.TU.CM024149.1.292;evm.TU.CM024135.1.850;evm.TU.CM024113.1.284;evm.TU.CM024098.1.239;evm.TU.CM024103.1.101;novel.391;evm.TU.CM024119.1.476	rn00140	0	1000	0	2.4.1.17	Lipid metabolism	N
R02363	Hydroquinone:oxygen oxidoreductase	2 C00530[c] + C00007[c] --> 2 C00472[c] + 2 C00001[c]	Cluster-12026.0;Cluster-3890.0;Cluster-48177.0;Cluster-54524.121013;Cluster-54524.12711;Cluster-54524.32191;Cluster-54524.79338;Cluster-54524.95177;Cluster-65335.0;Cluster-69814.0;Cluster-78159.0	novel.383;novel.382;evm.TU.CM024100.1.517;novel.5704;evm.TU.CM024141.1.260;evm.TU.CM024167.1.207	rn00627	0	1000	0	1.14.18.1	Xenobiotics biodegradation and metabolism	N
R02366	Acyl-CoA:retinol O-acyltransferase	C00040[c] + C00473[c] --> C00010[c] + C02075[c]	Cluster-54524.91524;	evm.TU.CM024114.1.266	rn00830	0	1000	0	2.3.1.76	Metabolism of cofactors and vitamins	N
R02367	Palmitoyl-CoA:retinol O-acyltransferase	C00154[c] + C00473[c] --> C00010[c] + C02588[c]	Cluster-54524.91524;	evm.TU.CM024114.1.266	rn00830	0	1000	0	2.3.1.76	Metabolism of cofactors and vitamins	N
R02371	dCTP:cytidine 5'-phosphotransferase	C00458[c] + C00475[c] --> C00705[c] + C00055[c]	Cluster-54524.108746;Cluster-54524.75360	evm.TU.CM024119.1.350	rn00240	0	1000	0	2.7.1.48	Nucleotide metabolism	N
R02372	dUTP:cytidine 5'-phosphotransferase	C00460[c] + C00475[c] --> C01346[c] + C00055[c]	Cluster-54524.108746;Cluster-54524.75360	evm.TU.CM024119.1.350	rn00240	0	1000	0	2.7.1.48	Nucleotide metabolism	N
R02382	Tyramine:oxygen oxidoreductase(deaminating)(flavin-containing)	C00483[c] + C00001[c] + C00007[c] --> C03765[c] + C00014[c] + C00027[c]	Cluster-14432.0;Cluster-53867.0;		rn00350	0	1000	0	1.4.3.4;1.4.3.21;1.4.9.2	Amino acid metabolism	N
R02383	Monophenol,L-dopa:oxygen oxidoreductase	C00483[c] + C00007[c] + C00004[c] + C00080[c] --> C03758[c] + C00003[c] + C00001[c]	Cluster-12026.0;Cluster-3890.0;Cluster-48177.0;Cluster-54524.121013;Cluster-54524.12711;Cluster-54524.32191;Cluster-54524.79338;Cluster-54524.95177;Cluster-65335.0;Cluster-69814.0;Cluster-78159.0	novel.383;novel.382;evm.TU.CM024100.1.517;novel.5704;evm.TU.CM024141.1.260;evm.TU.CM024167.1.207	rn00950	0	1000	0	1.14.13.-;1.14.18.1	Biosynthesis of other secondary metabolites	N
R02389	UDPglucuronate beta-D-glucuronosyltransferase(acceptor-unspecific)	2 C00167[c] + C00486[c] --> 2 C00015[c] + C05787[c]	Cluster-42875.0;Cluster-54524.103007;Cluster-54524.104602;Cluster-54524.111331;Cluster-54524.111332;Cluster-54524.113814;Cluster-54524.119260;Cluster-54524.12013;Cluster-54524.12730;Cluster-54524.128485;Cluster-54524.13403;Cluster-54524.139825;Cluster-54524.139858;Cluster-54524.140641;Cluster-54524.144273;Cluster-54524.145864;Cluster-54524.148711;Cluster-54524.151048;Cluster-54524.26806;Cluster-5…	evm.TU.CM024120.1.232;evm.TU.CM024112.1.106;novel.304;novel.1920;evm.TU.CM024149.1.292;evm.TU.CM024135.1.850;evm.TU.CM024113.1.284;evm.TU.CM024098.1.239;evm.TU.CM024103.1.101;novel.391;evm.TU.CM024119.1.476	rn00860	0	1000	0	2.4.1.17	Metabolism of cofactors and vitamins	N
R02396	Acetyl-CoA:carnitine O-acetyltransferase	C00024[c] + C00487[c] --> C00010[c] + C02571[c]	Cluster-54524.121251;Cluster-54524.122125;Cluster-54524.122186;Cluster-54524.96366;Cluster-54524.99945	evm.TU.CM024161.1.61	rn01100	0	1000	0	2.3.1.7	Global and overview maps	N
R02397	4-Trimethylammoniobutanoate,2-oxoglutarate:oxygen oxidoreductase (3-hydroxylating)	C01181[c] + C00026[c] + C00007[c] --> C00487[c] + C00042[c] + C00011[c]	Cluster-54524.105636;Cluster-54524.110973;Cluster-54524.110974;Cluster-54524.136184;Cluster-54524.143978;Cluster-54524.144316;Cluster-54524.28051;Cluster-54524.47574;Cluster-54524.53176;Cluster-54524.76907;Cluster-54524.79931;Cluster-54524.89752;Cluster-54524.89754;Cluster-54524.91086;Cluster-54524.94984;Cluster-54524.95195;Cluster-54524.99911	evm.TU.CM024158.1.252;evm.TU.CM024112.1.90;evm.TU.CM024119.1.465;evm.TU.CM024119.1.464;evm.TU.CM024142.1.613;evm.TU.CM024127.1.507;evm.TU.CM024127.1.508;evm.TU.CM024103.1.335	rn00310	0	1000	0	1.14.11.1	Amino acid metabolism	N
R02408	L-cystine thiocysteine-lyase (deaminating; pyruvate-forming)	C00491[c] + C00001[c] --> C00022[c] + C00014[c] + C01962[c]	Cluster-19305.0;Cluster-41496.0;Cluster-41496.1;Cluster-52166.0;Cluster-54524.123575;Cluster-54524.123577;Cluster-54524.63451;	evm.TU.CM024097.1.7	rn00270	0	1000	0	4.4.1.1;4.4.1.8;4.4.1.35	Amino acid metabolism	N
R02422	Allantoate amidinohydrolase	C00499[c] + C00001[c] <=> C00603[c] + C00086[c]	Cluster-54524.44969	evm.TU.CM024104.1.25	rn00230	-1000	1000	0	3.5.3.4	Nucleotide metabolism	Y
R02425	(S)-allantoin amidohydrolase	C02350[c] + C00001[c] <=> C00499[c]	Cluster-54524.133322;	evm.TU.CM024100.1.143	rn00230	-1000	1000	0	3.5.2.5	Nucleotide metabolism	Y
R02433	L-cysteate:2-oxoglutarate aminotransferase	C00506[c] + C00026[c] <=> C05528[c] + C00025[c]	Cluster-54524.116053;Cluster-54524.1895;Cluster-54524.1919;Cluster-54524.40731;Cluster-74910.0;Cluster-47823.0;Cluster-54524.26948;Cluster-54524.89825;Cluster-54524.91492;	evm.TU.CM024108.1.210;evm.TU.CM024146.1.351	rn00270	-1000	1000	0	2.6.1.1	Amino acid metabolism	Y
R02457	D-Ornithine:oxygen oxidoreductase (deaminating)	C00515[c] + C00001[c] + C00007[c] --> C01110[c] + C00014[c] + C00027[c]	Cluster-54524.107740;Cluster-54524.41610;Cluster-54524.4735	evm.TU.CM024122.1.518;evm.TU.CM024111.1.316	rn00472	0	1000	0	1.4.3.3	Metabolism of other amino acids	N
R02464	Sphinganine-1-phosphate pamlmitaldehyde-lyase	C01120[c] --> C00346[c] + C00517[c]	Cluster-27127.0;Cluster-49106.0;Cluster-54524.140268;Cluster-54524.140269;Cluster-54524.80603;Cluster-54524.83556;Cluster-54524.84607;Cluster-54524.84609;Cluster-54834.0;Cluster-54834.1	evm.TU.CM024141.1.367;evm.TU.CM024125.1.107;novel.3178	rn00600	0	1000	0	4.1.2.27	Lipid metabolism	N
R02466	3-sulfino-L-alanine carboxy-lyase	C00606[c] --> C00519[c] + C00011[c]	Cluster-54524.101597;Cluster-54524.102736;Cluster-54524.102737;Cluster-54524.106394;Cluster-54524.108510;Cluster-54524.110511;Cluster-54524.110512;Cluster-54524.34749;Cluster-54524.114652;Cluster-54524.114654;Cluster-54524.114655;Cluster-54524.55047;Cluster-54524.40385;Cluster-54524.78344;	evm.TU.CM024152.1.210;evm.TU.CM024152.1.86;evm.TU.CM024119.1.536;evm.TU.CM024165.1.446;evm.TU.CM024165.1.445	rn00430	0	1000	0	4.1.1.15;4.1.1.29	Metabolism of other amino acids	N
R02467	Cysteamine:oxygen oxidoreductase	C01678[c] + C00007[c] --> C00519[c]	Cluster-43444.0;Cluster-54524.82889	evm.TU.CM024114.1.193	rn00430	0	1000	0	1.13.11.19	Metabolism of other amino acids	N
R02478	UDPglucuronate beta-D-glucuronosyltransferase(acceptor-unspecific)	C00523[c] + C00167[c] --> C11135[c] + C00015[c]	Cluster-42875.0;Cluster-54524.103007;Cluster-54524.104602;Cluster-54524.111331;Cluster-54524.111332;Cluster-54524.113814;Cluster-54524.119260;Cluster-54524.12013;Cluster-54524.12730;Cluster-54524.128485;Cluster-54524.13403;Cluster-54524.139825;Cluster-54524.139858;Cluster-54524.140641;Cluster-54524.144273;Cluster-54524.145864;Cluster-54524.148711;Cluster-54524.151048;Cluster-54524.26806;Cluster-5…	evm.TU.CM024120.1.232;evm.TU.CM024112.1.106;novel.304;novel.1920;evm.TU.CM024149.1.292;evm.TU.CM024135.1.850;evm.TU.CM024113.1.284;evm.TU.CM024098.1.239;evm.TU.CM024103.1.101;novel.391;evm.TU.CM024119.1.476	rn00140	0	1000	0	2.4.1.17	Lipid metabolism	N
R02480	Cytochrome c apocytochrome-c-lyase	C00524[c] --> C02248[c] + C00032[c]	Cluster-54524.104214;Cluster-54524.91659	evm.TU.CM024125.1.131	rn00860	0	1000	0	4.4.1.17	Metabolism of cofactors and vitamins	N
R02484	deoxyuridine:orthophosphate 2-deoxy-D-ribosyltransferase;	C00526[c] + C00009[c] <=> C00106[c] + C00672[c]	Cluster-54524.1838;Cluster-54524.1839;Cluster-54524.94363;Cluster-54524.97807;Cluster-54524.103019;Cluster-54524.28796;Cluster-65767.0;Cluster-54524.135045;Cluster-54524.29983;Cluster-54524.99976;	evm.TU.CM024166.1.309;evm.TU.CM024096.1.13;evm.TU.CM024154.1.295	rn00240	-1000	1000	0	2.4.2.1;2.4.2.2;2.4.2.3;2.4.2.4	Nucleotide metabolism	Y
R02485	deoxycytidine aminohydrolase	C00881[c] + C00001[c] --> C00526[c] + C00014[c]	Cluster-54524.90327;Cluster-54524.90843;	evm.TU.CM024167.1.388	rn00240	0	1000	0	3.5.4.5	Nucleotide metabolism	N
R02487	glutaryl-CoA:electron-transfer flavoprotein 2,3-oxidoreductase (decarboxylating)	C00527[c] + C00016[c] --> C01352[c] + C00877[c] + C00011[c]	Cluster-24759.0;Cluster-48912.0;Cluster-54524.110860	evm.TU.CM024126.1.147	rn00071	0	1000	0	1.3.8.6	Lipid metabolism	N
R02488	glutaryl-CoA:electron-transfer flavoprotein 2,3-oxidoreductase (decarboxylating)	C00527[c] + C04253[c] --> C00877[c] + C04570[c] + C00011[c]	Cluster-24759.0;Cluster-48912.0;Cluster-54524.110860	evm.TU.CM024126.1.147	rn00310	0	1000	0	1.3.8.6	Amino acid metabolism	N
R02493	ATP:pyridoxal 5'-phosphotransferase	C00002[c] + C00534[c] --> C00008[c] + C00647[c]	Cluster-54524.46449;Cluster-54524.55057;Cluster-54524.5753;Cluster-54524.71846	evm.TU.CM024111.1.406	rn00750	0	1000	0	2.7.1.35	Metabolism of cofactors and vitamins	N
R02494	pyridoxamine-5'-phosphate phosphohydrolase	C00534[c] + C00009[c] --> C00647[c] + C00001[c]	Cluster-54524.143199;Cluster-54524.146230;Cluster-54524.155974;Cluster-54524.53510;Cluster-54524.53511;Cluster-54524.53514;Cluster-54524.53515;Cluster-54524.53516;	evm.TU.CM024118.1.412	rn00750	0	1000	0	3.1.3.74	Metabolism of cofactors and vitamins	N
R02497	dihydrotestosterone:NADP+ delta4-oxidoreductase	C03917[c] + C00006[c] --> C00535[c] + C00005[c] + C00080[c]	Cluster-54524.117835;Cluster-70367.0;Cluster-77851.0;	evm.TU.CM024122.1.288;evm.TU.CM024165.1.399	rn00140	0	1000	0	1.3.1.22	Lipid metabolism	N
R02499	Testosterone delta5-delat4-isomerase;	C00535[c] + C00080[c] + C00004[c] --> C04295[c] + C00003[c]	Cluster-54524.11779;Cluster-73591.0;Cluster-79221.0;		rn00140	0	1000	0	1.1.1.145;5.3.3.1	Lipid metabolism	N
R02501	testosterone,NADPH---hemoprotein reductase:oxygen oxidoreductase (19-hydroxylating)	C00535[c] + C03024[c] + C00007[c] --> C05294[c] + C03161[c] + C00001[c]	Cluster-3858.0;Cluster-74023.0;Cluster-74750.0;Cluster-79144.1		rn00140	0	1000	0	1.14.14.14	Lipid metabolism	N
R02502	17beta-hydroxysteroid UDP-glucuronosyltransferase	C00535[c] + C00167[c] --> C11134[c] + C00015[c]	Cluster-42875.0;Cluster-54524.103007;Cluster-54524.104602;Cluster-54524.111331;Cluster-54524.111332;Cluster-54524.113814;Cluster-54524.119260;Cluster-54524.12013;Cluster-54524.12730;Cluster-54524.128485;Cluster-54524.13403;Cluster-54524.139825;Cluster-54524.139858;Cluster-54524.140641;Cluster-54524.144273;Cluster-54524.145864;Cluster-54524.148711;Cluster-54524.151048;Cluster-54524.26806;Cluster-5…	evm.TU.CM024120.1.232;evm.TU.CM024112.1.106;novel.304;novel.1920;evm.TU.CM024149.1.292;evm.TU.CM024135.1.850;evm.TU.CM024113.1.284;evm.TU.CM024098.1.239;evm.TU.CM024103.1.101;novel.391;evm.TU.CM024119.1.476	rn00140	0	1000	0	2.4.1.17	Lipid metabolism	N
R02519	Homogentisate:oxygen 1,2-oxidoreductase (decyclizing)	C00544[c] + C00007[c] --> C01036[c]	Cluster-52372.0;Cluster-54524.100618	evm.TU.CM024098.1.90	rn00350	0	1000	0	1.13.11.5	Amino acid metabolism	N
R02521	4-Hydroxyphenylpyruvate:oxygen oxidoreductase (hydroxylating,decarboxylating)	C01179[c] + C00007[c] --> C00544[c] + C00011[c]	Cluster-11472.0;Cluster-54524.113852;Cluster-54524.95633;Cluster-71298.0;Cluster-78762.0	evm.TU.CM024132.1.134	rn00130	0	1000	0	1.13.11.27	Metabolism of cofactors and vitamins	N
R02527	(R)-Lactaldehyde:NAD+ oxidoreductase	C00937[c] + C00003[c] <=> C00546[c] + C00004[c] + C00080[c]	Cluster-54524.104847;Cluster-54524.114229;Cluster-54524.139071;Cluster-68458.0;Cluster-79737.0;	evm.TU.CM024118.1.654;evm.TU.CM024112.1.185	rn00620	-1000	1000	0	1.1.1.78;1.1.1.79	Carbohydrate metabolism	Y
R02529	aminoacetone:oxygen oxidoreductase(deaminating)	C01888[c] + C00001[c] + C00007[c] --> C00546[c] + C00014[c] + C00027[c]	Cluster-14432.0;Cluster-53867.0;		rn00260	0	1000	0	1.4.3.4;1.4.3.21	Amino acid metabolism	N
R02530	(R)-S-Lactoylglutathione methylglyoxal-lyase (isomerizing)	C03451[c] <=> C00051[c] + C00546[c]	Cluster-19573.0;Cluster-54524.70132;Cluster-54524.81928	evm.TU.CM024131.1.44	rn00620	-1000	1000	0	4.4.1.5	Carbohydrate metabolism	Y
R02531	Lactaldehyde:NAD+ 1-oxidoreductase	C05999[c] + C00003[c] --> C00546[c] + C00004[c] + C00080[c]	Cluster-17184.0;Cluster-1988.0;Cluster-54524.104078;Cluster-54524.104079;Cluster-54524.114817;Cluster-54524.132448;Cluster-54524.138043;Cluster-54524.152392;Cluster-54524.40873;Cluster-54524.53634;Cluster-54524.92183;Cluster-54524.99241;Cluster-54524.99242;Cluster-74938.0	evm.TU.CM024109.1.203;evm.TU.CM024164.1.134	rn00620	0	1000	0	1.1.1.21	Carbohydrate metabolism	N
R02532	4-[(1R)-2-Amino-1-hydroxyethyl]-1,2-benzenediol:oxygen oxidoreductase(deaminating)(flavin-containing)	C00547[c] + C00001[c] + C00007[c] --> C05577[c] + C00014[c] + C00027[c]	Cluster-14432.0;Cluster-53867.0		rn00350	0	1000	0	1.4.3.4	Amino acid metabolism	N
R02534	S-Adenosyl-L-methionine:catechol O-methyltransferase	C00019[c] + C00547[c] --> C00021[c] + C05589[c]	Cluster-16602.0;Cluster-54524.156447;Cluster-67503.0		rn00350	0	1000	0	2.1.1.6	Amino acid metabolism	N
R02535	3,4-dihydroxyphenetylamine,ascorbate:oxygen oxidoreductase (beta-hydroxylating)	C03758[c] + C00072[c] + C00007[c] --> C00547[c] + C05422[c] + C00001[c]	Cluster-54524.113806;Cluster-54524.137731;Cluster-54524.50306;Cluster-70738.0	evm.TU.CM024104.1.296;novel.2775	rn00350	0	1000	0	1.14.17.1	Amino acid metabolism	N
R02536	Phenylacetaldehyde:NAD+ oxidoreductase	C00601[c] + C00003[c] + C00001[c] <=> C07086[c] + C00004[c] + C00080[c]	Cluster-14287.0;Cluster-14287.1;Cluster-54524.111298;Cluster-54524.111538;Cluster-54524.74528;Cluster-68147.0;Cluster-76550.0;Cluster-76550.1;	evm.TU.CM024113.1.176	rn00360	-1000	1000	0	1.2.1.5;1.2.1.39	Amino acid metabolism	Y
R02537	Aldehyde:NADP+ oxidoreductase	C00601[c] + C00006[c] + C00001[c] <=> C07086[c] + C00005[c] + C00080[c]	Cluster-14287.0;Cluster-14287.1;Cluster-54524.111298;Cluster-54524.111538;Cluster-54524.74528;Cluster-68147.0;Cluster-76550.0;Cluster-76550.1	evm.TU.CM024113.1.176	rn00360	-1000	1000	0	1.2.1.5	Amino acid metabolism	Y
R02541	Sphingomyelin cholinephosphohydrolase	C00550[c] + C00001[c] --> C00195[c] + C00588[c]	Cluster-54524.101546;Cluster-54524.108926;Cluster-54524.131950;Cluster-54524.99892;Cluster-54524.99893;Cluster-54524.114484;Cluster-54524.114948;Cluster-54524.116496;Cluster-54524.116780;Cluster-54524.135305;Cluster-54524.135306;Cluster-54524.139607;Cluster-54524.143904;Cluster-54524.35494;Cluster-54524.35675;Cluster-54524.35676;Cluster-54524.35677;Cluster-54524.43564;Cluster-54524.60717;	evm.TU.CM024160.1.107;evm.TU.CM024101.1.331;evm.TU.CM024137.1.359;evm.TU.CM024145.1.527;evm.TU.CM024137.1.360;evm.TU.CM024164.1.545	rn00600	0	1000	0	3.1.4.12	Lipid metabolism	N
R02549	4-aminobutanal:NAD+ 1-oxidoreductase;	C00555[c] + C00003[c] + C00001[c] --> C00334[c] + C00004[c] + C00080[c]	Cluster-16027.0;Cluster-54524.94433;Cluster-57511.0;Cluster-68868.0;Cluster-75379.0;Cluster-54441.0;Cluster-54524.105764;Cluster-54524.115048;Cluster-54524.20538;Cluster-54524.44400;Cluster-54524.46256;Cluster-54784.0;Cluster-56001.0;Cluster-13478.0;Cluster-13761.0;Cluster-40925.0;Cluster-43897.0;Cluster-4515.0;Cluster-4515.1;Cluster-48391.0;Cluster-49123.0;Cluster-54524.100402;Cluster-54524.1023…	evm.TU.CM024118.1.284;evm.TU.CM024139.1.235;evm.TU.CM024166.1.102;evm.TU.CM024108.1.113;evm.TU.CM024106.1.75;evm.TU.CM024102.1.117;evm.TU.CM024102.1.116;evm.TU.CM024113.1.176;evm.TU.CM024098.1.361;evm.TU.CM024106.1.76	rn00330	0	1000	0	1.2.1.3;1.2.1.19;1.2.1.-	Amino acid metabolism	N
R02556	Deoxyadenosine aminohydrolase	C00559[c] + C00001[c] <=> C05512[c] + C00014[c]	Cluster-6011.0		rn00230	-1000	1000	0	3.5.4.4	Nucleotide metabolism	Y
R02557	Deoxyadenosine:orthophosphate ribosyltransferase	C00559[c] + C00009[c] <=> C00147[c] + C00672[c]	Cluster-54524.1838;Cluster-54524.1839;Cluster-54524.94363;Cluster-54524.97807;	evm.TU.CM024166.1.309	rn00230	-1000	1000	0	2.4.2.1	Nucleotide metabolism	Y
R02558	(R)-Prunasin beta-D-glucohydrolase	C00844[c] + C00001[c] --> C00561[c] + C00267[c]	Cluster-54524.110087;Cluster-54210.0;		rn00460	0	1000	0	3.2.1.21;3.2.1.118	Metabolism of other amino acids	N
R02565	p-cumic alcohol:NAD+ oxidoreductase	C00576[c] + C00003[c] + C00001[c] --> C00719[c] + C00004[c] + 2 C00080[c]	Cluster-16027.0;Cluster-54524.94433;Cluster-57511.0;Cluster-68868.0;Cluster-75379.0;	evm.TU.CM024139.1.235	rn00260	0	1000	0	1.2.1.8	Amino acid metabolism	N
R02566	p-Cumic alcohol:NADP+ oxidoreductase	C00576[c] + C00006[c] + C00001[c] --> C00719[c] + C00005[c] + 2 C00080[c]	Cluster-16027.0;Cluster-54524.94433;Cluster-57511.0;Cluster-68868.0;Cluster-75379.0;	evm.TU.CM024139.1.235	rn00260	0	1000	0	1.2.1.8	Amino acid metabolism	N
R02568	D-fructose 1-phosphate D-glyceraldehyde-3-phosphate-lyase	C01094[c] <=> C00111[c] + C00577[c]	Cluster-10578.0;Cluster-16227.0;Cluster-1749.0;Cluster-2505.0;Cluster-41544.0;Cluster-42111.0;Cluster-46408.0;Cluster-54524.113253;Cluster-54524.143490;Cluster-54524.14467;Cluster-54524.14468;Cluster-54524.14469;Cluster-54524.150482;Cluster-54524.155021;Cluster-54524.155022;Cluster-54524.155023;Cluster-54524.155024;Cluster-54524.3618;Cluster-54524.88250;Cluster-54524.88864;Cluster-54524.89939;Clu…	evm.TU.CM024163.1.348;evm.TU.CM024163.1.378	rn00051	-1000	1000	0	4.1.2.13	Carbohydrate metabolism	Y
R02569	acetyl-CoA:enzyme N6-(dihydrolipoyl)lysine S-acetyltransferase	C00024[c] + C15973[c] <=> C00010[c] + C16255[c]	Cluster-50496.0;Cluster-51902.0;Cluster-54524.110452;Cluster-54524.86795;Cluster-54524.94380	novel.232;evm.TU.CM024106.1.37	rn00010	-1000	1000	0	2.3.1.12	Carbohydrate metabolism	Y
R02570	succinyl-CoA:enzyme N6-(dihydrolipoyl)lysine S-succinyltransferase	C00091[c] + C15973[c] <=> C00010[c] + C16254[c]	Cluster-20395.0;Cluster-28602.0;Cluster-54524.135120;Cluster-54524.94746;Cluster-54524.97110;Cluster-54524.97111;Cluster-54524.98488;Cluster-55746.0;Cluster-66794.0;Cluster-73572.0;Cluster-75883.0;Cluster-79800.0	evm.TU.CM024115.1.107	rn00020	-1000	1000	0	2.3.1.61	Carbohydrate metabolism	Y
R02571	Glutaryl-CoA:dihydrolipoamide S-succinyltransferase	C00527[c] + C15973[c] <=> C00010[c] + C06157[c]	Cluster-20395.0;Cluster-28602.0;Cluster-54524.135120;Cluster-54524.94746;Cluster-54524.97110;Cluster-54524.97111;Cluster-54524.98488;Cluster-55746.0;Cluster-66794.0;Cluster-73572.0;Cluster-75883.0;Cluster-79800.0	evm.TU.CM024115.1.107	rn00310	-1000	1000	0	2.3.1.61	Amino acid metabolism	Y
R02577	Propane-1,2-diol:NADP+ 1-oxidoreductase	C00583[c] + C00006[c] --> C05999[c] + C00005[c] + C00080[c]	Cluster-17184.0;Cluster-1988.0;Cluster-54524.104078;Cluster-54524.104079;Cluster-54524.114817;Cluster-54524.132448;Cluster-54524.138043;Cluster-54524.152392;Cluster-54524.40873;Cluster-54524.53634;Cluster-54524.92183;Cluster-54524.99241;Cluster-54524.99242;Cluster-74938.0	evm.TU.CM024109.1.203;evm.TU.CM024164.1.134	rn01100	0	1000	0	1.1.1.21	Global and overview maps	N
R02581	(5Z,13E)-(15S)-9alpha,11alpha,15-trihydroxyprosta-5,13-dienoate:NADP+ 9-oxidoreductase;	C00639[c] + C00006[c] --> C00584[c] + C00005[c] + C00080[c]	Cluster-54524.105091;Cluster-54524.136990;Cluster-54524.152583;Cluster-70812.0;	evm.TU.CM024105.1.98	rn00590	0	1000	0	1.1.1.184;1.1.1.189	Lipid metabolism	N
R02590	CTP:choline-phosphate cytidylyltransferase	C00063[c] + C06459[c] --> C00013[c] + C05674[c]	Cluster-40428.0;Cluster-48824.0;Cluster-54524.117893;Cluster-54524.117894;Cluster-54524.117895;Cluster-54524.123228;Cluster-54524.123229;Cluster-54524.124866;Cluster-54524.70176;Cluster-54524.70177;Cluster-68911.0	novel.2526	rn00440	0	1000	0	2.7.7.15	Metabolism of other amino acids	N
R02596	Donor:hydrogen-peroxide oxidoreductase	C00590[c] --> C15805[c]	Cluster-20408.0;Cluster-20408.1;Cluster-22237.0;Cluster-54524.129882;Cluster-54524.87443;Cluster-54524.94038;	evm.TU.CM024135.1.454	rn00940	0	1000	0	1.11.1.7;1.11.1.21	Biosynthesis of other secondary metabolites	N
R02613	Phenethylamine:oxygen oxidoreductase (deaminating)	C05332[c] + C00007[c] + C00001[c] <=> C00601[c] + C00014[c] + C00027[c]	Cluster-14432.0;Cluster-53867.0;		rn00360	-1000	1000	0	1.4.3.4;1.4.3.21	Amino acid metabolism	Y
R02619	3-sulfino-L-alanine:2-oxoglutarate aminotransferase	C00606[c] + C00026[c] --> C05527[c] + C00025[c]	Cluster-54524.116053;Cluster-54524.1895;Cluster-54524.1919;Cluster-54524.40731;Cluster-74910.0;Cluster-47823.0;Cluster-54524.26948;Cluster-54524.89825;Cluster-54524.91492;	evm.TU.CM024108.1.210;evm.TU.CM024146.1.351	rn00270	0	1000	0	2.6.1.1	Amino acid metabolism	N
R02640	L-Gulonate:NAD+ 3-oxidoreductase	C00800[c] + C00003[c] <=> C00618[c] + C00004[c] + C00080[c]	Cluster-54524.105493	evm.TU.CM024122.1.261	rn00040	-1000	1000	0	1.1.1.45	Carbohydrate metabolism	Y
R02661	2-methylpropanoyl-CoA:(acceptor) 2,3-oxidoreductase	C00630[c] + C00028[c] <=> C03460[c] + C00030[c]	Cluster-49921.0;Cluster-54524.103177;Cluster-54524.150224;Cluster-54524.88981;Cluster-54524.99886;Cluster-70853.0;Cluster-70853.1;Cluster-76186.0;Cluster-19568.0;Cluster-54524.102049;Cluster-54524.102050;Cluster-54524.105571;Cluster-54524.48931;Cluster-54524.97421;	evm.TU.CM024128.1.207;evm.TU.CM024134.1.399;evm.TU.CM024097.1.40;evm.TU.CM024149.1.319	rn00280	-1000	1000	0	1.3.8.1;1.3.8.7;1.3.99.12;1.3.99.-	Amino acid metabolism	Y
R02662	2-methylpropanoyl-CoA:enzyme N6-(dihydrolipoyl)lysine S-(2-methylpropanoyl)transferase	C00630[c] + C15973[c] --> C00010[c] + C15977[c]	Cluster-38203.0;Cluster-54524.117209	evm.TU.CM024123.1.216	rn00280	0	1000	0	2.3.1.168	Amino acid metabolism	N
R02665	3-Hydroxyanthranilate:oxygen 3,4-oxidoreductase (decyclizing)	C00632[c] + C00007[c] --> C04409[c]	Cluster-54524.105497;Cluster-54524.105498	evm.TU.CM024148.1.274	rn00380	0	1000	0	1.13.11.6	Amino acid metabolism	N
R02668	3-Hydroxy-L-kynurenine hydrolase	C03227[c] + C00001[c] --> C00632[c] + C00041[c]	Cluster-67447.0		rn00380	0	1000	0	3.7.1.3	Amino acid metabolism	N
R02670		2 C00632[c] + 4 C00007[c] --> C05640[c] + 2 C00704[c] + 2 C00027[c] + 2 C00080[c]	Cluster-16909.0;Cluster-46826.0;Cluster-54524.104375;Cluster-54524.104376;Cluster-54524.112805;Cluster-54524.60800;Cluster-54524.80331;Cluster-56401.0;Cluster-57561.0;Cluster-67198.0;Cluster-73754.0;Cluster-76154.0;Cluster-76878.0;Cluster-77053.0;Cluster-78014.0;Cluster-78014.1;	evm.TU.CM024156.1.520;evm.TU.CM024156.1.521	rn00380	0	1000	0	1.11.1.6;1.11.1.21	Amino acid metabolism	N
R02671		C00632[c] + C00019[c] --> C05831[c] + C00021[c]	Cluster-54524.71706;Cluster-54524.71708	evm.TU.CM024142.1.442	rn00380	0	1000	0	2.1.1.-	Amino acid metabolism	N
R02678	Indole-3-acetaldehyde:NAD+ oxidoreductase	C00637[c] + C00003[c] + C00001[c] --> C00954[c] + C00004[c] + C00080[c]	Cluster-16027.0;Cluster-54524.94433;Cluster-57511.0;Cluster-68868.0;Cluster-75379.0;Cluster-54441.0;Cluster-54524.105764;Cluster-54524.115048;Cluster-54524.20538;Cluster-54524.44400;Cluster-54524.46256;Cluster-54784.0;Cluster-56001.0;Cluster-13478.0;Cluster-13761.0;Cluster-40925.0;Cluster-43897.0;Cluster-4515.0;Cluster-4515.1;Cluster-48391.0;Cluster-49123.0;Cluster-54524.100402;Cluster-54524.1023…	evm.TU.CM024118.1.284;evm.TU.CM024139.1.235;evm.TU.CM024166.1.102;evm.TU.CM024108.1.113;evm.TU.CM024106.1.75;evm.TU.CM024102.1.117;evm.TU.CM024102.1.116;evm.TU.CM024113.1.176;evm.TU.CM024098.1.361;evm.TU.CM024106.1.76	rn00380	0	1000	0	1.2.1.3	Amino acid metabolism	N
R02685	(3S)-3-hydroxyacyl-CoA hydro-lyase	C00640[c] <=> C00658[c] + C00001[c]	Cluster-33787.0;Cluster-54524.102263;Cluster-57963.0;Cluster-65899.0;Cluster-24465.0;Cluster-26200.0;Cluster-42205.0;Cluster-5020.0;Cluster-54524.80671;Cluster-54524.86510;Cluster-54524.94731;Cluster-66589.0;Cluster-71697.0;	evm.TU.CM024142.1.498;evm.TU.CM024124.1.89	rn00062	-1000	1000	0	4.2.1.17;4.2.1.74	Lipid metabolism	Y
R02687	1,2-diacyl-sn-glycerol acylhydrolase	C00641[c] + C00001[c] --> C01885[c] + C00162[c]	Cluster-54524.10297;Cluster-54524.111880;Cluster-54524.114719;Cluster-54524.133149;Cluster-54524.53624;Cluster-54524.134183;Cluster-54524.27353;Cluster-11764.0;Cluster-54524.90011;Cluster-54524.94460;Cluster-54524.95428;Cluster-54524.96965;Cluster-54524.108168;Cluster-54524.110125;Cluster-54524.139650;Cluster-54524.142073;Cluster-54524.27587;Cluster-54524.43859;Cluster-54524.49781;Cluster-54524.6…	evm.TU.CM024136.1.271;evm.TU.CM024131.1.179;evm.TU.CM024136.1.272;evm.TU.CM024117.1.251;evm.TU.CM024107.1.4;evm.TU.CM024096.1.193;novel.2455;evm.TU.CM024123.1.76;evm.TU.CM024118.1.627;evm.TU.CM024117.1.252;evm.TU.CM024161.1.168;evm.TU.CM024135.1.948;novel.1294;evm.TU.CM024161.1.170;evm.TU.CM024112.1.211;novel.4375;evm.TU.CM024152.1.14;evm.TU.CM024096.1.23	rn00561	0	1000	0	3.1.1.3	Lipid metabolism	N
R02695	4-Hydroxyphenylacetaldehyde:NAD+ oxidoreductase	C03765[c] + C00003[c] + C00001[c] <=> C00642[c] + C00004[c] + C00080[c]	Cluster-14287.0;Cluster-14287.1;Cluster-54524.111298;Cluster-54524.111538;Cluster-54524.74528;Cluster-68147.0;Cluster-76550.0;Cluster-76550.1	evm.TU.CM024113.1.176	rn00350	-1000	1000	0	1.2.1.5;1.2.1.29;1.2.1.53	Amino acid metabolism	Y
R02697	4-Hydroxyphenylacetaldehyde:NADP+ oxidoreductase	C03765[c] + C00006[c] + C00001[c] <=> C00642[c] + C00005[c] + C00080[c]	Cluster-14287.0;Cluster-14287.1;Cluster-54524.111298;Cluster-54524.111538;Cluster-54524.74528;Cluster-68147.0;Cluster-76550.0;Cluster-76550.1	evm.TU.CM024113.1.176	rn00350	-1000	1000	0	1.2.1.5	Amino acid metabolism	Y
R02701	5-Hydroxy-L-tryptophan decarboxy-lyase	C00643[c] --> C00780[c] + C00011[c]	Cluster-54524.105499;Cluster-54524.133705;Cluster-54524.145214;Cluster-54524.145215	evm.TU.CM024150.1.156;evm.TU.CM024133.1.342	rn00380	0	1000	0	4.1.1.28	Amino acid metabolism	N
R02719	xanthosine 5'-phosphate phosphohydrolase	C00655[c] + C00001[c] --> C01762[c] + C00009[c]	Cluster-20991.0;Cluster-41044.0;Cluster-54524.100878;Cluster-54524.101606;Cluster-54524.104378;Cluster-54524.121748;Cluster-54524.187;Cluster-54524.53069;Cluster-54524.72534;Cluster-54524.74950;Cluster-54524.90654;Cluster-54524.92167;Cluster-54524.94132;Cluster-54524.96993;Cluster-54524.97722;Cluster-54524.98156;Cluster-54524.99207;Cluster-54612.0;Cluster-78402.0;	evm.TU.CM024127.1.524;evm.TU.CM024148.1.55;evm.TU.CM024127.1.459;evm.TU.CM024165.1.62	rn00230	0	1000	0	3.1.3.5	Nucleotide metabolism	N
R02720	XTP pyrophosphohydrolase;	C00700[c] + C00001[c] --> C00655[c] + C00013[c]	Cluster-27713.0;Cluster-54524.44960;Cluster-54524.44961;	evm.TU.CM024146.1.319	rn00230	0	1000	0	3.6.1.66;3.6.1.-	Nucleotide metabolism	N
R02731	D-Fructose-2,6-bisphosphate 2-phosphohydrolase	C00665[c] + C00001[c] --> C05345[c] + C00009[c]	Cluster-54524.101502;Cluster-54524.119121;Cluster-54524.121946;Cluster-54524.126685;Cluster-54524.107358;Cluster-54524.115369;Cluster-54524.86800;	evm.TU.CM024097.1.494;evm.TU.CM024101.1.8;evm.TU.CM024132.1.140;novel.5835	rn00051	0	1000	0	3.1.3.46	Carbohydrate metabolism	N
R02736	beta-D-glucose-6-phosphate:NADP+ 1-oxoreductase	C01172[c] + C00006[c] --> C01236[c] + C00005[c] + C00080[c]	Cluster-54524.118180;Cluster-54524.118181;Cluster-54524.49960;Cluster-70196.1;	evm.TU.CM024104.1.344	rn00030	0	1000	0	1.1.1.49;1.1.1.363	Carbohydrate metabolism	N
R02737	UDPglucose:D-glucose-6-phosphate 1-alpha-D-glucosyltransferase	C00029[c] + C00668[c] --> C00015[c] + C00689[c]	Cluster-54524.87952;Cluster-54524.88954;Cluster-54524.89154;Cluster-54524.89447;	evm.TU.CM024144.1.312	rn00500	0	1000	0	2.4.1.15	Carbohydrate metabolism	N
R02739	alpha-D-Glucose 6-phosphate ketol-isomerase	C00668[c] <=> C01172[c]	Cluster-14514.0;Cluster-42614.0;Cluster-54524.14315;Cluster-54524.14316;Cluster-54524.14317;Cluster-54524.92245;Cluster-71803.0;Cluster-73560.0;Cluster-54524.22549;Cluster-54524.50934;	evm.TU.CM024167.1.199;evm.TU.CM024097.1.103	rn00010	-1000	1000	0	5.1.3.15;5.3.1.9	Carbohydrate metabolism	Y
R02740	alpha-D-Glucose 6-phosphate ketol-isomerase	C00668[c] <=> C05345[c]	Cluster-14514.0;Cluster-42614.0;Cluster-54524.14315;Cluster-54524.14316;Cluster-54524.14317;Cluster-54524.92245;Cluster-71803.0;Cluster-73560.0;	evm.TU.CM024097.1.103	rn00010	-1000	1000	0	5.3.1.9	Carbohydrate metabolism	Y
R02743	gamma-L-glutamyl-L-cysteine gamma-glutamyl cyclotransferase (5-oxoproline-forming)	C00669[c] --> C01879[c] + C00097[c]	Cluster-54524.30297;Cluster-61274.0;Cluster-65489.0	novel.4414	rn00480	0	1000	0	4.3.2.9	Metabolism of other amino acids	N
R02746	1-Acyl-sn-glycero-3-phosphocholine acylhydrolase	C04230[c] + C00001[c] --> C00670[c] + C00162[c]	Cluster-54524.111155;Cluster-54524.26579;Cluster-66128.0;Cluster-11613.0;Cluster-54524.124264;Cluster-54524.128214;Cluster-54524.88860;Cluster-78611.0;	evm.TU.CM024164.1.376;evm.TU.CM024106.1.75;evm.TU.CM024127.1.455	rn00564	0	1000	0	3.1.1.5	Lipid metabolism	N
R02747	2-Acyl-sn-glycero-3-phosphocholine acylhydrolase	C04233[c] + C00001[c] --> C00670[c] + C00162[c]	Cluster-54524.111155;Cluster-54524.26579;Cluster-66128.0;Cluster-11613.0;Cluster-54524.126388;Cluster-54524.14740;	evm.TU.CM024164.1.376	rn00564	0	1000	0	3.1.1.5	Lipid metabolism	N
R02748	Deoxyinosine:orthophosphate ribosyltransferase	C05512[c] + C00009[c] --> C00262[c] + C00672[c]	Cluster-54524.1838;Cluster-54524.1839;Cluster-54524.94363;Cluster-54524.97807;	evm.TU.CM024166.1.309	rn00230	0	1000	0	2.4.2.1;2.4.2.4	Nucleotide metabolism	N
R02749	2-deoxy-D-ribose 1-phosphate 1,5-phosphomutase	C00672[c] <=> C00673[c]	Cluster-28698.0;Cluster-54524.146278;	evm.TU.CM024098.1.173	rn00030	-1000	1000	0	5.4.2.7	Carbohydrate metabolism	Y
R02750		C00673[c] + C00008[c] <=> C01801[c] + C00002[c]	Cluster-54524.106817;Cluster-54524.106819;Cluster-54524.109256	evm.TU.CM024127.1.104	rn00030	-1000	1000	0	2.7.1.15	Carbohydrate metabolism	Y
R02757	ATP:acylglycerol 3-phosphotransferase	C00002[c] + C01885[c] --> C00008[c] + C00681[c]	Cluster-54524.75083	evm.TU.CM024154.1.109	rn00561	0	1000	0	2.7.1.94	Lipid metabolism	N
R02765	Methylmalonyl-CoA epimerase	C01213[c] <=> C00683[c]	Cluster-12514.0;Cluster-23694.0;Cluster-54524.108601;Cluster-54524.108602	evm.TU.CM024153.1.126	rn00280	-1000	1000	0	5.1.99.1	Amino acid metabolism	Y
R02778	Trehalose-6-phosphate phosphohydrolase	C00689[c] + C00001[c] --> C01083[c] + C00009[c]	Cluster-54524.87952;Cluster-54524.88954;Cluster-54524.89154;Cluster-54524.89447;	evm.TU.CM024144.1.312	rn00500	0	1000	0	3.1.3.12	Carbohydrate metabolism	N
R02799	11-epi-Prostaglandin F2alpha:NADP+ 11-oxidoreductase	C05959[c] + C00006[c] --> C00696[c] + C00080[c] + C00005[c]	Cluster-72798.0		rn00590	0	1000	0	1.1.1.188	Lipid metabolism	N
R02805	P1,P4-Bis(5'-nucleosyl)-tetraphosphate nucleotidohydrolase	C04392[c] + C00001[c] --> C00700[c] + C00655[c]	Cluster-54524.101176;Cluster-54524.78950	evm.TU.CM024160.1.27	rn00230	0	1000	0	3.6.1.17	Nucleotide metabolism	N
R02821	Trimethylaminoacetate:L-homosysteine S-methyltransferase	C00719[c] + C00155[c] --> C01026[c] + C00073[c]	Cluster-54524.108584;Cluster-54524.116082;Cluster-54524.139709;Cluster-54524.139863;Cluster-54524.140147;Cluster-54524.27922;Cluster-54524.27923;Cluster-5473.0	evm.TU.CM024121.1.615;evm.TU.CM024121.1.616;evm.TU.CM024143.1.289	rn00260	0	1000	0	2.1.1.5	Amino acid metabolism	N
R02824	glutathione:insulin oxidoreductase	C00723[c] + 2 C00051[c] --> C02288[c] + C00127[c]	Cluster-54524.115650;Cluster-54524.81053	novel.4973	rn00480	0	1000	0	1.8.4.2	Metabolism of other amino acids	N
R02840	Cortisol delta5-delat4-isomerase;	C00735[c] + C00080[c] + C00004[c] --> C05489[c] + C00003[c]	Cluster-54524.11779;Cluster-73591.0;Cluster-79221.0;		rn00140	0	1000	0	1.1.1.145;5.3.3.1	Lipid metabolism	N
R02869	S-adenosylmethioninamine:spermidine 3-aminopropyltransferase	C01137[c] + C00315[c] <=> C00170[c] + C00750[c] + C00080[c]	Cluster-54524.112189;Cluster-54524.1920;Cluster-54524.62983;Cluster-54524.132716;Cluster-79867.0;	evm.TU.CM024154.1.42	rn00410	-1000	1000	0	2.5.1.16;2.5.1.22	Metabolism of other amino acids	Y
R02872	presqualene-diphosphate diphosphate-lyase (reducing, squalene-forming)	C03428[c] + C00005[c] + C00080[c] --> C00013[c] + C00751[c] + C00006[c]	Cluster-29489.0;Cluster-66829.0		rn00100	0	1000	0	1.3.1.96;2.5.1.21	Lipid metabolism	N
R02894	D-Proline:oxygen oxidoreductase	C00763[c] + C00007[c] --> C03564[c] + C00027[c]	Cluster-54524.107740;Cluster-54524.41610;Cluster-54524.4735	evm.TU.CM024122.1.518;evm.TU.CM024111.1.316	rn00330	0	1000	0	1.4.3.3	Amino acid metabolism	N
R02902		C00777[c] + C00167[c] --> C11061[c] + C00015[c]	Cluster-42875.0;Cluster-54524.103007;Cluster-54524.104602;Cluster-54524.111331;Cluster-54524.111332;Cluster-54524.113814;Cluster-54524.119260;Cluster-54524.12013;Cluster-54524.12730;Cluster-54524.128485;Cluster-54524.13403;Cluster-54524.139825;Cluster-54524.139858;Cluster-54524.140641;Cluster-54524.144273;Cluster-54524.145864;Cluster-54524.148711;Cluster-54524.151048;Cluster-54524.26806;Cluster-5…	evm.TU.CM024120.1.232;evm.TU.CM024112.1.106;novel.304;novel.1920;evm.TU.CM024149.1.292;evm.TU.CM024135.1.850;evm.TU.CM024113.1.284;evm.TU.CM024098.1.239;evm.TU.CM024103.1.101;novel.391;evm.TU.CM024119.1.476	rn00830	0	1000	0	2.4.1.17	Metabolism of cofactors and vitamins	N
R02908	5-Hydroxytryptamine:oxygen oxidoreductase(deaminating)(flavin-containing)	C00780[c] + C00001[c] + C00007[c] --> C05634[c] + C00014[c] + C00027[c]	Cluster-14432.0;Cluster-53867.0		rn00380	0	1000	0	1.4.3.4	Amino acid metabolism	N
R02912	serotonin O-methyltransferase	C00780[c] + C00440[c] --> C05659[c] + C00101[c]	Cluster-54524.71706;Cluster-54524.71708	evm.TU.CM024142.1.442	rn00380	0	1000	0	2.1.1.-	Amino acid metabolism	N
R02914	4,5-Dihydro-4-oxo-5-imidazolepropanoate hydro-lyase	C03680[c] --> C00785[c] + C00001[c]	Cluster-54524.117817;Cluster-54524.117819	evm.TU.CM024146.1.230	rn00340	0	1000	0	4.2.1.49	Amino acid metabolism	N
R02918	L-Tyrosine:tRNA(Tyr) ligase (AMP-forming)	C00002[c] + C00082[c] + C00787[c] --> C00020[c] + C00013[c] + C02839[c]	Cluster-13277.0;Cluster-13344.0;Cluster-51309.0;Cluster-54524.102751;Cluster-54524.105318;Cluster-54524.74511;Cluster-54524.81567;Cluster-54524.95254;Cluster-78434.0	evm.TU.CM024119.1.579;evm.TU.CM024119.1.578;evm.TU.CM024121.1.282	rn00970	0	1000	0	6.1.1.1	Translation	N
R02919	4-[(1R)-1-Hydroxy-2-(methylamino)ethyl]-1,2-benzenediol:oxygen oxidoreductase(deaminating)(flavin-containing)	C00788[c] + C00001[c] + C00007[c] --> C05577[c] + C00218[c] + C00027[c]	Cluster-14432.0;Cluster-53867.0		rn00350	0	1000	0	1.4.3.4	Amino acid metabolism	N
R02920	S-Adenosyl-L-methionine:catechol O-methyltransferase	C00019[c] + C00788[c] --> C00021[c] + C05588[c]	Cluster-16602.0;Cluster-54524.156447;Cluster-67503.0		rn00350	0	1000	0	2.1.1.6	Amino acid metabolism	N
R02923	D-Arginine:oxygen oxidoreductase (deaminating)	C00792[c] + C00001[c] + C00007[c] --> C03771[c] + C00014[c] + C00027[c]	Cluster-54524.107740;Cluster-54524.41610;Cluster-54524.4735	evm.TU.CM024122.1.518;evm.TU.CM024111.1.316	rn00472	0	1000	0	1.4.3.3	Metabolism of other amino acids	N
R02926	Melibiitol galactohydrolase	C05399[c] + C00001[c] <=> C00794[c] + C00124[c]	Cluster-54524.53780;Cluster-56867.0;	evm.TU.CM024142.1.430	rn00052	-1000	1000	0	3.2.1.22	Carbohydrate metabolism	Y
R02933	L-Gulono-1,4-lactone lactonohydrolase	C01040[c] + C00001[c] <=> C00800[c]	Cluster-54524.140854;Cluster-54524.142416;Cluster-54524.35547	evm.TU.CM024101.1.229;novel.2360	rn00053	-1000	1000	0	3.1.1.17;3.1.1.25	Carbohydrate metabolism	Y
R02940	2-Propyn-1-al:NAD+ oxidoreductase	C05985[c] + C00003[c] + C00001[c] --> C00804[c] + C00004[c] + C00080[c]	Cluster-16027.0;Cluster-54524.94433;Cluster-57511.0;Cluster-68868.0;Cluster-75379.0;Cluster-54441.0;Cluster-54524.105764;Cluster-54524.115048;Cluster-54524.20538;Cluster-54524.44400;Cluster-54524.46256;Cluster-54784.0;Cluster-56001.0;Cluster-13478.0;Cluster-13761.0;Cluster-40925.0;Cluster-43897.0;Cluster-4515.0;Cluster-4515.1;Cluster-48391.0;Cluster-49123.0;Cluster-54524.100402;Cluster-54524.1023…	evm.TU.CM024118.1.284;evm.TU.CM024139.1.235;evm.TU.CM024166.1.102;evm.TU.CM024108.1.113;evm.TU.CM024106.1.75;evm.TU.CM024102.1.117;evm.TU.CM024102.1.116;evm.TU.CM024113.1.176;evm.TU.CM024098.1.361;evm.TU.CM024106.1.76	rn01100	0	1000	0	1.2.1.3	Global and overview maps	N
R02957	D-Glucuronolactone:NAD+ oxidoreductase	C02670[c] + C00003[c] + 2 C00001[c] <=> C00818[c] + C00004[c] + C00080[c]	Cluster-16027.0;Cluster-54524.94433;Cluster-57511.0;Cluster-68868.0;Cluster-75379.0;Cluster-54441.0;Cluster-54524.105764;Cluster-54524.115048;Cluster-54524.20538;Cluster-54524.44400;Cluster-54524.46256;Cluster-54784.0;Cluster-56001.0;Cluster-13478.0;Cluster-13761.0;Cluster-40925.0;Cluster-43897.0;Cluster-4515.0;Cluster-4515.1;Cluster-48391.0;Cluster-49123.0;Cluster-54524.100402;Cluster-54524.1023…	evm.TU.CM024118.1.284;evm.TU.CM024139.1.235;evm.TU.CM024166.1.102;evm.TU.CM024108.1.113;evm.TU.CM024106.1.75;evm.TU.CM024102.1.117;evm.TU.CM024102.1.116;evm.TU.CM024113.1.176;evm.TU.CM024098.1.361;evm.TU.CM024106.1.76	rn00053	-1000	1000	0	1.2.1.3	Carbohydrate metabolism	Y
R02964	NADH:menaquinone oxidoreductase	C00828[c] + C00080[c] + C00004[c] --> C05819[c] + C00003[c]	Cluster-54524.58512;		rn00130	0	1000	0	1.6.5.2	Metabolism of cofactors and vitamins	N
R02971	ATP:pantothenate 4'-phosphotransferase	C00002[c] + C00831[c] --> C00008[c] + C01134[c]	Cluster-54524.107232;Cluster-54524.113148;Cluster-54524.121577;Cluster-54524.121578;Cluster-54524.124206;Cluster-54524.75637;	evm.TU.CM024145.1.251;evm.TU.CM024099.1.210	rn00770	0	1000	0	2.7.1.33;2.7.1.34	Metabolism of cofactors and vitamins	N
R02975	7,8-Dihydrobiopterin:NADP+ oxidoreductase	C02953[c] + C00006[c] --> C00835[c] + C00005[c] + C00080[c]	Cluster-54524.105091;Cluster-54524.136990;Cluster-54524.152583;Cluster-70812.0;Cluster-23995.0;Cluster-54524.86527;	evm.TU.CM024105.1.98;evm.TU.CM024123.1.168	rn00790	0	1000	0	1.1.1.153;1.1.1.184	Metabolism of cofactors and vitamins	N
R02976	ATP:sphinganine 1-phosphotransferase	C00002[c] + C00836[c] --> C00008[c] + C01120[c]	Cluster-26166.0;Cluster-26166.2;Cluster-54524.133217;Cluster-54524.133219;Cluster-54524.47687;Cluster-54524.62081	evm.TU.CM024161.1.171	rn00600	0	1000	0	2.7.1.91	Lipid metabolism	N
R02978	Sphinganine:NADP+ 3-oxidoreductase	C00836[c] + C00006[c] --> C02934[c] + C00005[c] + C00080[c]	Cluster-54524.104584;Cluster-54524.104586	evm.TU.CM024164.1.163	rn00600	0	1000	0	1.1.1.102	Lipid metabolism	N
R02984	dTDPglucose 4-epimerase	C00842[c] <=> C02097[c]	Cluster-2587.0;Cluster-50500.0;Cluster-51207.0;Cluster-54524.115054;Cluster-54524.141695;Cluster-54524.74248;Cluster-55870.0;Cluster-55930.0	novel.4528;evm.TU.CM024164.1.365	rn00521	-1000	1000	0	5.1.3.2	Biosynthesis of other secondary metabolites	Y
R02985	amygdalin beta-glucosidase	C00844[c] + C00267[c] --> C08325[c] + C00001[c]	Cluster-54524.110087;Cluster-54210.0;		rn00460	0	1000	0	3.2.1.21;3.2.1.117	Metabolism of other amino acids	N
R03004	Deamino-NAD+ nucleotidohydrolase	C00857[c] + C00001[c] --> C00020[c] + C01185[c]	Cluster-54524.61900;Cluster-54524.93934;Cluster-54524.102965;Cluster-54524.123829;Cluster-54524.126201;Cluster-54524.138204;Cluster-54524.55691;Cluster-54524.60706;Cluster-54524.97315;	evm.TU.CM024144.1.289;evm.TU.CM024153.1.191;evm.TU.CM024137.1.414;evm.TU.CM024137.1.372;evm.TU.CM024137.1.373	rn00760	0	1000	0	3.6.1.9;3.6.1.22	Metabolism of cofactors and vitamins	N
R03005	ATP:nicotinamide-nucleotide adenylyltransferase	C00002[c] + C01185[c] <=> C00013[c] + C00857[c]	Cluster-54524.78928;Cluster-54524.79321;Cluster-54524.79322;	evm.TU.CM024113.1.159	rn00760	-1000	1000	0	2.7.7.1;2.7.7.18	Metabolism of cofactors and vitamins	Y
R03018	ATP:pantothenate 4'-phosphotransferase	C00002[c] + C00864[c] --> C00008[c] + C03492[c]	Cluster-54524.107232;Cluster-54524.113148;Cluster-54524.121577;Cluster-54524.121578;Cluster-54524.124206;Cluster-54524.75637;	evm.TU.CM024145.1.251;evm.TU.CM024099.1.210	rn00770	0	1000	0	2.7.1.33	Metabolism of cofactors and vitamins	N
R03026	(S)-3-hydroxybutanoyl-CoA hydro-lyase	C01144[c] <=> C00877[c] + C00001[c]	Cluster-33787.0;Cluster-54524.102263;Cluster-57963.0;Cluster-65899.0;Cluster-40686.0;Cluster-24465.0;Cluster-26200.0;Cluster-42205.0;Cluster-5020.0;Cluster-54524.80671;Cluster-54524.86510;Cluster-54524.94731;Cluster-66589.0;Cluster-71697.0;	evm.TU.CM024142.1.498;evm.TU.CM024124.1.89	rn00071	-1000	1000	0	4.2.1.17	Lipid metabolism	Y
R03035	ATP:pantetheine-4'-phosphate adenylyltransferase	C00002[c] + C01134[c] <=> C00013[c] + C00882[c]	Cluster-25473.0;Cluster-54524.119050;Cluster-54524.133758;	evm.TU.CM024163.1.173	rn00770	0	1000	0	2.7.7.3	Metabolism of cofactors and vitamins	N
R03036	Dephospho-CoA nucleotidohydrolase	C00882[c] + C00001[c] <=> C01134[c] + C00020[c]	Cluster-54524.102965;Cluster-54524.123829;Cluster-54524.126201;Cluster-54524.138204;Cluster-54524.55691;Cluster-54524.60706;Cluster-54524.97315;	evm.TU.CM024137.1.414;evm.TU.CM024153.1.191;evm.TU.CM024137.1.372;evm.TU.CM024137.1.373	rn00770	-1000	1000	0	3.6.1.9	Metabolism of cofactors and vitamins	Y
R03038	L-Alanine:tRNA(Ala) ligase (AMP-forming)	C00002[c] + C00041[c] + C01635[c] --> C00020[c] + C00013[c] + C00886[c]	Cluster-13016.0;Cluster-18502.0;Cluster-38300.0;Cluster-54524.104568;Cluster-54524.104569;Cluster-54524.115726;Cluster-54524.18013;Cluster-65580.0	evm.TU.CM024151.1.215	rn00970	0	1000	0	6.1.1.7	Translation	N
R03045	3-Hydroxypropionyl-CoA hydro-lyase	C05668[c] <=> C00894[c] + C00001[c]	Cluster-33787.0;Cluster-54524.102263;Cluster-57963.0;Cluster-65899.0;Cluster-40686.0;Cluster-24465.0;Cluster-26200.0;Cluster-42205.0;Cluster-5020.0;Cluster-54524.80671;Cluster-54524.86510;Cluster-54524.94731;Cluster-66589.0;Cluster-71697.0;	evm.TU.CM024142.1.498;evm.TU.CM024124.1.89	rn00410	-1000	1000	0	4.2.1.17;4.2.1.116	Metabolism of other amino acids	Y
R03048	11-cis-retinol:NAD+ oxidoreductase	C00899[c] + C00003[c] <=> C02110[c] + C00004[c] + C00080[c]	Cluster-24950.0;		rn00830	-1000	1000	0	1.1.1.315;1.1.1.-	Metabolism of cofactors and vitamins	Y
R03055	(R)-5,6-dihydrothymine amidohydrolase	C21028[c] + C00001[c] <=> C21029[c]	Cluster-54524.109904;Cluster-54524.117069;Cluster-54524.122660;Cluster-54524.46075;Cluster-54524.46076;Cluster-54524.46869	evm.TU.CM024119.1.113	rn00240	-1000	1000	0	3.5.2.2	Nucleotide metabolism	Y
R03057	(7E,9E,11Z,14Z)-(5S,6S)-5,6-Epoxyicosa-7,9,11,14-tetraenoate hydrolase	C00909[c] + C00001[c] --> C02165[c]	Cluster-54524.98135;Cluster-54524.98136;Cluster-57269.0;Cluster-57269.1	evm.TU.CM024096.1.124	rn00590	0	1000	0	3.3.2.6	Lipid metabolism	N
R03058	arachidonate:oxygen 5-oxidoreductase	C05356[c] --> C00909[c] + C00001[c]	Cluster-54524.100300;Cluster-54524.121017;Cluster-54524.94317;Cluster-54524.98396	evm.TU.CM024126.1.201	rn00590	0	1000	0	1.13.11.34	Lipid metabolism	N
R03087	19-oxotestosterone,NADPH---hemoprotein reductase:oxygen oxidoreductase (aromatizing, formate-forming)	C05295[c] + C00007[c] + C03024[c] --> C00951[c] + C00058[c] + C03161[c] + C00001[c]	Cluster-3858.0;Cluster-74023.0;Cluster-74750.0;Cluster-79144.1		rn00140	0	1000	0	1.14.14.14	Lipid metabolism	N
R03088		C00951[c] + C00080[c] + C00007[c] + C00004[c] --> C05301[c] + C00003[c] + C00001[c]	Cluster-54524.12819;Cluster-54524.12820		rn00140	0	1000	0	1.14.14.1	Lipid metabolism	N
R03090		C00951[c] + C00080[c] + C00007[c] + C00005[c] --> C05301[c] + C00006[c] + C00001[c]	Cluster-54524.12819;Cluster-54524.12820		rn00140	0	1000	0	1.14.14.1	Lipid metabolism	N
R03091	UDPglucuronate beta-D-glucuronosyltransferase(acceptor-unspecific)	C00951[c] + C00167[c] --> C05503[c] + C00015[c]	Cluster-42875.0;Cluster-54524.103007;Cluster-54524.104602;Cluster-54524.111331;Cluster-54524.111332;Cluster-54524.113814;Cluster-54524.119260;Cluster-54524.12013;Cluster-54524.12730;Cluster-54524.128485;Cluster-54524.13403;Cluster-54524.139825;Cluster-54524.139858;Cluster-54524.140641;Cluster-54524.144273;Cluster-54524.145864;Cluster-54524.148711;Cluster-54524.151048;Cluster-54524.26806;Cluster-5…	evm.TU.CM024120.1.232;evm.TU.CM024112.1.106;novel.304;novel.1920;evm.TU.CM024149.1.292;evm.TU.CM024135.1.850;evm.TU.CM024113.1.284;evm.TU.CM024098.1.239;evm.TU.CM024103.1.101;novel.391;evm.TU.CM024119.1.476	rn00140	0	1000	0	2.4.1.17	Lipid metabolism	N
R03093	3-Indoleacetonitrile aminohydrolase	C02938[c] + 2 C00001[c] --> C00954[c] + C00014[c]	Cluster-54524.3740		rn00380	0	1000	0	3.5.5.1	Amino acid metabolism	N
R03102	L-2-aminoadipate-6-semialdehyde:NAD+ 6-oxidoreductase	C04076[c] + C00003[c] + C00001[c] --> C00956[c] + C00004[c] + C00080[c]	Cluster-16027.0;Cluster-54524.94433;Cluster-57511.0;Cluster-68868.0;Cluster-75379.0	evm.TU.CM024139.1.235	rn00310	0	1000	0	1.2.1.31	Amino acid metabolism	N
R03103	L-2-aminoadipate-6-semialdehyde:NADP+ 6-oxidoreductase	C04076[c] + C00006[c] + C00001[c] --> C00956[c] + C00005[c] + C00080[c]	Cluster-16027.0;Cluster-54524.94433;Cluster-57511.0;Cluster-68868.0;Cluster-75379.0	evm.TU.CM024139.1.235	rn00310	0	1000	0	1.2.1.31	Amino acid metabolism	N
R03104	3-Mercaptolactate:NAD+ oxidoreductase	C05823[c] + C00003[c] --> C00957[c] + C00004[c] + C00080[c]	Cluster-54524.124027;Cluster-54524.14693;Cluster-54524.14694;Cluster-54524.146990;Cluster-54524.27581;Cluster-54524.27582;Cluster-54524.27583;Cluster-54524.5034;Cluster-54524.90470;Cluster-54524.91139;Cluster-54524.91140;Cluster-54524.91141;Cluster-67098.0	evm.TU.CM024128.1.301	rn00270	0	1000	0	1.1.1.27	Amino acid metabolism	N
R03105	3-mercaptopyruvate:sulfide sulfurtransferase	C00957[c] + C00342[c] --> C00283[c] + C00022[c] + C00343[c]	Cluster-31740.0		rn00270	0	1000	0	2.8.1.2	Amino acid metabolism	N
R03158		C01013[c] + C00010[c] <=> C05668[c] + C00001[c]	Cluster-32580.0;Cluster-54524.106325;Cluster-54524.107551;Cluster-54524.41547	evm.TU.CM024118.1.82;evm.TU.CM024118.1.83	rn00410	-1000	1000	0	3.1.2.4	Metabolism of other amino acids	Y
R03161	ATP:6-deoxy-L-galactose 1-phosphotransferase	C00002[c] + C01019[c] --> C00008[c] + C02985[c]	Cluster-54524.102283;Cluster-54524.102814;Cluster-54524.81159	evm.TU.CM024112.1.186	rn00051	0	1000	0	2.7.1.52	Carbohydrate metabolism	N
R03165	Hydroxymethylbilane hydro-lyase(cyclizing)	C01024[c] --> C01051[c] + C00001[c]	Cluster-54524.97499;Cluster-67877.0;	evm.TU.CM024157.1.199	rn00860	0	1000	0	4.2.1.75	Metabolism of cofactors and vitamins	N
R03167	glutathione:lipid-hydroperoxide oxidoreductase	C01025[c] + 2 C00051[c] --> C01356[c] + C00127[c] + 2 C00001[c]	Cluster-33125.0;Cluster-54524.21696;Cluster-54524.2879;Cluster-54524.2880;Cluster-69006.0;Cluster-69711.0		rn00480	0	1000	0	1.11.1.12	Metabolism of other amino acids	N
R03172	(S)-2-methylbutanoyl-CoA:acceptor 2,3-oxidoreductase	C15980[c] + C00028[c] <=> C03345[c] + C00030[c]	Cluster-54524.150224;Cluster-54524.88981;Cluster-54524.99886;Cluster-70853.0;Cluster-70853.1;Cluster-76186.0;Cluster-19568.0;Cluster-54524.102049;Cluster-54524.102050;Cluster-54524.105571;Cluster-54524.48931;Cluster-54524.97421;	evm.TU.CM024134.1.399;evm.TU.CM024097.1.40;evm.TU.CM024149.1.319	rn00280	-1000	1000	0	1.3.8.1;1.3.8.7;1.3.99.12	Amino acid metabolism	Y
R03174	(S)-2-methylbutanoyl-CoA:enzyme N6-(dihydrolipoyl)lysine S-(2-methylbutanoyl)transferase	C15980[c] + C15973[c] --> C00010[c] + C15979[c]	Cluster-38203.0;Cluster-54524.117209	evm.TU.CM024123.1.216	rn00280	0	1000	0	2.3.1.168	Amino acid metabolism	N
R03181	4-Maleylacetoacetate cis-trans-isomerase	C01036[c] --> C01061[c]	Cluster-54524.84693	evm.TU.CM024145.1.596	rn00350	0	1000	0	5.2.1.2	Amino acid metabolism	N
R03189	5-Formyltetrahydrofolate:L-glutamate N-formiminotransferase	C03479[c] + C00025[c] --> C00101[c] + C01045[c]	Cluster-54524.105383;	evm.TU.CM024098.1.303;evm.TU.CM024098.1.304	rn00670	0	1000	0	2.1.2.5	Metabolism of cofactors and vitamins	N
R03197	Uroporphyrinogen-III carboxy-lyase	C01051[c] --> C03263[c] + 4 C00011[c]	Cluster-54524.14208		rn00860	0	1000	0	4.1.1.37	Metabolism of cofactors and vitamins	N
R03208		2 C01060[c] + C00027[c] --> C01829[c] + C02218[c] + 2 C00001[c]	Cluster-54524.73579	evm.TU.JACDRO010003270.1.2	rn00350	0	1000	0	1.11.1.8	Amino acid metabolism	N
R03220	Coproporphyrinogen:oxygen oxidoreductase(decarboxylating)	C03263[c] + C00007[c] --> C01079[c] + 2 C00011[c] + 2 C00001[c]	Cluster-54524.138573;Cluster-54524.58084	evm.TU.CM024154.1.164	rn00860	0	1000	0	1.3.3.3	Metabolism of cofactors and vitamins	N
R03222	protoporphyrinogen-IX:oxygen oxidoreductase	C01079[c] + 3 C00007[c] --> C02191[c] + 3 C00027[c]	Cluster-54524.110702;Cluster-54524.64227	evm.TU.CM024162.1.363	rn00860	0	1000	0	1.3.3.4	Metabolism of cofactors and vitamins	N
R03236	ATP:D-tagatose-6-phosphate 1-phosphotransferase	C01097[c] + C00002[c] <=> C03785[c] + C00008[c]	Cluster-21181.0;Cluster-21538.0;Cluster-21623.0;Cluster-27129.0;Cluster-54524.103390;Cluster-54524.118811;Cluster-54524.152534;Cluster-54524.155928;Cluster-54524.90507;Cluster-54524.92557;Cluster-54524.94623;Cluster-54524.97801;Cluster-54524.97802;Cluster-54524.99234;Cluster-68550.0;	evm.TU.CM024128.1.185	rn00052	-1000	1000	0	2.7.1.11;2.7.1.56;2.7.1.144	Carbohydrate metabolism	Y
R03237	CTP:D-tagatose 6-phosphate 1-phosphotransferase	C00063[c] + C01097[c] <=> C00112[c] + C03785[c]	Cluster-21181.0;Cluster-21538.0;Cluster-21623.0;Cluster-27129.0;Cluster-54524.103390;Cluster-54524.118811;Cluster-54524.152534;Cluster-54524.155928;Cluster-54524.90507;Cluster-54524.92557;Cluster-54524.94623;Cluster-54524.97801;Cluster-54524.97802;Cluster-54524.99234;Cluster-68550.0;	evm.TU.CM024128.1.185	rn00052	-1000	1000	0	2.7.1.11	Carbohydrate metabolism	Y
R03238	UTP:D-tagatose 6-phosphate 1-phosphotransferase	C00075[c] + C01097[c] <=> C00015[c] + C03785[c]	Cluster-21181.0;Cluster-21538.0;Cluster-21623.0;Cluster-27129.0;Cluster-54524.103390;Cluster-54524.118811;Cluster-54524.152534;Cluster-54524.155928;Cluster-54524.90507;Cluster-54524.92557;Cluster-54524.94623;Cluster-54524.97801;Cluster-54524.97802;Cluster-54524.99234;Cluster-68550.0;	evm.TU.CM024128.1.185	rn00052	-1000	1000	0	2.7.1.11	Carbohydrate metabolism	Y
R03239	ITP:D-tagatose 6-phosphate 1-phosphotransferase	C00081[c] + C01097[c] <=> C00104[c] + C03785[c]	Cluster-21181.0;Cluster-21538.0;Cluster-21623.0;Cluster-27129.0;Cluster-54524.103390;Cluster-54524.118811;Cluster-54524.152534;Cluster-54524.155928;Cluster-54524.90507;Cluster-54524.92557;Cluster-54524.94623;Cluster-54524.97801;Cluster-54524.97802;Cluster-54524.99234;Cluster-68550.0;	evm.TU.CM024128.1.185	rn00052	-1000	1000	0	2.7.1.11	Carbohydrate metabolism	Y
R03245	ATP:(R)-5-phosphomevalonate phosphotransferase	C00002[c] + C01107[c] --> C00008[c] + C01143[c]	Cluster-54524.126448;Cluster-57306.0;	evm.TU.CM024157.1.197	rn00900	0	1000	0	2.7.4.2	Metabolism of terpenoids and polyketides	N
R03269	N-[(R)-4'-Phosphopantothenoyl]-L-cysteine carboxy-lyase	C04352[c] --> C01134[c] + C00011[c]	Cluster-20933.0;Cluster-54524.120296;	evm.TU.CM024117.1.7	rn00770	0	1000	0	4.1.1.36	Metabolism of cofactors and vitamins	N
R03270		C05125[c] + C15972[c] --> C16255[c] + C00068[c]	Cluster-51294.0;Cluster-53608.0;Cluster-54524.98981;Cluster-54524.98982;Cluster-13915.0;Cluster-16548.0;Cluster-54524.104074;Cluster-54524.104075;Cluster-54524.74261;Cluster-54524.93368;Cluster-68425.0;Cluster-71922.0;	evm.TU.CM024113.1.61;evm.TU.CM024131.1.359	rn00010	0	1000	0	1.2.4.1	Carbohydrate metabolism	N
R03283	4-Trimethylammoniobutanal:NAD+ 1-oxidoreductase;	C01149[c] + C00003[c] + C00001[c] --> C01181[c] + C00004[c] + C00080[c]	Cluster-16027.0;Cluster-54524.94433;Cluster-57511.0;Cluster-68868.0;Cluster-75379.0;Cluster-54441.0;Cluster-54524.105764;Cluster-54524.115048;Cluster-54524.20538;Cluster-54524.44400;Cluster-54524.46256;Cluster-54784.0;Cluster-56001.0;Cluster-13478.0;Cluster-13761.0;Cluster-40925.0;Cluster-43897.0;Cluster-4515.0;Cluster-4515.1;Cluster-48391.0;Cluster-49123.0;Cluster-54524.100402;Cluster-54524.1023…	evm.TU.CM024118.1.284;evm.TU.CM024139.1.235;evm.TU.CM024166.1.102;evm.TU.CM024108.1.113;evm.TU.CM024106.1.75;evm.TU.CM024102.1.117;evm.TU.CM024102.1.116;evm.TU.CM024113.1.176;evm.TU.CM024098.1.361;evm.TU.CM024106.1.76	rn00310	0	1000	0	1.2.1.3;1.2.1.47	Amino acid metabolism	N
R03291	trans-4-Hydroxy-L-proline:NAD+ 5-oxidoreductase	C01157[c] + C00003[c] --> C04281[c] + C00004[c] + C00080[c]	Cluster-11511.0;Cluster-54524.106149;Cluster-54524.115092;Cluster-54524.155889;Cluster-54524.90382;Cluster-54524.90384;Cluster-70874.0	evm.TU.CM024104.1.275;evm.TU.CM024100.1.401;evm.TU.CM024104.1.274;evm.TU.CM024104.1.174	rn00330	0	1000	0	1.5.1.2	Amino acid metabolism	N
R03293	trans-4-Hydroxy-L-proline:NADP+ 5-oxidoreductase	C01157[c] + C00006[c] --> C04281[c] + C00005[c] + C00080[c]	Cluster-11511.0;Cluster-54524.106149;Cluster-54524.115092;Cluster-54524.155889;Cluster-54524.90382;Cluster-54524.90384;Cluster-70874.0	evm.TU.CM024104.1.275;evm.TU.CM024100.1.401;evm.TU.CM024104.1.274;evm.TU.CM024104.1.174	rn00330	0	1000	0	1.5.1.2	Amino acid metabolism	N
R03295	trans-4-hydroxy-L-proline:quinone oxidoreductase	C01157[c] + C15602[c] --> C04281[c] + C15603[c]	Cluster-54524.87183;Cluster-54524.93469;Cluster-54524.93471;Cluster-54524.93472	evm.TU.CM024118.1.274;evm.TU.CM024118.1.273	rn00330	0	1000	0	1.5.5.3	Amino acid metabolism	N
R03300	3,4-Dihydroxyphenylacetaldehyde:NAD+ oxidoreductase	C04043[c] + C00003[c] + C00001[c] <=> C01161[c] + C00004[c] + C00080[c]	Cluster-14287.0;Cluster-14287.1;Cluster-54524.111298;Cluster-54524.111538;Cluster-54524.74528;Cluster-68147.0;Cluster-76550.0;Cluster-76550.1	evm.TU.CM024113.1.176	rn00350	-1000	1000	0	1.2.1.5;1.2.1.29	Amino acid metabolism	Y
R03302	3,4-Dihydroxyphenylacetaldehyde:NADP+ oxidoreductase	C04043[c] + C00006[c] + C00001[c] <=> C01161[c] + C00005[c] + C00080[c]	Cluster-14287.0;Cluster-14287.1;Cluster-54524.111298;Cluster-54524.111538;Cluster-54524.74528;Cluster-68147.0;Cluster-76550.0;Cluster-76550.1	evm.TU.CM024113.1.176	rn00350	-1000	1000	0	1.2.1.5	Amino acid metabolism	Y
R03304	S-Adenosyl-L-methionine:catechol O-methyltransferase	C00019[c] + C01161[c] --> C00021[c] + C05582[c]	Cluster-16602.0;Cluster-54524.156447;Cluster-67503.0		rn00350	0	1000	0	2.1.1.6	Amino acid metabolism	N
R03313	L-glutamate-5-semialdehyde:NADP+ 5-oxidoreductase (phosphorylating)	C01165[c] + C00009[c] + C00006[c] --> C03287[c] + C00005[c] + C00080[c]	Cluster-39239.0;		rn00330	0	1000	0	1.2.1.41	Amino acid metabolism	N
R03315	ATP:pseudouridine 5'-phosphotransferase	C00002[c] + C02067[c] --> C00008[c] + C01168[c]	Cluster-54524.120492;Cluster-54524.146411;Cluster-54524.71805;	evm.TU.CM024163.1.130	rn00240	0	1000	0	2.7.1.83	Nucleotide metabolism	N
R03316		C05381[c] + C15972[c] --> C16254[c] + C00068[c]	Cluster-10555.0;Cluster-19408.0;Cluster-25108.0;Cluster-36375.1;Cluster-36671.1;Cluster-49847.0;Cluster-52350.0;Cluster-54524.100863;Cluster-54524.100946;Cluster-54524.102032;Cluster-54524.124618;Cluster-56319.0;Cluster-79409.0	evm.TU.CM024149.1.365	rn00020	0	1000	0	1.2.4.2	Carbohydrate metabolism	N
R03321	beta-D-Glucose 6-phosphate ketol-isomerase	C01172[c] <=> C05345[c]	Cluster-14514.0;Cluster-42614.0;Cluster-54524.14315;Cluster-54524.14316;Cluster-54524.14317;Cluster-54524.92245;Cluster-71803.0;Cluster-73560.0;	evm.TU.CM024097.1.103	rn00010	-1000	1000	0	5.3.1.9	Carbohydrate metabolism	Y
R03325	17alpha,20alpha-Dihydroxypregn-4-en-3-one:NADP+ 20-oxidoreductase	C04518[c] + C00006[c] --> C01176[c] + C00005[c] + C00080[c]	Cluster-54524.64809;Cluster-74375.1;Cluster-77518.0;		rn00140	0	1000	0	1.1.1.149	Lipid metabolism	N
R03327	17alpha-Hydroxypregnenolone:NAD+ 3-oxidoreductase	C05138[c] + C00003[c] <=> C01176[c] + C00004[c] + C00080[c]	Cluster-54524.11779;Cluster-73591.0;Cluster-79221.0;		rn00140	-1000	1000	0	1.1.1.145;5.3.3.1	Lipid metabolism	Y
R03332	1-Phosphatidyl-D-myo-inositol inositolphosphohydrolase	C01194[c] + C00001[c] --> C01177[c] + C00641[c]	Cluster-54524.108557;Cluster-54524.56178;Cluster-54524.150682;Cluster-77363.0;Cluster-80047.0;Cluster-54524.102256;Cluster-54524.106996;Cluster-54524.128448;Cluster-54524.155787;Cluster-54524.52727;Cluster-54524.85085;Cluster-54524.85087;Cluster-54524.109649;Cluster-54524.81206;Cluster-54524.94696;Cluster-54524.115554;Cluster-54524.129861;Cluster-54524.36640;	evm.TU.CM024129.1.44;evm.TU.CM024129.1.86;evm.TU.CM024160.1.45;evm.TU.CM024164.1.207;evm.TU.CM024155.1.524;evm.TU.CM024118.1.323;evm.TU.CM024164.1.206	rn00562	0	1000	0	3.1.4.3;3.1.4.11;4.6.1.13	Carbohydrate metabolism	N
R03342	3-(4-Hydroxyphenyl)pyruvate keto-enol-isomerase	C01179[c] <=> C05350[c]	Cluster-54524.68969;Cluster-54524.9096;Cluster-54524.9097	novel.6555	rn00350	-1000	1000	0	5.3.2.1	Amino acid metabolism	Y
R03346	nicotinate D-ribonucleotide phosphohydrolase	C01185[c] + C00001[c] --> C05841[c] + C00009[c]	Cluster-20991.0;Cluster-41044.0;Cluster-54524.100878;Cluster-54524.101606;Cluster-54524.104378;Cluster-54524.121748;Cluster-54524.187;Cluster-54524.53069;Cluster-54524.72534;Cluster-54524.74950;Cluster-54524.90654;Cluster-54524.92167;Cluster-54524.94132;Cluster-54524.96993;Cluster-54524.97722;Cluster-54524.98156;Cluster-54524.99207;Cluster-54612.0;Cluster-78402.0;	evm.TU.CM024127.1.524;evm.TU.CM024148.1.55;evm.TU.CM024127.1.459;evm.TU.CM024165.1.62	rn00760	0	1000	0	3.1.3.5;3.1.3.-	Metabolism of cofactors and vitamins	N
R03347	ATP:beta-D-ribosylnicotinate 5-phosphotransferase	C01185[c] + C00008[c] --> C05841[c] + C00002[c]	Cluster-1971.0;Cluster-54524.100302	evm.TU.CM024143.1.151	rn00760	0	1000	0	2.7.1.173	Metabolism of cofactors and vitamins	N
R03348	Nicotinate-nucleotide:pyrophosphate phosphoribosyltransferase (carboxylating)	C01185[c] + C00013[c] + C00011[c] --> C03722[c] + C00119[c] + C00080[c]	Cluster-29190.0		rn00760	0	1000	0	2.4.2.19	Metabolism of cofactors and vitamins	N
R03353	5alpha-Cholest-7-en-3beta-ol delta7-delta8-isomerase	C01189[c] --> C03845[c]	Cluster-56446.0		rn00100	0	1000	0	5.3.3.5	Lipid metabolism	N
R03354	UDP-alpha-D-galactose:beta-D-glucosyl-(1<->1)-ceramide 4-beta-D-galactosyltransferase	C01190[c] + C00052[c] --> C01290[c] + C00015[c]	Cluster-54524.18284	novel.2488	rn00600	0	1000	0	2.4.1.274	Lipid metabolism	N
R03355	beta-D-Galactosyl-1,4-beta-D-glucosylceramide galactohydrolase	C01290[c] + C00001[c] --> C01190[c] + C00124[c]	Cluster-54524.107466;Cluster-54524.107467;Cluster-54524.107468;Cluster-54524.108147;Cluster-54524.108148;Cluster-54524.108149;Cluster-54524.108150;Cluster-54524.121104;Cluster-54524.18510;Cluster-54524.54863;Cluster-54524.54864;Cluster-54524.68548;Cluster-54524.77300;Cluster-55094.0;	evm.TU.CM024164.1.232;evm.TU.CM024137.1.432	rn00600	0	1000	0	3.2.1.23	Lipid metabolism	N
R03361	ATP:1-Phosphatidyl-1D-myo-inositol 4-phosphotransferase	C00002[c] + C01194[c] --> C00008[c] + C01277[c]	Cluster-54524.58503;Cluster-54524.64234;Cluster-54524.64235;Cluster-54524.64236;Cluster-54524.64237;Cluster-54524.64238;Cluster-2933.0;Cluster-54524.118977;Cluster-54524.84281;Cluster-54524.93998;Cluster-54524.93999;Cluster-67904.0;	evm.TU.CM024118.1.623;evm.TU.CM024111.1.451;evm.TU.CM024156.1.586;evm.TU.CM024156.1.587	rn00562	0	1000	0	2.7.1.67	Carbohydrate metabolism	N
R03362	ATP:1-phosphatidyl-1D-myo-inositol 3-phosphotransferase	C00002[c] + C01194[c] --> C00008[c] + C04549[c]	Cluster-37521.0;Cluster-54524.107562;Cluster-54524.150964;Cluster-54524.8117;Cluster-54524.93964;Cluster-54524.95160;Cluster-54524.95162;Cluster-54524.95164;Cluster-54524.95312;Cluster-54524.95368;Cluster-54524.95773;Cluster-54524.96185;Cluster-54524.99392;Cluster-76445.0;Cluster-76581.0;Cluster-79607.0;Cluster-54524.139347;Cluster-54524.139348;Cluster-54524.150873;Cluster-73467.0;Cluster-77065.0…	evm.TU.CM024162.1.19;evm.TU.CM024120.1.382;evm.TU.CM024105.1.93	rn00562	0	1000	0	2.7.1.137;2.7.1.154	Carbohydrate metabolism	N
R03363	1-Phosphatidyl-1D-myo-inositol 3-phosphate 3-phosphohydrolase	C04549[c] + C00001[c] --> C01194[c] + C00009[c]	Cluster-54524.131621;Cluster-54524.150770;Cluster-54524.59251;Cluster-54524.59253;Cluster-54524.63870;Cluster-54524.63872;Cluster-54524.96400;Cluster-54524.96401;Cluster-75104.0;	novel.146	rn00562	0	1000	0	3.1.3.64;3.1.3.67	Carbohydrate metabolism	N
R03376	[procollagen]-L-lysine,2-oxoglutarate:oxygen oxidoreductase (5-hydroxylating)	C02188[c] + C00026[c] + C00007[c] --> C01211[c] + C00042[c] + C00011[c]	Cluster-54524.69243;Cluster-54524.110788;Cluster-54524.113810;Cluster-54524.56314;Cluster-66965.0;Cluster-66965.1;Cluster-54524.106130;Cluster-54524.126924;Cluster-54524.137113;Cluster-55402.0;	evm.TU.CM024100.1.348;evm.TU.CM024100.1.341;evm.TU.CM024129.1.201	rn00310	0	1000	0	1.14.11.4	Amino acid metabolism	N
R03378	GTP:5-hydroxy-L-lysine O-phosphotransferase	C00044[c] + C16741[c] --> C00035[c] + C03366[c]	Cluster-54524.88404;Cluster-54524.88405	novel.5683	rn00310	0	1000	0	2.7.1.81	Amino acid metabolism	N
R03380	UDP-alpha-D-galactose:procollagen-5-hydroxy-L-lysine D-galactosyltransferase	C00052[c] + C01211[c] --> C00015[c] + C04487[c]	Cluster-54524.110788;Cluster-54524.113810;Cluster-54524.56314;Cluster-54524.111000;Cluster-54524.123976;Cluster-6597.1;	evm.TU.CM024100.1.348;evm.TU.CM024100.1.341;evm.TU.CM024129.1.201;evm.TU.CM024146.1.632	rn00310	0	1000	0	2.4.1.50	Amino acid metabolism	N
R03383	methylmalonate:CoA ligase (AMP-forming)	C02170[c] + C00010[c] + C00002[c] --> C01213[c] + C00020[c] + C00013[c]	Cluster-54524.53151;Cluster-54524.89229;	evm.TU.CM024141.1.338	rn00280	0	1000	0	6.2.1.-	Amino acid metabolism	N
R03393	D-myo-Inositol-1,4-bisphosphate 1-phosphohydrolase	C01220[c] + C00001[c] --> C03546[c] + C00009[c]	Cluster-54524.73649;Cluster-54524.75367;Cluster-54524.77834;Cluster-54524.77835;	novel.698;evm.TU.CM024098.1.358	rn00562	0	1000	0	3.1.3.57	Carbohydrate metabolism	N
R03394	D-myo-Inositol-1,4,5-trisphosphate 5-phosphohydrolase	C01245[c] + C00001[c] --> C01220[c] + C00009[c]	Cluster-54524.105584;Cluster-54524.107747;Cluster-54524.114048;Cluster-54524.62817;Cluster-54524.72203	evm.TU.CM024145.1.339	rn00562	0	1000	0	3.1.3.56	Carbohydrate metabolism	N
R03408		C01227[c] + C00080[c] + C00007[c] + C00005[c] <=> C05139[c] + C00006[c] + C00001[c]	Cluster-54524.47747;Cluster-54524.12909;Cluster-54524.100482;Cluster-54524.100485;Cluster-54524.109951;Cluster-54524.12910;Cluster-54524.13023;Cluster-54524.144790;Cluster-54524.151686;Cluster-54524.33073;Cluster-54524.33074;Cluster-54524.34052;Cluster-54524.34307;Cluster-54524.69389;Cluster-54524.77036;Cluster-54524.81644;Cluster-54524.81671;Cluster-54524.90701;Cluster-54524.95570;Cluster-54524.…	evm.TU.CM024102.1.34;evm.TU.CM024147.1.479;evm.TU.CM024165.1.407;evm.TU.CM024147.1.183;evm.TU.CM024144.1.114;evm.TU.CM024123.1.170;novel.6567;evm.TU.CM024147.1.286	rn00140	-1000	1000	0	1.14.13.-;1.14.14.1	Lipid metabolism	Y
R03409	guanosine 3'-diphosphate 5'-triphosphate 5'-phosphohydrolase	C04494[c] + C00001[c] <=> C01228[c] + C00009[c]	Cluster-54524.117580;	evm.TU.CM024158.1.408	rn00230	-1000	1000	0	3.6.1.11;3.6.1.40	Nucleotide metabolism	Y
R03416	1-Acyl-sn-glycero-3-phosphoethanolamine aldehydohydrolase	C04438[c] + C00001[c] --> C00162[c] + C01233[c]	Cluster-54524.111155;Cluster-54524.26579;Cluster-66128.0;Cluster-11613.0;Cluster-54524.88860;Cluster-78611.0;	evm.TU.CM024164.1.376;evm.TU.CM024106.1.75	rn00564	0	1000	0	3.1.1.5	Lipid metabolism	N
R03417	L-2-Lysophosphatidylethanolamine aldehydohydrolase	C05973[c] + C00001[c] --> C00162[c] + C01233[c]	Cluster-54524.111155;Cluster-54524.26579;Cluster-66128.0;Cluster-11613.0;Cluster-54524.126388;Cluster-54524.14740;	evm.TU.CM024164.1.376	rn00564	0	1000	0	3.1.1.5	Lipid metabolism	N
R03425	glycine:lipoylprotein oxidoreductase (decarboxylating and acceptor-aminomethylating)	C00037[c] + C02051[c] --> C01242[c] + C00011[c]	Cluster-13389.0;Cluster-18477.0;Cluster-33536.0;Cluster-39191.0;Cluster-49676.0;Cluster-54524.104325;Cluster-54524.106928;Cluster-54524.106929;Cluster-54524.111506;Cluster-54524.112381;Cluster-54524.22743;Cluster-54524.55192;Cluster-74581.0;	evm.TU.CM024166.1.310	rn00260	0	1000	0	1.4.4.2	Amino acid metabolism	N
R03427	D-myo-Inositol 1,3,4-trisphosphate 1-phosphohydrolase	C01243[c] + C00001[c] --> C04063[c] + C00009[c]	Cluster-54524.73649;Cluster-54524.75367;Cluster-54524.77834;Cluster-54524.77835;	novel.698;evm.TU.CM024098.1.358	rn00562	0	1000	0	3.1.3.57	Carbohydrate metabolism	N
R03428	ATP:1D-myo-inositol-1,3,4-trisphosphate 5-phosphotransferase	C00002[c] + C01243[c] --> C00008[c] + C01272[c]	Cluster-54524.115836;Cluster-54524.124445;Cluster-54524.126306;	evm.TU.CM024146.1.554	rn00562	0	1000	0	2.7.1.159	Carbohydrate metabolism	N
R03429	ATP:1D-myo-inositol-1,3,4-trisphosphate 6-phosphotransferase	C00002[c] + C01243[c] --> C00008[c] + C04477[c]	Cluster-54524.115836;Cluster-54524.124445;Cluster-54524.126306;	evm.TU.CM024146.1.554	rn00562	0	1000	0	2.7.1.159	Carbohydrate metabolism	N
R03430	D-myo-Inositol 1,3,4,5-tetrakisphosphate 5-phosphohydrolase	C01272[c] + C00001[c] --> C01243[c] + C00009[c]	Cluster-54524.105584;Cluster-54524.107747;Cluster-54524.114048;Cluster-54524.62817;Cluster-54524.72203	evm.TU.CM024145.1.339	rn00562	0	1000	0	3.1.3.56	Carbohydrate metabolism	N
R03433	ATP:1D-myo-inositol-1,4,5-trisphosphate 3-phosphotransferase	C00002[c] + C01245[c] --> C00008[c] + C01272[c]	Cluster-54524.101038;Cluster-54524.113978;Cluster-54524.137379;Cluster-54524.88897;Cluster-54524.97321;Cluster-54524.99417	evm.TU.CM024146.1.373;evm.TU.CM024112.1.184;evm.TU.CM024146.1.371	rn00562	0	1000	0	2.7.1.127	Carbohydrate metabolism	N
R03434	D-myo-Inositol 1,3,4,5-tetrakisphosphate 3-phosphohydrolase	C01272[c] + C00001[c] --> C01245[c] + C00009[c]	Cluster-54524.154992	evm.TU.CM024119.1.217	rn00562	0	1000	0	3.1.3.62	Carbohydrate metabolism	N
R03435	1-Phosphatidyl-1D-myo-inositol-4,5-bisphosphate inositoltrisphosphohydrolase	C04637[c] + C00001[c] --> C01245[c] + C00641[c]	Cluster-54524.108557;Cluster-54524.56178;Cluster-54524.150682;Cluster-77363.0;Cluster-80047.0;Cluster-54524.102256;Cluster-54524.106996;Cluster-54524.128448;Cluster-54524.155787;Cluster-54524.52727;Cluster-54524.85085;Cluster-54524.85087;Cluster-54524.109649;Cluster-54524.81206;Cluster-54524.94696;Cluster-54524.115554;Cluster-54524.129861;Cluster-54524.36640;	evm.TU.CM024129.1.44;evm.TU.CM024129.1.86;evm.TU.CM024160.1.45;evm.TU.CM024164.1.207;evm.TU.CM024155.1.524;evm.TU.CM024118.1.323;evm.TU.CM024164.1.206	rn00562	0	1000	0	3.1.4.11	Carbohydrate metabolism	N
R03437	Acetyl-CoA:1-alkyl-sn-glycero-3-phosphocholine 2-O-acetyltransferase	C00024[c] + C04317[c] --> C00010[c] + C04598[c]	Cluster-54524.129134;Cluster-54524.104898;Cluster-54524.109470;Cluster-54524.116021;Cluster-54524.129137;Cluster-54524.130344;Cluster-54524.132243;Cluster-54524.137907;	evm.TU.CM024120.1.17	rn00565	0	1000	0	2.3.1.67	Lipid metabolism	N
R03438	Acyl-CoA:1-alkyl-sn-glycero-3-phosphocholine O-acyltransferase	C00040[c] + C04317[c] --> C00010[c] + C05212[c]	Cluster-54524.104898;Cluster-54524.109470;Cluster-54524.116021;Cluster-54524.129137;Cluster-54524.130344;Cluster-54524.132243;Cluster-54524.137907	evm.TU.CM024120.1.17	rn00565	0	1000	0	2.3.1.23;2.3.1.63	Lipid metabolism	N
R03451	N6,N6,N6-Trimethyl-L-lysine,2-oxoglutarate:oxygen oxidoreductase (3-hydroxylating)	C03793[c] + C00026[c] + C00007[c] + C00080[c] --> C01259[c] + C00042[c] + C00011[c]	Cluster-54524.112896;Cluster-54524.76315	evm.TU.CM024101.1.157	rn00310	0	1000	0	1.14.11.8	Amino acid metabolism	N
R03469	ATP:1-phosphatidyl-1D-myo-inositol-4-phosphate 5-phosphotransferase	C00002[c] + C01277[c] --> C00008[c] + C04637[c]	Cluster-21053.0;Cluster-54524.120538;Cluster-54524.120539;Cluster-54524.120540;Cluster-54524.127201;Cluster-54524.76545;Cluster-54524.76687;Cluster-54524.85317;	evm.TU.CM024159.1.227;novel.5922	rn00562	0	1000	0	2.7.1.68	Carbohydrate metabolism	N
R03479	ATP:1D-myo-inositol-3,4,5,6-tetrakisphosphate 1-phosphotransferase	C00002[c] + C04520[c] <=> C00008[c] + C01284[c]	Cluster-54524.115836;Cluster-54524.124445;Cluster-54524.126306	evm.TU.CM024146.1.554	rn00562	-1000	1000	0	2.7.1.134	Carbohydrate metabolism	Y
R03511	phylloquinone:oxidized-dithiothreitol oxidoreductase	C02059[c] + C01119[c] + C00001[c] --> C05849[c] + C00265[c]	Cluster-12374.0;Cluster-79654.0		rn00130	0	1000	0	1.17.4.4	Metabolism of cofactors and vitamins	N
R03522	RX:glutathione R-transferase	C01322[c] + C00051[c] --> C00462[c] + C02320[c]	Cluster-24813.0;Cluster-36658.0;Cluster-54524.101414;Cluster-54524.72597;Cluster-16689.0;Cluster-19717.0;Cluster-21764.0;Cluster-23718.0;Cluster-3901.0;Cluster-4587.0;Cluster-4792.0;Cluster-49701.0;Cluster-52613.0;Cluster-54194.0;Cluster-54194.1;Cluster-54524.102244;Cluster-54524.102246;Cluster-54524.102248;Cluster-54524.104138;Cluster-54524.104183;Cluster-54524.104673;Cluster-54524.10660;Cluster…	evm.TU.CM024117.1.398;evm.TU.CM024149.1.185;evm.TU.CM024155.1.45;evm.TU.CM024149.1.217;evm.TU.CM024100.1.456;evm.TU.CM024100.1.399;evm.TU.CM024139.1.261;evm.TU.CM024117.1.357;evm.TU.CM024104.1.321;evm.TU.CM024122.1.149;evm.TU.CM024144.1.386;evm.TU.CM024149.1.183;evm.TU.CM024149.1.184;evm.TU.CM024096.1.466	rn00480	0	1000	0	2.5.1.18	Metabolism of other amino acids	N
R03527	D-Glucoside glucohydrolase	C00963[c] + C00001[c] --> C00267[c] + C01335[c]	Cluster-54524.110087;Cluster-54210.0;		rn00500	0	1000	0	3.2.1.21	Carbohydrate metabolism	N
R03530	ATP:dIDP phosphotransferase	C00002[c] + C01344[c] <=> C00008[c] + C01345[c]	Cluster-16057.0;Cluster-2536.0;Cluster-33.0;Cluster-53723.0;Cluster-54524.118394;Cluster-54524.118396;Cluster-54524.136812;Cluster-54524.13876;Cluster-54524.148254;Cluster-54524.29675;Cluster-54524.30823;Cluster-54524.41357;Cluster-54524.41713;Cluster-54524.70481;Cluster-54524.89171;Cluster-54524.89915;Cluster-54524.89979;Cluster-54524.90808;Cluster-54524.96999;Cluster-62086.0;Cluster-62625.0;Clu…	evm.TU.CM024156.1.100;evm.TU.CM024156.1.96;evm.TU.CM024141.1.182;evm.TU.CM024155.1.436;novel.3038	rn00230	-1000	1000	0	2.7.4.6	Nucleotide metabolism	Y
R03531	2'-Deoxyinosine-5'-triphosphate pyrophosphohydrolase;	C01345[c] + C00001[c] --> C06196[c] + C00013[c]	Cluster-27713.0;Cluster-54524.44960;Cluster-54524.44961;	evm.TU.CM024146.1.319	rn00230	0	1000	0	3.6.1.66;3.6.1.-	Nucleotide metabolism	N
R03534	2-Hydroxyglutarate:(acceptor) 2-oxidoreductase	C02630[c] + C00016[c] --> C00026[c] + C01352[c]	Cluster-54524.137100;Cluster-54524.145498;Cluster-54524.43809;Cluster-54524.49672;Cluster-54524.81063;Cluster-54524.94739	evm.TU.CM024136.1.220	rn00650	0	1000	0	1.1.99.2	Carbohydrate metabolism	N
R03539		C05590[c] + C02515[c] --> C01382[c] + C00082[c]	Cluster-54524.73579	evm.TU.JACDRO010003270.1.2	rn00350	0	1000	0	1.11.1.8	Amino acid metabolism	N
R03542	alpha-Aminopropiononitrile aminohydrolase	C05714[c] + 2 C00001[c] --> C01401[c] + C00014[c]	Cluster-54524.3740		rn00460	0	1000	0	3.5.5.1	Metabolism of other amino acids	N
R03595	ATP:selenide, water phosphotransferase	C00002[c] + C01528[c] + C00001[c] --> C00020[c] + C05172[c] + C00009[c]	Cluster-25865.1;Cluster-51147.0;Cluster-54524.96792;Cluster-54524.97259	evm.TU.CM024097.1.336	rn00450	0	1000	0	2.7.9.3	Metabolism of other amino acids	N
R03596	hydrogen selenide:NADP+ oxidoreductase	C01528[c] + 3 C00006[c] + 3 C00001[c] --> C05684[c] + 3 C00005[c] + 5 C00080[c]	Cluster-14069.0;Cluster-54524.114946;Cluster-54524.116662;Cluster-54524.122488;Cluster-54524.14124;Cluster-54524.9835;	evm.TU.CM024113.1.4	rn00450	0	1000	0	1.8.1.9	Metabolism of other amino acids	N
R03599	L-selenocysteine selenide-lyase (L-alanine-forming)	C05688[c] + C00030[c] --> C01528[c] + C00041[c] + C00028[c]	Cluster-54524.135020;	evm.TU.CM024125.1.59	rn00450	0	1000	0	4.4.1.16	Metabolism of other amino acids	N
R03610	calcidiol,adrenodoxin:oxygen oxidoreductase (1-hydroxylating)	C01561[c] + 2 C00662[c] + 2 C00080[c] + C00007[c] --> C01673[c] + C00667[c] + C00001[c]	Cluster-54524.150209	evm.TU.CM024121.1.316	rn00100	0	1000	0	1.14.15.18	Lipid metabolism	N
R03611	calciol,NADPH-hemoprotein reductase:oxygen oxidoreductase (25-hydroxylating)	C01561[c] + C03161[c] + C00001[c] --> C05443[c] + C03024[c] + C00007[c]	Cluster-54524.115513	novel.3351	rn00100	0	1000	0	1.14.14.24	Lipid metabolism	N
R03613	diphthine:ammonia ligase (AMP-forming)	C00002[c] + C01573[c] + C00014[c] + C00080[c] --> C00020[c] + C00013[c] + C02872[c]	Cluster-54524.15519;Cluster-54524.56369	evm.TU.CM024098.1.376	rn01100	0	1000	0	6.3.1.14	Global and overview maps	N
R03629	substrate,reduced-flaboprotein:oxygen oxidoreductase (RH-hydroxylating or -epoxidizing)	C01598[c] + C03024[c] + C00007[c] --> C05643[c] + C03161[c] + C00001[c]	Cluster-54524.12819;Cluster-54524.12820;Cluster-54524.13190;Cluster-72477.0;		rn00380	0	1000	0	1.14.14.1	Amino acid metabolism	N
R03634		C01613[c] + C00001[c] --> C00492[c] + C00124[c]	Cluster-54524.53780;Cluster-56867.0;	evm.TU.CM024142.1.430	rn00052	0	1000	0	3.2.1.22	Carbohydrate metabolism	N
R03643	NADH:(quinone-acceptor) oxidoreductase	C01628[c] + C00004[c] + C00080[c] --> C05850[c] + C00003[c]	Cluster-54524.58512;		rn00130	0	1000	0	1.6.5.2	Metabolism of cofactors and vitamins	N
R03646	L-Arginine:tRNA(Arg) ligase (AMP-forming)	C00002[c] + C00062[c] + C01636[c] --> C00020[c] + C00013[c] + C02163[c]	Cluster-54524.103708;Cluster-54524.104045;Cluster-54524.118364;Cluster-54524.18456;Cluster-54524.75430;Cluster-54524.92945;Cluster-66946.0;Cluster-67116.0;Cluster-77714.0	evm.TU.CM024123.1.182;evm.TU.CM024131.1.203	rn00970	0	1000	0	6.1.1.19	Translation	N
R03648	L-Asparagine:tRNA(Asn) ligase (AMP-forming)	C00002[c] + C00152[c] + C01637[c] --> C00020[c] + C00013[c] + C03402[c]	Cluster-17904.0;Cluster-42387.0;Cluster-54524.135656;Cluster-54524.136609;Cluster-54524.14342;Cluster-54524.146180;Cluster-54524.1646;Cluster-54524.18643;Cluster-54524.86346;Cluster-65412.0	evm.TU.CM024113.1.47;evm.TU.CM024134.1.122	rn00970	0	1000	0	6.1.1.22	Translation	N
R03650	L-Cysteine:tRNA(Cys) ligase (AMP-forming)	C00002[c] + C00097[c] + C01639[c] --> C00020[c] + C00013[c] + C03125[c]	Cluster-14711.0;Cluster-22597.0;Cluster-22597.1;Cluster-22740.0;Cluster-22740.1;Cluster-54524.129727;Cluster-54524.132222;Cluster-54524.69855;Cluster-54524.69856;Cluster-54524.98537;Cluster-79195.0;	evm.TU.CM024110.1.80;evm.TU.CM024123.1.87	rn00970	0	1000	0	6.1.1.16	Translation	N
R03652	L-Glutamine:tRNA(Gln) ligase (AMP-forming)	C00002[c] + C00064[c] + C01640[c] --> C00020[c] + C00013[c] + C02282[c]	Cluster-13773.0;Cluster-50006.0;Cluster-54524.106037;Cluster-54524.108390;Cluster-54524.133120;Cluster-54524.19459;Cluster-54524.76808;Cluster-54524.79704;Cluster-54524.99140;Cluster-73442.0	evm.TU.CM024101.1.101;evm.TU.CM024101.1.99	rn00970	0	1000	0	6.1.1.18	Translation	N
R03654	glycine:tRNA(Gly) ligase (AMP-forming)	C00002[c] + C00037[c] + C01642[c] --> C00020[c] + C00013[c] + C02412[c]	Cluster-51551.0;Cluster-54524.102301;Cluster-54524.81860;Cluster-54524.86746;Cluster-54524.86747;Cluster-54524.86778;Cluster-76776.0;Cluster-78776.0;	evm.TU.CM024112.1.4	rn00970	0	1000	0	6.1.1.14	Translation	N
R03655	L-Histidine:tRNA(His) ligase (AMP-forming)	C00002[c] + C00135[c] + C01643[c] --> C00020[c] + C00013[c] + C02988[c]	Cluster-51747.0;Cluster-54524.103699;Cluster-54524.147773	evm.TU.CM024166.1.598	rn00970	0	1000	0	6.1.1.21	Translation	N
R03656	L-Isoleucine:tRNA(Ile) ligase (AMP-forming)	C00002[c] + C00407[c] + C01644[c] --> C00020[c] + C00013[c] + C03127[c]	Cluster-13764.0;Cluster-22986.0;Cluster-28006.0;Cluster-54524.109395;Cluster-54524.109396;Cluster-54524.115052;Cluster-54524.136830;Cluster-54524.47705;Cluster-54524.47852;Cluster-54524.70344;Cluster-54524.96362;Cluster-56960.0;Cluster-65581.0;Cluster-79501.0	evm.TU.CM024121.1.651;evm.TU.CM024141.1.405	rn00970	0	1000	0	6.1.1.5	Translation	N
R03657	L-Leucine:tRNA(Leu) ligase (AMP-forming)	C00002[c] + C00123[c] + C01645[c] --> C00020[c] + C00013[c] + C02047[c]	Cluster-14224.0;Cluster-14224.1;Cluster-17727.0;Cluster-24917.0;Cluster-33087.0;Cluster-54524.109484;Cluster-54524.110594;Cluster-54524.73778;Cluster-54524.76929;Cluster-54524.76930;Cluster-66637.0;Cluster-79559.0	evm.TU.CM024142.1.263;evm.TU.CM024153.1.181	rn00970	0	1000	0	6.1.1.4	Translation	N
R03658	L-lysine:tRNALys ligase (AMP-forming)	C00002[c] + C00047[c] + C01646[c] --> C00020[c] + C00013[c] + C01931[c]	Cluster-43301.0;Cluster-54524.10075;Cluster-54524.105474;Cluster-54524.105475;Cluster-54524.105476;Cluster-54524.105478;Cluster-54524.105479;Cluster-54524.127569;Cluster-54524.133461;Cluster-54524.34760;Cluster-54524.41324;	evm.TU.CM024135.1.824	rn00970	0	1000	0	6.1.1.6	Translation	N
R03659	L-Methionine:tRNAMet ligase (AMP-forming)	C00002[c] + C00073[c] + C01647[c] --> C00020[c] + C00013[c] + C02430[c]	Cluster-14773.0;Cluster-54524.103300;Cluster-54524.106067;Cluster-54524.18232;Cluster-54524.95182;Cluster-75035.0	evm.TU.CM024121.1.640;evm.TU.CM024166.1.35	rn00970	0	1000	0	6.1.1.10	Translation	N
R03660	L-Phenylalanine:tRNA(Ala) ligase (AMP-forming)	C00002[c] + C00079[c] + C01648[c] --> C00020[c] + C00013[c] + C03511[c]	Cluster-54524.150362;Cluster-54524.41214;Cluster-54524.75493;Cluster-79306.0;Cluster-54524.109968;Cluster-54524.115403;Cluster-54524.149275;Cluster-54524.152288;Cluster-54524.83906;Cluster-54524.94464;Cluster-76973.0;Cluster-77034.0;	evm.TU.CM024145.1.580;evm.TU.CM024162.1.137;evm.TU.CM024101.1.109	rn00970	0	1000	0	6.1.1.20	Translation	N
R03661	L-proline:tRNA(Pro) ligase (AMP-forming)	C00002[c] + C00148[c] + C01649[c] --> C00020[c] + C00013[c] + C02702[c]	Cluster-17714.0;Cluster-17912.0;Cluster-4931.0;Cluster-54524.136919;Cluster-54524.151;Cluster-54524.19138;Cluster-54524.40599;Cluster-54524.90460;Cluster-54524.91864;Cluster-54524.93055;Cluster-54524.94534;Cluster-55036.0;Cluster-73932.0;Cluster-54524.121395;Cluster-54524.59023;Cluster-54524.61749;Cluster-54524.77790;	evm.TU.CM024143.1.342;evm.TU.CM024118.1.41	rn00970	0	1000	0	6.1.1.15	Translation	N
R03662	L-Serine:tRNA(Ser) ligase (AMP-forming)	C00002[c] + C00065[c] + C01650[c] --> C00020[c] + C00013[c] + C02553[c]	Cluster-34750.0;Cluster-54524.147767;Cluster-54524.66459;Cluster-54524.92153;Cluster-54524.97285;Cluster-69215.0	evm.TU.CM024165.1.368;evm.TU.CM024153.1.151	rn00970	0	1000	0	6.1.1.11	Translation	N
R03663	L-Threonine:tRNA(Thr) ligase (AMP-forming)	C00002[c] + C00188[c] + C01651[c] --> C00020[c] + C00013[c] + C02992[c]	Cluster-32795.0;Cluster-32795.1;Cluster-52452.0;Cluster-54524.136625;Cluster-54524.149303;Cluster-54524.21297;Cluster-54524.90389;Cluster-54524.92218;Cluster-54524.92783;Cluster-69547.0	evm.TU.CM024165.1.415	rn00970	0	1000	0	6.1.1.3	Translation	N
R03664	L-Tryptophan -tRNA(Trp) ligase (AMP-forming)	C00002[c] + C00078[c] + C01652[c] --> C00020[c] + C00013[c] + C03512[c]	Cluster-54524.150396;Cluster-54524.18016;Cluster-54524.85343;Cluster-54524.95514;Cluster-68131.0;Cluster-78247.0	evm.TU.CM024150.1.113	rn00970	0	1000	0	6.1.1.2	Translation	N
R03665	L-Valine:tRNAVal ligase (AMP-forming)	C00002[c] + C00183[c] + C01653[c] --> C00020[c] + C00013[c] + C02554[c]	Cluster-38289.0;Cluster-53284.0;Cluster-54524.111219;Cluster-54524.115258;Cluster-54524.115259;Cluster-54524.115260;Cluster-54524.115261;Cluster-54524.136570;Cluster-54524.18573;Cluster-54524.41030;Cluster-54524.42978	evm.TU.CM024099.1.284;evm.TU.CM024159.1.301	rn00970	0	1000	0	6.1.1.9	Translation	N
R03681	UDP-alpha-D-glucose:glycogenin alpha-D-glucosyltransferase	C00029[c] + C01702[c] --> C00015[c] + C02687[c]	Cluster-54524.88778;Cluster-54524.90495;Cluster-54524.90745;Cluster-54524.91402;Cluster-54524.91403;Cluster-54524.94151	evm.TU.CM024135.1.307	rn01100	0	1000	0	2.4.1.186	Global and overview maps	N
R03688	L-fuconate hydro-lyase	C01720[c] --> C03827[c] + C00001[c]	Cluster-54524.151615;Cluster-54524.57379;Cluster-54524.65501;Cluster-54524.85161;Cluster-54524.85616;Cluster-54524.95795;Cluster-54524.95796;Cluster-54524.95798;Cluster-54524.95799	evm.TU.CM024108.1.84;evm.TU.CM024108.1.85	rn00051	0	1000	0	4.2.1.68	Carbohydrate metabolism	N
R03689	lanosterol delta24-reductase	C01724[c] + C00005[c] + C00080[c] <=> C05109[c] + C00006[c]	Cluster-54524.93884;Cluster-54524.96811	evm.TU.CM024144.1.287	rn00100	-1000	1000	0	1.3.1.72	Lipid metabolism	Y
R03718	Choloyl-CoA:glycine N-choloyltransferase	C01794[c] + C00037[c] --> C00010[c] + C01921[c]	Cluster-54524.103810;Cluster-54524.117095;Cluster-54524.48874;Cluster-54524.60784;Cluster-54524.75441;Cluster-54524.76762;Cluster-54524.76954;Cluster-54524.89157	evm.TU.CM024147.1.142;evm.TU.CM024131.1.190	rn00120	0	1000	0	2.3.1.65	Lipid metabolism	N
R03719	3alpha,7alpha,12alpha-trihydroxy-5beta-cholanoyl-CoA:propanoyl-CoA C-acyltransferase;	C00100[c] + C01794[c] --> C00010[c] + C05467[c]	Cluster-49391.0;Cluster-54524.104771;Cluster-54524.104772;Cluster-54524.104773;Cluster-54524.122273;Cluster-54524.132053;Cluster-54524.134269;Cluster-54524.134270;Cluster-54524.70917;Cluster-62192.0;Cluster-75361.0;Cluster-75774.0	evm.TU.CM024140.1.343	rn00120	0	1000	0	2.3.1.176	Lipid metabolism	N
R03720	Choloyl-CoA:glycine N-choloyltransferase	C01794[c] + C00245[c] --> C00010[c] + C05122[c]	Cluster-54524.103810;Cluster-54524.117095;Cluster-54524.48874;Cluster-54524.60784;Cluster-54524.75441;Cluster-54524.76762;Cluster-54524.76954;Cluster-54524.89157	evm.TU.CM024147.1.142;evm.TU.CM024131.1.190	rn00120	0	1000	0	2.3.1.65	Lipid metabolism	N
R03751	epsilon-Caprolactone lactonohydrolase	C01880[c] + C00001[c] --> C06103[c]	Cluster-54524.140854;Cluster-54524.142416;Cluster-54524.35547;	evm.TU.CM024101.1.229;novel.2360	rn00930	0	1000	0	3.1.1.17;3.1.1.83	Xenobiotics biodegradation and metabolism	N
R03755	acyl-CoA:2-acylglycerol O-acyltransferase	C00040[c] + C01885[c] --> C00010[c] + C00641[c]	Cluster-54524.133320;Cluster-54524.133321;Cluster-54524.37346;Cluster-54524.99482;Cluster-9731.0;Cluster-54524.129358;	novel.3393;evm.TU.CM024127.1.88	rn00561	0	1000	0	2.3.1.22	Lipid metabolism	N
R03756	2,3-dehydroacyl-CoA:2-acylglycerol O-acyltransferase	C00605[c] + C01885[c] --> C00010[c] + C00641[c]	Cluster-54524.133320;Cluster-54524.133321;Cluster-54524.37346;Cluster-54524.99482;Cluster-9731.0;Cluster-54524.129358;	novel.3393;evm.TU.CM024127.1.88	rn00561	0	1000	0	2.3.1.22	Lipid metabolism	N
R03776	trans-Oct-2-enoyl-CoA reductase	C01944[c] + C00006[c] --> C05276[c] + C00005[c] + C00080[c]	Cluster-54524.85403;Cluster-54524.93328;Cluster-54524.99541	evm.TU.CM024097.1.256	rn00062	0	1000	0	1.3.1.8;1.3.1.38	Lipid metabolism	N
R03777	octanoyl-CoA:electron-transfer flavoprotein 2-oxidoreductase	C01944[c] + C00016[c] --> C05276[c] + C01352[c]	Cluster-54524.84165;Cluster-54524.93989;Cluster-54524.99886;Cluster-70853.0;Cluster-70853.1;Cluster-76186.0;Cluster-17514.0;Cluster-27417.0;Cluster-34423.0;Cluster-50986.0;Cluster-54524.103872;Cluster-54524.103873;Cluster-54524.103874;Cluster-54524.104604;Cluster-54524.108521;Cluster-54524.110282;Cluster-54524.125198;Cluster-54524.41385;Cluster-54524.41640;Cluster-54524.42013;Cluster-54524.47355;…	evm.TU.CM024102.1.106;evm.TU.CM024143.1.84;evm.TU.CM024102.1.308;evm.TU.CM024143.1.235;evm.TU.CM024111.1.48;evm.TU.CM024101.1.202;evm.TU.CM024111.1.47;evm.TU.CM024149.1.319	rn00071	0	1000	0	1.3.3.6;1.3.8.7;1.3.8.8;1.3.99.-	Lipid metabolism	N
R03778	Octanoyl-CoA:acetyl-CoA C-acyltransferase	C01944[c] + C00024[c] <=> C00010[c] + C05265[c]	Cluster-54524.136484;Cluster-54524.146492;Cluster-63535.0;Cluster-19929.0;Cluster-54420.0;Cluster-54524.91497;Cluster-11689.0;Cluster-29509.0;Cluster-54524.88194;Cluster-71334.0;	evm.TU.CM024158.1.497;evm.TU.CM024154.1.11	rn00071	-1000	1000	0	2.3.1.16	Lipid metabolism	Y
R03789	tRNA-guanosine34:queuine tRNA-D-ribosyltransferase	C01977[c] + C01449[c] <=> C01978[c] + C00242[c]	Cluster-54524.118176;Cluster-54524.118177;Cluster-54524.76925;Cluster-67093.0;	evm.TU.CM024139.1.243	rn00230	-1000	1000	0	2.4.2.29	Nucleotide metabolism	Y
R03805	S-adenosyl-L-methionine:mRNA (guanine-N7-)-methyltransferase	C00019[c] + C02031[c] + C00080[c] <=> C00021[c] + C02339[c]	Cluster-54524.126858;Cluster-54524.51782	evm.TU.CM024139.1.240	rn00270	-1000	1000	0	2.1.1.56	Amino acid metabolism	Y
R03814	linoleoyl-CoA,ferrocytochrome b5:oxygen oxidoreductase (6,7 cis-dehydrogenating)	C02050[c] + 2 C00999[c] + C00007[c] + 2 C00080[c] --> C03035[c] + 2 C00996[c] + 2 C00001[c]	Cluster-19226.0		rn01040	0	1000	0	1.14.19.3	Lipid metabolism	N
R03815	dihydrolipoylprotein:NAD+ oxidoreductase	C02972[c] + C00003[c] --> C02051[c] + C00004[c] + C00080[c]	Cluster-20302.0;Cluster-20302.1;Cluster-20302.2;Cluster-38438.0;Cluster-40976.0;Cluster-54524.40894;Cluster-70915.0	evm.TU.CM024121.1.95	rn00260	0	1000	0	1.8.1.4	Amino acid metabolism	N
R03816	NADH:phylloquinone oxidoreductase	C02059[c] + C00004[c] + C00080[c] --> C03313[c] + C00003[c]	Cluster-54524.58512;		rn00130	0	1000	0	1.6.5.2	Metabolism of cofactors and vitamins	N
R03819	ATP:sedoheptulose 1-phosphotransferase	C00002[c] + C02076[c] --> C00008[c] + C06222[c]	Cluster-54524.91221;Cluster-54524.92423;	evm.TU.CM024099.1.334	rn00710	0	1000	0	2.7.1.3	Energy metabolism	N
R03828	GTP:mRNA guanylyltransferase	C00044[c] + C02100[c] --> C00013[c] + C02031[c]	Cluster-54524.110715;Cluster-54524.126882;Cluster-54524.156199;Cluster-54524.45488;Cluster-54524.94473;Cluster-54524.94474;Cluster-54524.94476;Cluster-54524.94477;	evm.TU.CM024160.1.438;evm.TU.CM024102.1.271	rn00230	0	1000	0	2.7.7.50	Nucleotide metabolism	N
R03856	trans-Dodec-2-enoyl-CoA reductase	C01832[c] + C00006[c] --> C03221[c] + C00005[c] + C00080[c]	Cluster-54524.85403;Cluster-54524.93328;Cluster-54524.99541	evm.TU.CM024097.1.256	rn00062	0	1000	0	1.3.1.8;1.3.1.38	Lipid metabolism	N
R03857	lauroyl-CoA:electron-transfer flavoprotein 2,3-oxidoreductase	C01832[c] + C00016[c] --> C03221[c] + C01352[c]	Cluster-54524.84165;Cluster-54524.93989;Cluster-54524.99886;Cluster-70853.0;Cluster-70853.1;Cluster-76186.0;Cluster-17514.0;Cluster-27417.0;Cluster-34423.0;Cluster-50986.0;Cluster-54524.103872;Cluster-54524.103873;Cluster-54524.103874;Cluster-54524.104604;Cluster-54524.108521;Cluster-54524.110282;Cluster-54524.125198;Cluster-54524.41385;Cluster-54524.41640;Cluster-54524.42013;Cluster-54524.47355;…	evm.TU.CM024102.1.106;evm.TU.CM024143.1.84;evm.TU.CM024102.1.308;evm.TU.CM024143.1.235;evm.TU.CM024111.1.48;evm.TU.CM024101.1.202;evm.TU.CM024111.1.47;evm.TU.CM024149.1.319	rn00071	0	1000	0	1.3.3.6;1.3.8.7;1.3.8.8;1.3.99.-	Lipid metabolism	N
R03858	Lauroyl-CoA:acetyl-CoA C-acyltransferase	C01832[c] + C00024[c] <=> C00010[c] + C05261[c]	Cluster-54524.136484;Cluster-54524.146492;Cluster-63535.0;Cluster-19929.0;Cluster-54420.0;Cluster-54524.91497;Cluster-11689.0;Cluster-29509.0;Cluster-54524.88194;Cluster-71334.0;	evm.TU.CM024158.1.497;evm.TU.CM024154.1.11	rn00071	-1000	1000	0	2.3.1.16	Lipid metabolism	Y
R03866	(6Z,8E,10E,14Z)-(5S,12R)-5,12-Dihydroxyicosa-6,8,10,14-tetraenoate,NADPH:oxygen oxidoreductase (20-hydroxylating)	C02165[c] + C00005[c] + C00080[c] + C00007[c] --> C04853[c] + C00006[c] + C00001[c]	Cluster-76613.0		rn00590	0	1000	0	1.14.13.30	Lipid metabolism	N
R03867	(5-Glutamyl)-peptide:amino-acid 5-glutamyltransferase	C02166[c] + C00045[c] --> C05951[c] + C03363[c]	Cluster-54524.102836	evm.TU.CM024096.1.69	rn00590	0	1000	0	2.3.2.2	Lipid metabolism	N
R03869	(S)-Methylmalonate semialdehyde:NAD+ oxidoreductase	C06002[c] + C00003[c] + C00001[c] --> C02170[c] + C00004[c] + C00080[c]	Cluster-16027.0;Cluster-54524.94433;Cluster-57511.0;Cluster-68868.0;Cluster-75379.0;Cluster-54441.0;Cluster-54524.105764;Cluster-54524.115048;Cluster-54524.20538;Cluster-54524.44400;Cluster-54524.46256;Cluster-54784.0;Cluster-56001.0;Cluster-13478.0;Cluster-13761.0;Cluster-40925.0;Cluster-43897.0;Cluster-4515.0;Cluster-4515.1;Cluster-48391.0;Cluster-49123.0;Cluster-54524.100402;Cluster-54524.1023…	evm.TU.CM024118.1.284;evm.TU.CM024139.1.235;evm.TU.CM024166.1.102;evm.TU.CM024108.1.113;evm.TU.CM024106.1.75;evm.TU.CM024102.1.117;evm.TU.CM024102.1.116;evm.TU.CM024113.1.176;evm.TU.CM024098.1.361;evm.TU.CM024106.1.76	rn00280	0	1000	0	1.2.1.3	Amino acid metabolism	N
R03875		C02188[c] + C00019[c] --> C05544[c] + C00021[c]	Cluster-26054.0;Cluster-54524.101705;Cluster-54524.110949;Cluster-54319.0;Cluster-54346.1;Cluster-54524.135949;Cluster-54524.135950;Cluster-54524.19036;Cluster-68379.0;Cluster-54524.105410;Cluster-54524.150790;Cluster-54524.150959;Cluster-54524.21943;Cluster-54524.79054;Cluster-54524.85720;Cluster-54524.87582;Cluster-54524.89016;Cluster-54524.92042;Cluster-54524.94242;Cluster-76771.0;Cluster-7698…	evm.TU.CM024100.1.639;evm.TU.CM024114.1.204;evm.TU.CM024135.1.382;evm.TU.CM024097.1.4;evm.TU.CM024117.1.309;evm.TU.CM024120.1.724;evm.TU.CM024136.1.82;evm.TU.CM024103.1.99;evm.TU.CM024154.1.176;novel.5240;evm.TU.CM024154.1.102;evm.TU.CM024119.1.621;evm.TU.CM024164.1.114;evm.TU.CM024164.1.115;evm.TU.CM024118.1.32;evm.TU.CM024147.1.147;evm.TU.CM024161.1.221;evm.TU.CM024112.1.406;evm.TU.CM024155.1.3…	rn00310	0	1000	0	2.1.1.43;2.1.1.59;2.1.1.60	Amino acid metabolism	N
R03893	4-Carboxymethylenebut-2-en-4-olide lactonohydrolase	C04431[c] + C00001[c] --> C02222[c]	Cluster-13072.0;Cluster-54524.122539		rn00361	0	1000	0	3.1.1.45	Xenobiotics biodegradation and metabolism	N
R03905	Glu-tRNA(Gln):L-glutamine amido-ligase(ADP-forming)	C02282[c] + C00025[c] + C00009[c] + C00008[c] --> C06112[c] + C00064[c] + C00002[c] + C00001[c]	Cluster-54524.45911;Cluster-54524.45912;Cluster-19310.0;Cluster-54524.52680;Cluster-54524.52681;Cluster-54524.110264;Cluster-54524.85433;Cluster-54524.85434;	evm.TU.CM024102.1.87;evm.TU.CM024154.1.285;evm.TU.CM024148.1.220	rn00970	0	1000	0	6.3.5.7	Translation	N
R03915	glutathione:protein-disulfide oxidoreductase	C02315[c] + C00127[c] --> C02582[c] + 2 C00051[c]	Cluster-54524.115650;Cluster-54524.81053	novel.4973	rn00480	0	1000	0	1.8.4.2	Metabolism of other amino acids	N
R03916	(5-glutamyl)-peptide:amino-acid 5-glutamyltransferase	C02320[c] + C00001[c] --> C05729[c] + C00025[c]	Cluster-54524.114410;Cluster-54524.114411;Cluster-54524.118841;Cluster-54524.148003;Cluster-54524.75761;Cluster-54524.102836;	evm.TU.CM024152.1.205;evm.TU.CM024096.1.69	rn00480	0	1000	0	2.3.2.2	Metabolism of other amino acids	N
R03919	Donor:hydrogen-peroxide oxidoreductase	C02325[c] --> C15806[c]	Cluster-20408.0;Cluster-20408.1;Cluster-22237.0;Cluster-54524.129882;Cluster-54524.87443;Cluster-54524.94038;	evm.TU.CM024135.1.454	rn00940	0	1000	0	1.11.1.7;1.11.1.21	Biosynthesis of other secondary metabolites	N
R03920	ATP:D-fructose 6-phosphotransferase	C00002[c] + C02336[c] --> C00008[c] + C05345[c]	Cluster-22207.0;Cluster-22207.1;Cluster-22207.2;Cluster-54524.107470;Cluster-54524.117423;Cluster-54524.126528;Cluster-54524.48983;Cluster-54524.49775;Cluster-54524.83004;Cluster-54524.93107;Cluster-54524.96855;Cluster-54524.98067;Cluster-54524.99767;Cluster-72238.0;	evm.TU.CM024102.1.298;evm.TU.CM024140.1.155	rn00520	0	1000	0	2.7.1.1;2.7.1.4	Carbohydrate metabolism	N
R03922	S-adenosyl-L-methionine:5-(N7-methyl 5-triphosphoguanosine)-(purine-ribonucleotide)-[mRNA] 2-O-methyltransferase	C00019[c] + C02339[c] --> C00021[c] + C04802[c]	Cluster-54524.123751;Cluster-54524.54179	evm.TU.CM024167.1.55	rn00270	0	1000	0	2.1.1.57	Amino acid metabolism	N
R03936	Formylkynurenine hydrolase	C02700[c] + C00001[c] --> C05653[c] + C00041[c]	Cluster-67447.0		rn00380	0	1000	0	3.7.1.3	Amino acid metabolism	N
R03938	S-Adenosyl-L-methionine:histone-L-lysine N6-methyltransferase	C00019[c] + C02415[c] --> C00021[c] + C03702[c]	Cluster-54524.105410;Cluster-54524.150790;Cluster-54524.150959;Cluster-54524.21943;Cluster-54524.79054;Cluster-54524.85720;Cluster-54524.87582;Cluster-54524.89016;Cluster-54524.92042;Cluster-54524.94242;Cluster-76771.0;Cluster-76985.0;Cluster-78381.0;Cluster-78733.0;Cluster-54524.15816;Cluster-54524.92893;Cluster-76298.0;Cluster-77286.0;Cluster-79992.0;Cluster-54524.110735;Cluster-54524.112694;Cl…	evm.TU.CM024100.1.639;evm.TU.CM024114.1.204;evm.TU.CM024135.1.382;evm.TU.CM024097.1.4;evm.TU.CM024120.1.724;evm.TU.CM024136.1.82;evm.TU.CM024103.1.99;evm.TU.CM024154.1.176;novel.5240;evm.TU.CM024154.1.102;evm.TU.CM024119.1.621;evm.TU.CM024164.1.114;evm.TU.CM024164.1.115;evm.TU.CM024118.1.32;evm.TU.CM024147.1.147;evm.TU.CM024161.1.221;evm.TU.CM024155.1.38;evm.TU.CM024097.1.202;evm.TU.CM024143.1.23…	rn00270	0	1000	0	2.1.1.43	Amino acid metabolism	N
R03940	10-Formyltetrahydrofolate:L-methionyl-tRNA N-formyltransferase	C02430[c] + C00234[c] --> C00101[c] + C03294[c]	Cluster-54524.104243;Cluster-54524.116746;Cluster-54524.136145	evm.TU.CM024141.1.518	rn00970	0	1000	0	2.1.2.9	Translation	N
R03953		C02515[c] + C01060[c] + C00027[c] --> C02465[c] + C02218[c] + 2 C00001[c]	Cluster-54524.73579	evm.TU.JACDRO010003270.1.2	rn00350	0	1000	0	1.11.1.8	Amino acid metabolism	N
R03955		C02470[c] + C00019[c] --> C05830[c] + C00021[c]	Cluster-54524.71706;Cluster-54524.71708	evm.TU.CM024142.1.442	rn00380	0	1000	0	2.1.1.-	Amino acid metabolism	N
R03970	(5-glutamyl)-peptide:amino-acid 5-glutamyltransferase	C02512[c] + C00025[c] --> C05711[c] + C00001[c]	Cluster-54524.114410;Cluster-54524.114411;Cluster-54524.118841;Cluster-54524.148003;Cluster-54524.75761;Cluster-54524.102836;	evm.TU.CM024152.1.205;evm.TU.CM024096.1.69	rn00460	0	1000	0	2.3.2.2	Metabolism of other amino acids	N
R03971	gamma-glutamyl-beta-aminopropiononitrile amidohydrolase	C05670[c] + C00025[c] --> C06114[c] + C00001[c]	Cluster-54524.114410;Cluster-54524.114411;Cluster-54524.118841;Cluster-54524.148003;Cluster-54524.75761;Cluster-54524.102836;	evm.TU.CM024152.1.205;evm.TU.CM024096.1.69	rn00460	0	1000	0	2.3.2.2	Metabolism of other amino acids	N
R03973		C05590[c] + C01060[c] --> C02515[c] + C01382[c]	Cluster-54524.73579	evm.TU.JACDRO010003270.1.2	rn00350	0	1000	0	1.11.1.8	Amino acid metabolism	N
R03989	trans-Tetradec-2-enoyl-CoA reductase	C02593[c] + C00006[c] --> C05273[c] + C00005[c] + C00080[c]	Cluster-54524.85403;Cluster-54524.93328;Cluster-54524.99541	evm.TU.CM024097.1.256	rn00062	0	1000	0	1.3.1.8;1.3.1.38	Lipid metabolism	N
R03990	tetradecanoyl-CoA:electron-transfer flavoprotein 2,3-oxidoreductase	C02593[c] + C00016[c] --> C05273[c] + C01352[c]	Cluster-54524.84165;Cluster-54524.93989;Cluster-54524.99886;Cluster-70853.0;Cluster-70853.1;Cluster-76186.0;Cluster-17514.0;Cluster-27417.0;Cluster-34423.0;Cluster-50986.0;Cluster-54524.103872;Cluster-54524.103873;Cluster-54524.103874;Cluster-54524.104604;Cluster-54524.108521;Cluster-54524.110282;Cluster-54524.125198;Cluster-54524.41385;Cluster-54524.41640;Cluster-54524.42013;Cluster-54524.47355;…	evm.TU.CM024102.1.106;evm.TU.CM024143.1.84;evm.TU.CM024102.1.308;evm.TU.CM024143.1.235;evm.TU.CM024111.1.48;evm.TU.CM024101.1.202;evm.TU.CM024111.1.47;evm.TU.CM024149.1.319	rn00071	0	1000	0	1.3.3.6;1.3.8.7;1.3.8.8;1.3.8.9;	Lipid metabolism	N
R03991	myristoyl-CoA:acetylCoA C-myristoyltransferase	C02593[c] + C00024[c] <=> C00010[c] + C05259[c]	Cluster-54524.136484;Cluster-54524.146492;Cluster-63535.0;Cluster-19929.0;Cluster-54420.0;Cluster-54524.91497;Cluster-11689.0;Cluster-29509.0;Cluster-54524.88194;Cluster-71334.0;	evm.TU.CM024158.1.497;evm.TU.CM024154.1.11	rn00071	-1000	1000	0	2.3.1.16;2.3.1.155	Lipid metabolism	Y
R04007	Donor:hydrogen-peroxide oxidoreductase	C02646[c] --> C15804[c]	Cluster-20408.0;Cluster-20408.1;Cluster-22237.0;Cluster-54524.129882;Cluster-54524.87443;Cluster-54524.94038;	evm.TU.CM024135.1.454	rn00940	0	1000	0	1.11.1.7;1.11.1.21	Biosynthesis of other secondary metabolites	N
R04017	3'-Phosphoadenylylsulfate:galactosylceramide 3'-sulfotransferase	C00053[c] + C02686[c] <=> C00054[c] + C06125[c]	Cluster-54524.54013;Cluster-54524.54014	evm.TU.CM024114.1.107	rn00600	-1000	1000	0	2.8.2.11	Lipid metabolism	Y
R04019	Digalactosylceramide galactohydrolase	C06126[c] + C00001[c] --> C02686[c] + C00124[c]	Cluster-54524.53780;Cluster-56867.0;	evm.TU.CM024142.1.430	rn00600	0	1000	0	3.2.1.22	Lipid metabolism	N
R04025	N-Acetylputrescine:oxygen oxidoreductase(deaminating)(flavin-containing)	C02714[c] + C00001[c] + C00007[c] --> C05936[c] + C00014[c] + C00027[c]	Cluster-14432.0;Cluster-53867.0		rn00330	0	1000	0	1.4.3.4	Amino acid metabolism	N
R04065	Imidazole acetaldehyde:NAD+ oxidoreductase	C05130[c] + C00003[c] + C00001[c] --> C02835[c] + C00004[c] + C00080[c]	Cluster-16027.0;Cluster-54524.94433;Cluster-57511.0;Cluster-68868.0;Cluster-75379.0;Cluster-54441.0;Cluster-54524.105764;Cluster-54524.115048;Cluster-54524.20538;Cluster-54524.44400;Cluster-54524.46256;Cluster-54784.0;Cluster-56001.0;Cluster-13478.0;Cluster-13761.0;Cluster-40925.0;Cluster-43897.0;Cluster-4515.0;Cluster-4515.1;Cluster-48391.0;Cluster-49123.0;Cluster-54524.100402;Cluster-54524.1023…	evm.TU.CM024118.1.284;evm.TU.CM024139.1.235;evm.TU.CM024166.1.102;evm.TU.CM024108.1.113;evm.TU.CM024106.1.75;evm.TU.CM024102.1.117;evm.TU.CM024102.1.116;evm.TU.CM024113.1.176;evm.TU.CM024098.1.361;evm.TU.CM024106.1.76	rn00340	0	1000	0	1.2.1.3	Amino acid metabolism	N
R04072	dolichyl-beta-D-mannosyl-phosphate:protein-serine O-D-mannosyltransferase	C03862[c] + C02189[c] --> C00110[c] + C02863[c]	Cluster-52939.0;Cluster-52939.1;Cluster-52939.2;Cluster-52939.3;Cluster-52939.4;Cluster-54524.102644;Cluster-60915.1;Cluster-60915.2	evm.TU.CM024096.1.454;evm.TU.CM024104.1.204;evm.TU.CM024124.1.73	rn00514	0	1000	0	2.4.1.109	Glycan biosynthesis and metabolism	N
R04095	3-methylbutanoyl-CoA:electron-transfer flavoprotein 2,3-oxidoreductase	C02939[c] + C00016[c] <=> C03069[c] + C01352[c]	Cluster-54524.123649;Cluster-54524.133735;Cluster-54524.99886;Cluster-70853.0;Cluster-70853.1;Cluster-76186.0;	evm.TU.CM024149.1.319;evm.TU.CM024144.1.139	rn00280	-1000	1000	0	1.3.8.4;1.3.8.7	Amino acid metabolism	Y
R04097	3-methylbutanoyl-CoA:enzyme N6-(dihydrolipoyl)lysine S-(3-methylbutanoyl)transferase	C02939[c] + C15973[c] --> C00010[c] + C15975[c]	Cluster-38203.0;Cluster-54524.117209	evm.TU.CM024123.1.216	rn00280	0	1000	0	2.3.1.168	Amino acid metabolism	N
R04112	N-Acetylmuramoyl-Ala amidohydrolase	C02999[c] + C00001[c] --> C02713[c] + C00041[c]	Cluster-54524.425;		rn00520	0	1000	0	3.5.1.28	Carbohydrate metabolism	N
R04125	S-aminomethyldihydrolipoylprotein:(6S)-tetrahydrofolate aminomethyltransferase (ammonia-forming)	C01242[c] + C00101[c] --> C02972[c] + C00143[c] + C00014[c]	Cluster-54524.123257;Cluster-54524.123258;Cluster-54524.123259;Cluster-54524.132451;Cluster-54524.40568;Cluster-54524.58318;Cluster-54524.58320;Cluster-54524.58321;Cluster-78316.0	evm.TU.CM024141.1.221	rn00260	0	1000	0	2.1.2.10	Amino acid metabolism	N
R04137	3-hydroxyisovaleryl-CoA hydro-lyase	C05998[c] <=> C03069[c] + C00001[c]	Cluster-33787.0;Cluster-54524.102263;Cluster-57963.0;Cluster-65899.0;Cluster-40686.0;Cluster-24465.0;Cluster-26200.0;Cluster-42205.0;Cluster-5020.0;Cluster-54524.80671;Cluster-54524.86510;Cluster-54524.94731;Cluster-66589.0;Cluster-71697.0;	evm.TU.CM024142.1.498;evm.TU.CM024124.1.89	rn00280	-1000	1000	0	4.2.1.17	Amino acid metabolism	Y
R04138	3-Methylcrotonoyl-CoA:carbon-dioxide ligase (ADP-forming)	C00002[c] + C03069[c] + C00288[c] + C00080[c] --> C00008[c] + C00009[c] + C03231[c]	Cluster-54524.118159;Cluster-54524.101932;	novel.1649;evm.TU.CM024114.1.142	rn00280	0	1000	0	6.4.1.4	Amino acid metabolism	N
R04144	5-Phospho-D-ribosylamine:glycine ligase (ADP-forming)	C00002[c] + C03090[c] + C00037[c] --> C00008[c] + C00009[c] + C03838[c]	Cluster-54524.100055;Cluster-54524.102075;Cluster-54524.102076;Cluster-54524.107213;Cluster-54524.124116;Cluster-54524.78437;Cluster-54524.96659;Cluster-54524.96660;Cluster-74380.0;	evm.TU.CM024104.1.320;evm.TU.CM024104.1.319	rn00230	0	1000	0	6.3.4.13	Nucleotide metabolism	N
R04162	1-Alkyl-2-acyl-sn-glycero-3-phosphate phosphohydrolase	C05977[c] + C00001[c] --> C03201[c] + C00009[c]	Cluster-54524.103340;Cluster-54524.105933;Cluster-54524.105934;Cluster-54524.121066;Cluster-54524.122469;Cluster-54524.37528;Cluster-54524.70356;Cluster-56928.0;Cluster-73585.1;Cluster-78758.0	evm.TU.CM024166.1.552;evm.TU.CM024129.1.105	rn00565	0	1000	0	3.1.3.4	Lipid metabolism	N
R04163	21-Hydroxypregnenolone:NAD+ 3-oxidoreductase	C05485[c] + C00003[c] --> C03205[c] + C00004[c] + C00080[c]	Cluster-54524.11779;Cluster-73591.0;Cluster-79221.0;		rn00140	0	1000	0	1.1.1.145;5.3.3.1	Lipid metabolism	N
R04170	(S)-3-Hydroxydodecanoyl-CoA hydro-lyase	C05262[c] <=> C03221[c] + C00001[c]	Cluster-33787.0;Cluster-54524.102263;Cluster-57963.0;Cluster-65899.0;Cluster-40686.0;Cluster-24465.0;Cluster-26200.0;Cluster-42205.0;Cluster-5020.0;Cluster-54524.80671;Cluster-54524.86510;Cluster-54524.94731;Cluster-66589.0;Cluster-71697.0;	evm.TU.CM024142.1.498;evm.TU.CM024124.1.89	rn00062	-1000	1000	0	4.2.1.17;4.2.1.74	Lipid metabolism	Y
R04171	3-Hydroxy-L-kynurenine:2-oxoglutarate aminotransferase	C03227[c] + C00026[c] --> C05645[c] + C00025[c]	Cluster-54524.107980;Cluster-54524.131375;Cluster-54524.134166;Cluster-54524.141285;Cluster-54524.142464;Cluster-54524.33995;Cluster-54524.35354;Cluster-54524.35556;Cluster-54524.78028;Cluster-54524.81355;Cluster-54524.91117;Cluster-54524.91118;Cluster-54524.91898;Cluster-54524.91899;Cluster-54524.94348;Cluster-54524.94349;Cluster-54524.94351;Cluster-54524.94352;Cluster-69451.0;	evm.TU.CM024151.1.234;evm.TU.CM024163.1.252;evm.TU.CM024101.1.351;evm.TU.CM024131.1.2;evm.TU.CM024151.1.235;evm.TU.CM024127.1.487	rn00380	0	1000	0	2.6.1.7	Amino acid metabolism	N
R04173	3-Phosphoserine:2-oxoglutarate aminotransferase	C01005[c] + C00026[c] <=> C03232[c] + C00025[c]	Cluster-54524.102649;Cluster-54524.42417	evm.TU.CM024109.1.58	rn00260	-1000	1000	0	2.6.1.52	Amino acid metabolism	Y
R04178	coproporphyrinogen-III:oxygen oxidoreductase (coproporphyrin-forming)	C03263[c] + 3 C00007[c] --> C05770[c] + 3 C00027[c]	Cluster-54524.110702;Cluster-54524.64227	evm.TU.CM024162.1.363	rn00860	0	1000	0	1.3.3.15	Metabolism of cofactors and vitamins	N
R04188	L-3-amino-isobutanoate:2-oxoglutarate aminotransferase	C03284[c] + C00026[c] <=> C06002[c] + C00025[c]	Cluster-11884.0;Cluster-54524.97827;Cluster-54524.97828;Cluster-54524.97830;	evm.TU.CM024144.1.266;evm.TU.CM024144.1.267	rn00280	-1000	1000	0	2.6.1.22	Amino acid metabolism	Y
R04203	(2S,3S)-3-hydroxy-2-methylbutanoyl-CoA:NAD+ oxidoreductase	C04405[c] + C00003[c] <=> C03344[c] + C00004[c] + C00080[c]	Cluster-54524.93956;Cluster-73968.0;Cluster-73968.1;Cluster-40686.0;Cluster-54524.89578;Cluster-66733.0;Cluster-71414.0;	evm.TU.CM024124.1.77;evm.TU.CM024134.1.36	rn00280	-1000	1000	0	1.1.1.35;1.1.1.178	Amino acid metabolism	Y
R04204	(2S,3S)-3-Hydroxy-2-methylbutanoyl-CoA hydro-liase	C04405[c] --> C03345[c] + C00001[c]	Cluster-33787.0;Cluster-54524.102263;Cluster-57963.0;Cluster-65899.0;Cluster-40686.0;Cluster-24465.0;Cluster-26200.0;Cluster-42205.0;Cluster-5020.0;Cluster-54524.80671;Cluster-54524.86510;Cluster-54524.94731;Cluster-66589.0;Cluster-71697.0;	evm.TU.CM024142.1.498;evm.TU.CM024124.1.89	rn00280	0	1000	0	4.2.1.17	Amino acid metabolism	N
R04208	2-(Formamido)-N1-(5-phosphoribosyl)acetamidine cyclo-ligase (ADP-forming)	C00002[c] + C04640[c] --> C00008[c] + C00009[c] + C03373[c]	Cluster-54524.100055;Cluster-54524.102075;Cluster-54524.102076;Cluster-54524.107213;Cluster-54524.124116;Cluster-54524.78437;Cluster-54524.96659;Cluster-54524.96660;Cluster-74380.0;	evm.TU.CM024104.1.320;evm.TU.CM024104.1.319	rn00230	0	1000	0	6.3.3.1	Nucleotide metabolism	N
R04209	1-(5-phospho-D-ribosyl)-5-amino-4-imidazolecarboxylate carboxy-lyase	C04751[c] <=> C03373[c] + C00011[c]	Cluster-54524.107928;Cluster-54524.90794;Cluster-57104.0;Cluster-79048.0;	evm.TU.CM024135.1.364	rn00230	-1000	1000	0	4.1.1.21	Nucleotide metabolism	Y
R04212	Asp-tRNA(Asn):L-glutamine amido-ligase (ADP-forming)	C03402[c] + C00025[c] + C00009[c] + C00008[c] --> C06113[c] + C00064[c] + C00002[c] + C00001[c]	Cluster-54524.45911;Cluster-54524.45912;Cluster-19310.0;Cluster-54524.52680;Cluster-54524.52681;Cluster-54524.110264;Cluster-54524.85433;Cluster-54524.85434;	evm.TU.CM024102.1.87;evm.TU.CM024154.1.285;evm.TU.CM024148.1.220	rn00970	0	1000	0	6.3.5.6	Translation	N
R04215	CTP:N-glycoloylneuraminate cytidylyltransferase	C00063[c] + C03410[c] <=> C00013[c] + C03691[c]	Cluster-54524.20390;Cluster-75815.0;	evm.TU.CM024101.1.205	rn00520	-1000	1000	0	2.7.7.43	Carbohydrate metabolism	Y
R04216	dolichyl-diphosphooligosaccharide:protein-L-asparagine oligopolysaccharidotransferase	C04213[c] + C03021[c] --> C00621[c] + C11572[c]	Cluster-13984.0;Cluster-51816.0;Cluster-54524.101098;Cluster-54524.104487;Cluster-54524.76548;Cluster-54524.98466;Cluster-54524.98467;Cluster-54524.98468;Cluster-54524.98470;Cluster-54524.98472;Cluster-55645.0;Cluster-56240.0;Cluster-68475.0;Cluster-74944.1	evm.TU.CM024152.1.214;evm.TU.CM024152.1.215;evm.TU.CM024098.1.211	rn00510	0	1000	0	2.4.99.18	Glycan biosynthesis and metabolism	N
R04221	cis-4-Hydroxy-D-proline:oxygen oxidoreductase (deaminating)	C03440[c] + C00007[c] --> C04282[c] + C00027[c]	Cluster-54524.107740;Cluster-54524.41610;Cluster-54524.4735	evm.TU.CM024122.1.518;evm.TU.CM024111.1.316	rn00330	0	1000	0	1.4.3.3	Amino acid metabolism	N
R04224	(S)-3-Hydroxyisobutyryl-CoA hydro-lyase	C03460[c] + C00001[c] --> C06000[c]	Cluster-33787.0;Cluster-54524.102263;Cluster-57963.0;Cluster-65899.0;Cluster-40686.0;Cluster-24465.0;Cluster-26200.0;Cluster-42205.0;Cluster-5020.0;Cluster-54524.80671;Cluster-54524.86510;Cluster-54524.94731;Cluster-66589.0;Cluster-71697.0;	evm.TU.CM024142.1.498;evm.TU.CM024124.1.89	rn00280	0	1000	0	4.2.1.17	Amino acid metabolism	N
R04247	CTP:ethanolamine-phosphate cytidylyltransferase	C00063[c] + C03557[c] --> C00013[c] + C05673[c]	Cluster-54524.96135	evm.TU.CM024112.1.240	rn00440	0	1000	0	2.7.7.14	Metabolism of other amino acids	N
R04285	6-Lactoyl-5,6,7,8-tetrahydropterin:NADP+ 2'-oxidoreductase	C04244[c] + C00006[c] --> C03684[c] + C00005[c] + C00080[c]	Cluster-54524.105091;Cluster-54524.136990;Cluster-54524.152583;Cluster-70812.0;Cluster-17184.0;Cluster-1988.0;Cluster-54524.104078;Cluster-54524.104079;Cluster-54524.114817;Cluster-54524.132448;Cluster-54524.138043;Cluster-54524.152392;Cluster-54524.40873;Cluster-54524.53634;Cluster-54524.92183;Cluster-54524.99241;Cluster-54524.99242;Cluster-74938.0;	evm.TU.CM024105.1.98;evm.TU.CM024109.1.203;evm.TU.CM024164.1.134	rn00790	0	1000	0	1.1.1.21;1.1.1.184;1.1.1.220	Metabolism of cofactors and vitamins	N
R04286	2-amino-4-hydroxy-6-(erythro-1,2,3-trihydroxypropyl) dihydropteridine triphosphate lyase	C04895[c] --> C03684[c] + C00536[c]	Cluster-54524.101735;Cluster-54524.111093;Cluster-54524.93225;	evm.TU.CM024163.1.48	rn00790	0	1000	0	4.2.3.12	Metabolism of cofactors and vitamins	N
R04300	4-(2-Aminoethyl)-1,2-benzenediol:oxygen oxidoreductase(deaminating)(flavin-containing)	C03758[c] + C00001[c] + C00007[c] --> C04043[c] + C00014[c] + C00027[c]	Cluster-14432.0;Cluster-53867.0;		rn00350	0	1000	0	1.4.3.4;1.4.3.21;1.4.9.2	Amino acid metabolism	N
R04301	S-Adenosyl-L-methionine:catechol O-methyltransferase	C00019[c] + C03758[c] --> C00021[c] + C05587[c]	Cluster-16602.0;Cluster-54524.156447;Cluster-67503.0		rn00350	0	1000	0	2.1.1.6	Amino acid metabolism	N
R04311	1-Acyl-glycerone-3-phosphate:long-chain-alcohol O-3-phospho-2-oxopropanyltransferase	C03372[c] + C00339[c] --> C03715[c] + C03129[c]	Cluster-17552.0;Cluster-24613.0;Cluster-27697.0		rn00565	0	1000	0	2.5.1.26	Lipid metabolism	N
R04321	CDP-choline:1-alkyl-2-acetylglycerol cholinephosphotransferase	C00307[c] + C03820[c] + C00080[c] --> C00055[c] + C04598[c]	Cluster-54524.35511;Cluster-54524.66976;Cluster-54524.67303;Cluster-54524.67304;Cluster-54524.67887;Cluster-67218.0;	evm.TU.CM024153.1.70	rn00565	0	1000	0	2.7.8.2	Lipid metabolism	N
R04322	UDP-alpha-D-galactose:2-(2-hydroxyacyl)sphingosine 1-beta-D-galactosyltransferase	C00052[c] + C03823[c] --> C00015[c] + C04708[c]	Cluster-54524.106016;Cluster-54524.36204	evm.TU.CM024120.1.232;novel.1920	rn00052	0	1000	0	2.4.1.47	Carbohydrate metabolism	N
R04323	2-Amino-3-carboxymuconate semialdehyde carboxy-lyase	C04409[c] --> C03824[c] + C00011[c]	Cluster-54524.84622	evm.TU.CM024135.1.172	rn00380	0	1000	0	4.1.1.45	Amino acid metabolism	N
R04325	10-formyltetrahydrofolate:5'-phosphoribosylglycinamide formyltransferase	C00234[c] + C03838[c] --> C00101[c] + C04376[c]	Cluster-54524.100055;Cluster-54524.102075;Cluster-54524.102076;Cluster-54524.107213;Cluster-54524.124116;Cluster-54524.78437;Cluster-54524.96659;Cluster-54524.96660;Cluster-74380.0;	evm.TU.CM024104.1.320;evm.TU.CM024104.1.319	rn00230	0	1000	0	2.1.2.2	Nucleotide metabolism	N
R04326		C03838[c] + C00445[c] + C00001[c] --> C04376[c] + C00101[c] + C00080[c]	Cluster-54524.100055;Cluster-54524.102075;Cluster-54524.102076;Cluster-54524.107213;Cluster-54524.124116;Cluster-54524.78437;Cluster-54524.96659;Cluster-54524.96660;Cluster-74380.0;	evm.TU.CM024104.1.320;evm.TU.CM024104.1.319	rn00670	0	1000	0	2.1.2.2	Metabolism of cofactors and vitamins	N
R04352	UDPglucuronate beta-D-glucuronosyltransferase(acceptor-unspecific)	C04373[c] + C00167[c] --> C11136[c] + C00015[c]	Cluster-42875.0;Cluster-54524.103007;Cluster-54524.104602;Cluster-54524.111331;Cluster-54524.111332;Cluster-54524.113814;Cluster-54524.119260;Cluster-54524.12013;Cluster-54524.12730;Cluster-54524.128485;Cluster-54524.13403;Cluster-54524.139825;Cluster-54524.139858;Cluster-54524.140641;Cluster-54524.144273;Cluster-54524.145864;Cluster-54524.148711;Cluster-54524.151048;Cluster-54524.26806;Cluster-5…	evm.TU.CM024120.1.232;evm.TU.CM024112.1.106;novel.304;novel.1920;evm.TU.CM024149.1.292;evm.TU.CM024135.1.850;evm.TU.CM024113.1.284;evm.TU.CM024098.1.239;evm.TU.CM024103.1.101;novel.391;evm.TU.CM024119.1.476	rn00140	0	1000	0	2.4.1.17	Lipid metabolism	N
R04353	UDPglucuronate beta-D-glucuronosyltransferase(acceptor-unspecific)	C05299[c] + C00167[c] --> C11132[c] + C00015[c]	Cluster-42875.0;Cluster-54524.103007;Cluster-54524.104602;Cluster-54524.111331;Cluster-54524.111332;Cluster-54524.113814;Cluster-54524.119260;Cluster-54524.12013;Cluster-54524.12730;Cluster-54524.128485;Cluster-54524.13403;Cluster-54524.139825;Cluster-54524.139858;Cluster-54524.140641;Cluster-54524.144273;Cluster-54524.145864;Cluster-54524.148711;Cluster-54524.151048;Cluster-54524.26806;Cluster-5…	evm.TU.CM024120.1.232;evm.TU.CM024112.1.106;novel.304;novel.1920;evm.TU.CM024149.1.292;evm.TU.CM024135.1.850;evm.TU.CM024113.1.284;evm.TU.CM024098.1.239;evm.TU.CM024103.1.101;novel.391;evm.TU.CM024119.1.476	rn00140	0	1000	0	2.4.1.17	Lipid metabolism	N
R04354	UDPglucuronate beta-D-glucuronosyltransferase(acceptor-unspecific)	C05302[c] + C00167[c] --> C11131[c] + C00015[c]	Cluster-42875.0;Cluster-54524.103007;Cluster-54524.104602;Cluster-54524.111331;Cluster-54524.111332;Cluster-54524.113814;Cluster-54524.119260;Cluster-54524.12013;Cluster-54524.12730;Cluster-54524.128485;Cluster-54524.13403;Cluster-54524.139825;Cluster-54524.139858;Cluster-54524.140641;Cluster-54524.144273;Cluster-54524.145864;Cluster-54524.148711;Cluster-54524.151048;Cluster-54524.26806;Cluster-5…	evm.TU.CM024120.1.232;evm.TU.CM024112.1.106;novel.304;novel.1920;evm.TU.CM024149.1.292;evm.TU.CM024135.1.850;evm.TU.CM024113.1.284;evm.TU.CM024098.1.239;evm.TU.CM024103.1.101;novel.391;evm.TU.CM024119.1.476	rn00140	0	1000	0	2.4.1.17	Lipid metabolism	N
R04355	Acyl-[acyl-carrier-protein]:malonyl-[acyl-carrier-protein] C-acyltransferase (decarboxylating)	C03939[c] + C01209[c] --> C05744[c] + C00011[c] + C00229[c]	Cluster-21470.0;Cluster-21863.0;Cluster-54524.132852;Cluster-54524.150232;Cluster-54524.153702;Cluster-54524.89461;Cluster-57047.0;Cluster-68328.0;Cluster-78552.0;Cluster-79850.0;	evm.TU.CM024166.1.130	rn00061	0	1000	0	2.3.1.41;2.3.1.85;2.3.1.86;2.3.1.179;	Lipid metabolism	N
R04368	m7G5'ppp5'X m7GMP phosphohydrolase	C04696[c] + C00001[c] --> C03998[c] + C16669[c]	Cluster-54524.107328	evm.TU.CM024165.1.86	rn01100	0	1000	0	3.6.1.59	Global and overview maps	N
R04372	D-myo-Inositol-3,4-bisphosphate 4-phosphohydrolase	C04063[c] + C00001[c] --> C04006[c] + C00009[c]	Cluster-54524.103803;Cluster-54524.12139	evm.TU.CM024101.1.325	rn00562	0	1000	0	3.1.3.66	Carbohydrate metabolism	N
R04378	1-(5'-Phosphoribosyl)-5-amino-4-imidazolecarboxamide:pyrophosphate phosphoribosyltransferase	C04677[c] + C00013[c] <=> C04051[c] + C00119[c]	Cluster-20343.0;Cluster-48987.0;Cluster-54524.101354;Cluster-54524.14382;Cluster-54524.14383;Cluster-54524.14790	evm.TU.CM024158.1.380	rn00230	-1000	1000	0	2.4.2.7	Nucleotide metabolism	Y
R04385	biotin-carboxyl-carrier-protein:carbon-dioxide ligase (ADP-forming)	C00002[c] + C06250[c] + C00288[c] --> C00008[c] + C00009[c] + C04419[c]	Cluster-31557.0;Cluster-54064.0;Cluster-54524.109514;Cluster-54524.134765;Cluster-54524.99877;Cluster-70116.0;Cluster-74374.0;Cluster-77369.0;	evm.TU.CM024099.1.356;evm.TU.CM024099.1.357	rn00061	0	1000	0	6.3.4.14	Lipid metabolism	N
R04386	carboxybiotin-carboxyl-carrier-protein:acetyl-CoA carboxytransferase	C00024[c] + C04419[c] + C00080[c] --> C00083[c] + C06250[c]	Cluster-31557.0;Cluster-54064.0;Cluster-54524.109514;Cluster-54524.134765;Cluster-54524.99877;Cluster-70116.0;Cluster-74374.0;Cluster-77369.0;	evm.TU.CM024099.1.356;evm.TU.CM024099.1.357	rn00061	0	1000	0	2.1.3.15	Lipid metabolism	N
R04391	ATP:pantothenate 4'-phosphotransferase	C00002[c] + C04079[c] --> C00008[c] + C04352[c]	Cluster-54524.107232;Cluster-54524.113148;Cluster-54524.121577;Cluster-54524.121578;Cluster-54524.124206;Cluster-54524.75637;	evm.TU.CM024145.1.251;evm.TU.CM024099.1.210	rn00770	0	1000	0	2.7.1.33	Metabolism of cofactors and vitamins	N
R04404	Phosphatidyl-myo-inositol-4,5-bisphosphate 4-phosphohydrolase	C04637[c] + C00001[c] --> C01277[c] + C00009[c]	Cluster-21976.0;Cluster-54524.107355;Cluster-54524.107413;Cluster-54524.109960;Cluster-54524.112313;Cluster-54524.113502;Cluster-54524.117190;Cluster-54524.118055;Cluster-54524.59458;Cluster-54524.65779;Cluster-54524.74942;Cluster-54524.74943;Cluster-54524.95036;Cluster-54524.95308;Cluster-54524.96916;	evm.TU.CM024099.1.156;evm.TU.CM024157.1.85;evm.TU.CM024150.1.386;evm.TU.CM024157.1.86	rn00562	0	1000	0	3.1.3.36	Carbohydrate metabolism	N
R04413	Acyl-CoA:1-alkenylglycerophosphoethanolamine O-acyltransferase	C00040[c] + C04635[c] --> C00010[c] + C04756[c]	Cluster-54524.129134	evm.TU.CM024120.1.17	rn00565	0	1000	0	2.3.1.121	Lipid metabolism	N
R04420	5-Methylthio-5-deoxy-D-ribose-1-phosphate ketol-isomerase	C04188[c] --> C04582[c]	Cluster-54524.58640	evm.TU.CM024131.1.228	rn00270	0	1000	0	5.3.1.23	Amino acid metabolism	N
R04428	(3R)-3-Hydroxybutanoyl-[acyl-carrier-protein] hydro-lyase	C04618[c] <=> C04246[c] + C00001[c]	Cluster-54524.150232;Cluster-54524.153702;Cluster-54524.89461;Cluster-57047.0;Cluster-68328.0;Cluster-78552.0;Cluster-79850.0;	evm.TU.CM024166.1.130	rn00061	-1000	1000	0	2.3.1.85;2.3.1.86;2.3.1.-;4.2.1.59	Lipid metabolism	Y
R04430	butyryl-[acp]:NADP+ trans-2-oxidoreductase	C05745[c] + C00006[c] <=> C04246[c] + C00005[c] + C00080[c]	Cluster-54524.150232;Cluster-54524.153702;Cluster-54524.89461;Cluster-57047.0;Cluster-68328.0;Cluster-78552.0;Cluster-79850.0;	evm.TU.CM024166.1.130	rn00061	-1000	1000	0	1.3.1.10;1.3.1.39;1.3.1.104;2.3.1.85;	Lipid metabolism	Y
R04432	propanoyl-CoA:electron-transfer flavoprotein 2,3-oxidoreductase	C04253[c] + C00100[c] <=> C04570[c] + C00894[c]	Cluster-54524.99886;Cluster-70853.0;Cluster-70853.1;Cluster-76186.0	evm.TU.CM024149.1.319	rn00640	-1000	1000	0	1.3.8.7	Carbohydrate metabolism	Y
R04435	phosphoenolpyruvate:N-acetyl-D-mannosamine-6-phosphate C-(1-carboxyvinyl)transferase (phosphate-hydrolysing, 2-carboxy-2-oxoethyl-forming);	C06241[c] + C00009[c] <=> C04257[c] + C00074[c] + C00001[c]	Cluster-54524.30844;Cluster-54524.69749;	evm.TU.CM024122.1.462	rn00520	-1000	1000	0	2.5.1.56;2.5.1.57	Carbohydrate metabolism	Y
R04444	L-1-pyrroline-3-hydroxy-5-carboxylate:NAD+ oxidoreductase	C04281[c] + C00003[c] + 2 C00001[c] --> C05947[c] + C00004[c] + C00080[c]	Cluster-12184.0;		rn00330	0	1000	0	1.2.1.88	Amino acid metabolism	N
R04445	L-1-pyrroline-3-hydroxy-5-carboxylate:NADP+ oxidoreductase	C04281[c] + C00006[c] + 2 C00001[c] --> C05947[c] + C00005[c] + C00080[c]	Cluster-12184.0;		rn00330	0	1000	0	1.2.1.88	Amino acid metabolism	N
R04452	1-Alkyl-2-acetyl-sn-glycero-3-phosphocholine acetohydrolase	C04598[c] + C00001[c] --> C04317[c] + C00033[c]	Cluster-54524.50838;Cluster-54524.88074;Cluster-54524.91488;Cluster-67652.0;Cluster-54524.32968;Cluster-54524.32969;Cluster-73883.0;Cluster-54524.118052;Cluster-54524.134291;	evm.TU.CM024104.1.335;evm.TU.CM024104.1.336;evm.TU.CM024154.1.307	rn00565	0	1000	0	3.1.1.47	Lipid metabolism	N
R04463	5'-Phosphoribosylformylglycinamide:L-glutamine amido-ligase (ADP-forming)	C00002[c] + C04376[c] + C00064[c] + C00001[c] --> C00008[c] + C00009[c] + C04640[c] + C00025[c]	Cluster-12284.0;Cluster-54524.106306;Cluster-54524.106307;Cluster-54524.106308	evm.TU.CM024137.1.198	rn00230	0	1000	0	6.3.5.3	Nucleotide metabolism	N
R04470	Digalactosyl-diacylglycerol galactohydrolase	C06037[c] + C00001[c] --> C03692[c] + C00124[c]	Cluster-54524.53780;Cluster-56867.0;	evm.TU.CM024142.1.430	rn00561	0	1000	0	3.2.1.22	Lipid metabolism	N
R04480	Acyl-CoA:1-acyl-sn-glycero-3-phosphoethanolamine O-acyltransferase	C00350[c] + C00010[c] --> C04438[c] + C00040[c]	Cluster-54524.117067;Cluster-54524.123077;Cluster-54524.139193;Cluster-54524.48533;Cluster-54524.66681;Cluster-54524.66682;Cluster-54524.66684;Cluster-54524.129134;	evm.TU.CM024107.1.33;evm.TU.CM024120.1.17;evm.TU.CM024131.1.200;evm.TU.CM024131.1.201	rn00564	0	1000	0	2.3.1.23	Lipid metabolism	N
R04491	UDPglucose:5-(D-galactosyloxy)-L-lysine-procollagen D-glucosyltransferase	C00029[c] + C04487[c] --> C00015[c] + C04759[c]	Cluster-54524.110788;Cluster-54524.113810;Cluster-54524.56314	evm.TU.CM024100.1.348;evm.TU.CM024100.1.341;evm.TU.CM024129.1.201	rn00514	0	1000	0	2.4.1.66	Glycan biosynthesis and metabolism	N
R04496	S-Adenosyl-L-methionine:protein-C-terminal-S-farnesyl-L-cysteine O-methyltransferase	C00019[c] + C04506[c] --> C00021[c] + C04748[c]	Cluster-54524.116970;Cluster-56351.0	evm.TU.CM024134.1.348	rn00900	0	1000	0	2.1.1.100	Metabolism of terpenoids and polyketides	N
R04506	3alpha,7alpha-Dihydroxy-5beta-cholestan-26-al:NAD+ oxidoreductase	C05445[c] + C00003[c] + C00001[c] --> C04554[c] + C00004[c] + C00080[c]	Cluster-16027.0;Cluster-54524.94433;Cluster-57511.0;Cluster-68868.0;Cluster-75379.0;Cluster-54441.0;Cluster-54524.105764;Cluster-54524.115048;Cluster-54524.20538;Cluster-54524.44400;Cluster-54524.46256;Cluster-54784.0;Cluster-56001.0;Cluster-13478.0;Cluster-13761.0;Cluster-40925.0;Cluster-43897.0;Cluster-4515.0;Cluster-4515.1;Cluster-48391.0;Cluster-49123.0;Cluster-54524.100402;Cluster-54524.1023…	evm.TU.CM024118.1.284;evm.TU.CM024139.1.235;evm.TU.CM024166.1.102;evm.TU.CM024108.1.113;evm.TU.CM024106.1.75;evm.TU.CM024102.1.117;evm.TU.CM024102.1.116;evm.TU.CM024113.1.176;evm.TU.CM024098.1.361;evm.TU.CM024106.1.76	rn00120	0	1000	0	1.2.1.3	Lipid metabolism	N
R04513	Phosphatidylinositol-3,4,5-trisphosphate 3-phosphohydrolase	C05981[c] + C00001[c] --> C04637[c] + C00009[c]	Cluster-54524.131621;Cluster-54524.150770;Cluster-54524.59251;Cluster-54524.59253;Cluster-54524.63870;Cluster-54524.63872;Cluster-54524.96400;Cluster-54524.96401;Cluster-75104.0	novel.146	rn00562	0	1000	0	3.1.3.67	Carbohydrate metabolism	N
R04533	(3R)-3-Hydroxybutanoyl-[acyl-carrier protein]:NADP+ oxidoreductase	C04618[c] + C00006[c] <=> C05744[c] + C00005[c] + C00080[c]	Cluster-54524.150232;Cluster-54524.153702;Cluster-54524.89461;Cluster-57047.0;Cluster-68328.0;Cluster-78552.0;Cluster-79850.0;	evm.TU.CM024166.1.130	rn00061	-1000	1000	0	1.1.1.100;2.3.1.85;2.3.1.86;2.3.1.-	Lipid metabolism	Y
R04534	(3R)-3-Hydroxydecanoyl-[acyl-carrier-protein]:NADP+ oxidoreductase	C04619[c] + C00006[c] <=> C05753[c] + C00005[c] + C00080[c]	Cluster-54524.150232;Cluster-54524.153702;Cluster-54524.89461;Cluster-57047.0;Cluster-68328.0;Cluster-78552.0;Cluster-79850.0;	evm.TU.CM024166.1.130	rn00061	-1000	1000	0	1.1.1.100;2.3.1.85;2.3.1.86;2.3.1.-	Lipid metabolism	Y
R04535	(3R)-3-Hydroxybutanoyl-[acyl-carrier-protein] hydro-lyase	C04619[c] <=> C05754[c] + C00001[c]	Cluster-54524.150232;Cluster-54524.153702;Cluster-54524.89461;Cluster-57047.0;Cluster-68328.0;Cluster-78552.0;Cluster-79850.0;	evm.TU.CM024166.1.130	rn00061	-1000	1000	0	2.3.1.85;2.3.1.86;2.3.1.-;4.2.1.59	Lipid metabolism	Y
R04536	(3R)-3-Hydroxyoctanoyl-[acyl-carrier-protein]:NADP+ oxidoreductase	C04620[c] + C00006[c] <=> C05750[c] + C00005[c] + C00080[c]	Cluster-54524.150232;Cluster-54524.153702;Cluster-54524.89461;Cluster-57047.0;Cluster-68328.0;Cluster-78552.0;Cluster-79850.0;	evm.TU.CM024166.1.130	rn00061	-1000	1000	0	1.1.1.100;2.3.1.85;2.3.1.86;2.3.1.-	Lipid metabolism	Y
R04537	(3R)-3-Hydroxybutanoyl-[acyl-carrier-protein] hydro-lyase;	C04620[c] <=> C05751[c] + C00001[c]	Cluster-54524.150232;Cluster-54524.153702;Cluster-54524.89461;Cluster-57047.0;Cluster-68328.0;Cluster-78552.0;Cluster-79850.0;	evm.TU.CM024166.1.130	rn00061	-1000	1000	0	2.3.1.85;2.3.1.86;2.3.1.-;4.2.1.59	Lipid metabolism	Y
R04543	(3R)-3-Hydroxypalmitoyl-[acyl-carrier-protein]:NADP+ oxidoreductase	C04633[c] + C00006[c] <=> C05762[c] + C00005[c] + C00080[c]	Cluster-54524.150232;Cluster-54524.153702;Cluster-54524.89461;Cluster-57047.0;Cluster-68328.0;Cluster-78552.0;Cluster-79850.0;	evm.TU.CM024166.1.130	rn00061	-1000	1000	0	1.1.1.100;2.3.1.85;2.3.1.86;2.3.1.-	Lipid metabolism	Y
R04544	(3R)-3-hydroxypalmitoyl-[acyl-carrier-protein] hydro-lyase	C04633[c] <=> C05763[c] + C00001[c]	Cluster-54524.150232;Cluster-54524.153702;Cluster-54524.89461;Cluster-57047.0;Cluster-68328.0;Cluster-78552.0;Cluster-79850.0;	evm.TU.CM024166.1.130	rn00061	-1000	1000	0	2.3.1.85;2.3.1.86;2.3.1.-;4.2.1.59	Lipid metabolism	Y
R04545	ATP:1-phosphatidyl-1D-myo-inositol-4,5-bisphosphate 3-phosphotransferase	C00002[c] + C04637[c] --> C00008[c] + C05981[c]	Cluster-37521.0;Cluster-54524.107562;Cluster-54524.150964;Cluster-54524.8117;Cluster-54524.93964;Cluster-54524.95160;Cluster-54524.95162;Cluster-54524.95164;Cluster-54524.95312;Cluster-54524.95368;Cluster-54524.95773;Cluster-54524.96185;Cluster-54524.99392;Cluster-76445.0;Cluster-76581.0;Cluster-79607.0;Cluster-11632.0;Cluster-44644.0;Cluster-54524.12255;Cluster-54524.13384;Cluster-54524.13440;Cl…	evm.TU.CM024120.1.188;evm.TU.CM024103.1.7;evm.TU.CM024105.1.93	rn00562	0	1000	0	2.7.1.153	Carbohydrate metabolism	N
R04546		C00100[c] + C05337[c] + 4 C00080[c] + 4 C05359[c] --> C00010[c] + C04644[c] + C00001[c]	Cluster-54524.136484;Cluster-54524.146492;Cluster-63535.0;Cluster-19929.0;Cluster-54420.0;Cluster-54524.91497;Cluster-11689.0;Cluster-29509.0;Cluster-54524.88194;Cluster-71334.0;	evm.TU.CM024158.1.497;evm.TU.CM024154.1.11	rn00120	0	1000	0		Lipid metabolism	N
R04559	1-(5'-Phosphoribosyl)-5-amino-4-(N-succinocarboxamide)-imidazole AMP-lyase	C04823[c] <=> C00122[c] + C04677[c]	Cluster-54524.97158;Cluster-54524.97159;Cluster-54524.97160	evm.TU.CM024145.1.644	rn00230	-1000	1000	0	4.3.2.2	Nucleotide metabolism	Y
R04560	10-Formyltetrahydrofolate:5'-phosphoribosyl-5-amino-4-imidazolecarboxamide formyltransferase	C00234[c] + C04677[c] <=> C00101[c] + C04734[c]	Cluster-13069.0;Cluster-21484.0;Cluster-54524.113036;Cluster-54524.135708;Cluster-54524.138475;Cluster-54524.96392;Cluster-54524.98242;Cluster-66413.0;Cluster-66413.1;Cluster-74790.0;Cluster-76806.0;	evm.TU.CM024119.1.526;novel.7094;novel.3170	rn00670	-1000	1000	0	2.1.2.3	Metabolism of cofactors and vitamins	Y
R04566	(3R)-3-Hydroxytetradecanoyl-[acyl-carrier-protein]:NADP+ oxidoreductase	C04688[c] + C00006[c] <=> C05759[c] + C00005[c] + C00080[c]	Cluster-54524.150232;Cluster-54524.153702;Cluster-54524.89461;Cluster-57047.0;Cluster-68328.0;Cluster-78552.0;Cluster-79850.0;	evm.TU.CM024166.1.130	rn00061	-1000	1000	0	1.1.1.100;2.3.1.85;2.3.1.86;2.3.1.-	Lipid metabolism	Y
R04568	(3R)-3-Hydroxypalmitoyl-[acyl-carrier-protein] hydro-lyase	C04688[c] <=> C05760[c] + C00001[c]	Cluster-54524.150232;Cluster-54524.153702;Cluster-54524.89461;Cluster-57047.0;Cluster-68328.0;Cluster-78552.0;Cluster-79850.0;	evm.TU.CM024166.1.130	rn00061	-1000	1000	0	2.3.1.85;2.3.1.86;2.3.1.-;4.2.1.59	Lipid metabolism	Y
R04591	1-(5-Phosphoribosyl)-5-amino-4-carboxyimidazole:L-aspartate ligase (ADP-forming)	C00002[c] + C04751[c] + C00049[c] <=> C00008[c] + C00009[c] + C04823[c]	Cluster-54524.107928;Cluster-54524.90794;Cluster-57104.0;Cluster-79048.0;	evm.TU.CM024135.1.364	rn00230	-1000	1000	0	6.3.2.6	Nucleotide metabolism	Y
R04603	UDP-N-acetyl-D-galactosamine:D-glucuronyl-N-acetyl-1,3-beta-D-galactosaminylproteoglycan beta-1,4-N-acetylgalactosaminyltransferase	C00203[c] + C04800[c] --> C00015[c] + C04913[c]	Cluster-54524.121650;Cluster-66562.0;Cluster-66562.1;	evm.TU.CM024151.1.127	rn00520	0	1000	0	2.4.1.175	Carbohydrate metabolism	N
R04620	7,8-dihydroneopterin-3'-triphosphate phosphohydrolase (alkaline optimum)	C04895[c] + 3 C00001[c] --> C04874[c] + 3 C00009[c]	Cluster-54524.101975;Cluster-54524.110644;Cluster-54524.117251;Cluster-54524.117253;Cluster-54524.117254;Cluster-54524.117255;Cluster-54524.123789;Cluster-54524.123790;Cluster-54524.145167;Cluster-54524.33599;Cluster-54524.72152;Cluster-66414.0;Cluster-66414.1;Cluster-72884.0;	evm.TU.CM024131.1.102;evm.TU.CM024115.1.191;evm.TU.CM024115.1.192;evm.TU.CM024120.1.193;evm.TU.CM024107.1.53;evm.TU.CM024103.1.185;evm.TU.CM024123.1.230	rn00790	0	1000	0	3.1.3.1	Metabolism of cofactors and vitamins	N
R04633	D-Galactosyl-N-acetyl-D-galactosaminyl-(N-acetylneuraminyl)-D- galactosyl-D-glucosylceramide galactohydrolase	C04911[c] + C00001[c] --> C04884[c] + C00124[c]	Cluster-54524.107466;Cluster-54524.107467;Cluster-54524.107468;Cluster-54524.108147;Cluster-54524.108148;Cluster-54524.108149;Cluster-54524.108150;Cluster-54524.121104;Cluster-54524.18510;Cluster-54524.54863;Cluster-54524.54864;Cluster-54524.68548;Cluster-54524.77300;Cluster-55094.0	evm.TU.CM024164.1.232;evm.TU.CM024137.1.432	rn00604	0	1000	0	3.2.1.23	Glycan biosynthesis and metabolism	N
R04639	2-amino-4-hydroxy-6-(erythro-1,2,3-trihydroxypropyl) dihydropteridine triphosphate hydrolase	C04895[c] + C00001[c] --> C06148[c]	Cluster-54524.83590;	evm.TU.CM024135.1.555	rn00790	0	1000	0	3.5.4.16	Metabolism of cofactors and vitamins	N
R04659	UDP-N-acetyl-D-glucosamine:beta-D-galactosyl-1,4-N-acetyl-beta-D-glucosaminyl-1,3-beta-D-galactosyl-1,4-beta-D-glucosylceramide beta-1,3-acetylglucosaminyltransferase	C00043[c] + C04922[c] --> C00015[c] + C04938[c]	Cluster-54524.60971;Cluster-54524.94292;	evm.TU.CM024113.1.155;evm.TU.CM024137.1.274	rn00601	0	1000	0	2.4.1.149	Glycan biosynthesis and metabolism	N
R04666	(R)-3-ureidoisobutyrate amidohydrolase	C21029[c] + C00001[c] --> C01205[c] + C00011[c] + C00014[c]	Cluster-13968.0;Cluster-54524.134048;Cluster-54524.135023;Cluster-54524.76032;Cluster-54524.76033;Cluster-54524.79793;	novel.1874;evm.TU.CM024112.1.356	rn00240	0	1000	0	3.5.1.6	Nucleotide metabolism	N
R04674	N-methylhistamine:oxygen oxidoreductase (deaminating)	C05127[c] + C00001[c] + C00007[c] --> C05827[c] + C00014[c] + C00027[c]	Cluster-14432.0;Cluster-53867.0;		rn00340	0	1000	0	1.4.3.4;1.4.3.22	Amino acid metabolism	N
R04678	16alpha-Hydroxyandrost-4-ene-3,17-dione delta5-delat4-isomerase;	C05140[c] + C00080[c] + C00004[c] --> C05139[c] + C00003[c]	Cluster-54524.11779;Cluster-73591.0;Cluster-79221.0;		rn00140	0	1000	0	1.1.1.145;5.3.3.1	Lipid metabolism	N
R04681	Estriol:NAD+ 17-oxidoreductase	C05141[c] + C00003[c] <=> C05300[c] + C00004[c] + C00080[c]	Cluster-54524.35174;Cluster-54524.139653;Cluster-54524.139995;Cluster-54524.140193;Cluster-54524.141820;Cluster-54524.141821;Cluster-54524.141822;Cluster-54524.141823;Cluster-54524.141824;Cluster-54524.31613;Cluster-54524.33828;Cluster-54524.54400;Cluster-54524.56915;Cluster-8421.0;Cluster-54524.76785;Cluster-26837.0;Cluster-54524.105328;Cluster-54524.120854;Cluster-54524.148546;Cluster-54524.148…	evm.TU.CM024147.1.668;evm.TU.CM024110.1.93;evm.TU.CM024129.1.106;evm.TU.CM024119.1.404;evm.TU.CM024119.1.638;evm.TU.CM024147.1.669;evm.TU.CM024134.1.471;evm.TU.CM024147.1.670;evm.TU.CM024110.1.95;evm.TU.CM024110.1.96;evm.TU.CM024119.1.185;evm.TU.CM024110.1.98	rn00140	-1000	1000	0	1.1.1.62	Lipid metabolism	Y
R04682	Estriol:NADP+ 17-oxidoreductase	C05141[c] + C00006[c] <=> C05300[c] + C00005[c] + C00080[c]	Cluster-54524.35174;Cluster-54524.139653;Cluster-54524.139995;Cluster-54524.140193;Cluster-54524.141820;Cluster-54524.141821;Cluster-54524.141822;Cluster-54524.141823;Cluster-54524.141824;Cluster-54524.31613;Cluster-54524.33828;Cluster-54524.54400;Cluster-54524.56915;Cluster-8421.0;Cluster-54524.76785;Cluster-26837.0;Cluster-54524.105328;Cluster-54524.120854;Cluster-54524.148546;Cluster-54524.148…	evm.TU.CM024147.1.668;evm.TU.CM024110.1.93;evm.TU.CM024129.1.106;evm.TU.CM024119.1.404;evm.TU.CM024119.1.638;evm.TU.CM024147.1.669;evm.TU.CM024134.1.471;evm.TU.CM024147.1.670;evm.TU.CM024110.1.95;evm.TU.CM024110.1.96;evm.TU.CM024119.1.185;evm.TU.CM024110.1.98	rn00140	-1000	1000	0	1.1.1.62	Lipid metabolism	Y
R04683	UDPglucuronate beta-D-glucuronosyltransferase(acceptor-unspecific)	C00167[c] + C05141[c] --> C00015[c] + C05504[c]	Cluster-42875.0;Cluster-54524.103007;Cluster-54524.104602;Cluster-54524.111331;Cluster-54524.111332;Cluster-54524.113814;Cluster-54524.119260;Cluster-54524.12013;Cluster-54524.12730;Cluster-54524.128485;Cluster-54524.13403;Cluster-54524.139825;Cluster-54524.139858;Cluster-54524.140641;Cluster-54524.144273;Cluster-54524.145864;Cluster-54524.148711;Cluster-54524.151048;Cluster-54524.26806;Cluster-5…	evm.TU.CM024120.1.232;evm.TU.CM024112.1.106;novel.304;novel.1920;evm.TU.CM024149.1.292;evm.TU.CM024135.1.850;evm.TU.CM024113.1.284;evm.TU.CM024098.1.239;evm.TU.CM024103.1.101;novel.391;evm.TU.CM024119.1.476	rn00140	0	1000	0	2.4.1.17	Lipid metabolism	N
R04693	Monophenol,L-dopa:oxygen oxidoreductase	C05176[c] + C00007[c] + C00030[c] --> C05202[c] + C00001[c] + C00028[c]	Cluster-12026.0;Cluster-3890.0;Cluster-48177.0;Cluster-54524.121013;Cluster-54524.12711;Cluster-54524.32191;Cluster-54524.79338;Cluster-54524.95177;Cluster-65335.0;Cluster-69814.0;Cluster-78159.0	novel.383;novel.382;evm.TU.CM024100.1.517;novel.5704;evm.TU.CM024141.1.260;evm.TU.CM024167.1.207	rn00950	0	1000	0	1.14.18.1	Biosynthesis of other secondary metabolites	N
R04711	S-adenosyl-L-methionine:3-hexaprenyl-4,5-dihydroxylate O-methyltransferase	C00019[c] + C05200[c] --> C00021[c] + C05313[c]	Cluster-54524.91064	evm.TU.CM024145.1.722	rn00130	0	1000	0	2.1.1.114	Metabolism of cofactors and vitamins	N
R04725	dodecanoyl-[acp]:NADP+ trans-2-oxidoreductase	C05223[c] + C00006[c] <=> C05758[c] + C00005[c] + C00080[c]	Cluster-54524.150232;Cluster-54524.153702;Cluster-54524.89461;Cluster-57047.0;Cluster-68328.0;Cluster-78552.0;Cluster-79850.0;	evm.TU.CM024166.1.130	rn00061	-1000	1000	0	1.3.1.10;1.3.1.39;1.3.1.104;2.3.1.85;	Lipid metabolism	Y
R04726	dodecanoyl-[acyl-carrier-protein]:malonyl-[acyl-carrier-protein] C-acyltransferase (decarboxylating)	C05223[c] + C01209[c] --> C05759[c] + C00011[c] + C00229[c]	Cluster-21470.0;Cluster-21863.0;Cluster-54524.132852;Cluster-54524.150232;Cluster-54524.153702;Cluster-54524.89461;Cluster-57047.0;Cluster-68328.0;Cluster-78552.0;Cluster-79850.0;	evm.TU.CM024166.1.130	rn00061	0	1000	0	2.3.1.41;2.3.1.85;2.3.1.86;2.3.1.179;	Lipid metabolism	N
R04734	4a-hydroxytetrahydrobiopterin hydro-lyase	C15522[c] --> C00268[c] + C00001[c]	Cluster-54524.90899;Cluster-66408.0	evm.TU.CM024103.1.212	rn00790	0	1000	0	4.2.1.96	Metabolism of cofactors and vitamins	N
R04737	(S)-3-Hydroxyhexadecanoyl-CoA:NAD+ oxidoreductase	C05258[c] + C00003[c] <=> C05259[c] + C00004[c] + C00080[c]	Cluster-33787.0;Cluster-54524.102263;Cluster-57963.0;Cluster-65899.0;Cluster-40686.0;Cluster-54524.89578;Cluster-66733.0;Cluster-71414.0;	evm.TU.CM024134.1.36;evm.TU.CM024124.1.89	rn00062	-1000	1000	0	1.1.1.35;1.1.1.211	Lipid metabolism	Y
R04738	(S)-3-Hydroxyhexadecanoyl-CoA hydro-lyase	C05258[c] <=> C05272[c] + C00001[c]	Cluster-33787.0;Cluster-54524.102263;Cluster-57963.0;Cluster-65899.0;Cluster-40686.0;Cluster-24465.0;Cluster-26200.0;Cluster-42205.0;Cluster-5020.0;Cluster-54524.80671;Cluster-54524.86510;Cluster-54524.94731;Cluster-66589.0;Cluster-71697.0;	evm.TU.CM024142.1.498;evm.TU.CM024124.1.89	rn00062	-1000	1000	0	4.2.1.17;4.2.1.74	Lipid metabolism	Y
R04739	(S)-3-Hydroxytetradecanoyl-CoA:NAD+ oxidoreductase	C05260[c] + C00003[c] <=> C05261[c] + C00004[c] + C00080[c]	Cluster-33787.0;Cluster-54524.102263;Cluster-57963.0;Cluster-65899.0;Cluster-40686.0;Cluster-54524.89578;Cluster-66733.0;Cluster-71414.0;	evm.TU.CM024134.1.36;evm.TU.CM024124.1.89	rn00062	-1000	1000	0	1.1.1.35;1.1.1.211	Lipid metabolism	Y
R04740	(S)-3-Hydroxytetradecanoyl-CoA hydro-lyase	C05260[c] <=> C05273[c] + C00001[c]	Cluster-33787.0;Cluster-54524.102263;Cluster-57963.0;Cluster-65899.0;Cluster-40686.0;Cluster-24465.0;Cluster-26200.0;Cluster-42205.0;Cluster-5020.0;Cluster-54524.80671;Cluster-54524.86510;Cluster-54524.94731;Cluster-66589.0;Cluster-71697.0;	evm.TU.CM024142.1.498;evm.TU.CM024124.1.89	rn00062	-1000	1000	0	4.2.1.17;4.2.1.74	Lipid metabolism	Y
R04741	(S)-3-hydroxydodecanoyl-CoA:NAD+ oxidoreductase	C05262[c] + C00003[c] <=> C05263[c] + C00004[c] + C00080[c]	Cluster-33787.0;Cluster-54524.102263;Cluster-57963.0;Cluster-65899.0;Cluster-40686.0;Cluster-54524.89578;Cluster-66733.0;Cluster-71414.0;	evm.TU.CM024134.1.36;evm.TU.CM024124.1.89	rn00062	-1000	1000	0	1.1.1.35;1.1.1.211	Lipid metabolism	Y
R04742	Decanoyl-CoA:acetyl-CoA C-acyltransferase	C05274[c] + C00024[c] --> C00010[c] + C05263[c]	Cluster-54524.136484;Cluster-54524.146492;Cluster-63535.0;Cluster-19929.0;Cluster-54420.0;Cluster-54524.91497;Cluster-11689.0;Cluster-29509.0;Cluster-54524.88194;Cluster-71334.0;	evm.TU.CM024158.1.497;evm.TU.CM024154.1.11	rn00062	0	1000	0	2.3.1.16	Lipid metabolism	N
R04743	(S)-hydroxydecanoyl-CoA:NAD+ oxidoreductase	C05264[c] + C00003[c] <=> C05265[c] + C00004[c] + C00080[c]	Cluster-33787.0;Cluster-54524.102263;Cluster-57963.0;Cluster-65899.0;Cluster-40686.0;Cluster-54524.89578;Cluster-66733.0;Cluster-71414.0;	evm.TU.CM024134.1.36;evm.TU.CM024124.1.89	rn00062	-1000	1000	0	1.1.1.35;1.1.1.211	Lipid metabolism	Y
R04744	(S)-Hydroxydecanoyl-CoA hydro-lyase	C05264[c] <=> C05275[c] + C00001[c]	Cluster-33787.0;Cluster-54524.102263;Cluster-57963.0;Cluster-65899.0;Cluster-40686.0;Cluster-24465.0;Cluster-26200.0;Cluster-42205.0;Cluster-5020.0;Cluster-54524.80671;Cluster-54524.86510;Cluster-54524.94731;Cluster-66589.0;Cluster-71697.0;	evm.TU.CM024142.1.498;evm.TU.CM024124.1.89	rn00062	-1000	1000	0	4.2.1.17;4.2.1.74	Lipid metabolism	Y
R04745	(S)-hydroxyoctanoyl-CoA:NAD+ oxidoreductase	C05266[c] + C00003[c] <=> C05267[c] + C00004[c] + C00080[c]	Cluster-33787.0;Cluster-54524.102263;Cluster-57963.0;Cluster-65899.0;Cluster-40686.0;Cluster-54524.89578;Cluster-66733.0;Cluster-71414.0;	evm.TU.CM024134.1.36;evm.TU.CM024124.1.89	rn00062	-1000	1000	0	1.1.1.35;1.1.1.211	Lipid metabolism	Y
R04746	(S)-Hydroxyoctanoyl-CoA hydro-lyase	C05266[c] <=> C05276[c] + C00001[c]	Cluster-33787.0;Cluster-54524.102263;Cluster-57963.0;Cluster-65899.0;Cluster-40686.0;Cluster-24465.0;Cluster-26200.0;Cluster-42205.0;Cluster-5020.0;Cluster-54524.80671;Cluster-54524.86510;Cluster-54524.94731;Cluster-66589.0;Cluster-71697.0;	evm.TU.CM024142.1.498;evm.TU.CM024124.1.89	rn00062	-1000	1000	0	4.2.1.17;4.2.1.74	Lipid metabolism	Y
R04747	Hexanoyl-CoA:acetyl-CoA C-acyltransferase	C05270[c] + C00024[c] --> C00010[c] + C05267[c]	Cluster-54524.136484;Cluster-54524.146492;Cluster-63535.0;Cluster-19929.0;Cluster-54420.0;Cluster-54524.91497;Cluster-11689.0;Cluster-29509.0;Cluster-54524.88194;Cluster-71334.0;	evm.TU.CM024158.1.497;evm.TU.CM024154.1.11	rn00062	0	1000	0	2.3.1.16	Lipid metabolism	N
R04748	(S)-hydroxyhexanoyl-CoA:NAD+ oxidoreductase	C05268[c] + C00003[c] <=> C05269[c] + C00004[c] + C00080[c]	Cluster-33787.0;Cluster-54524.102263;Cluster-57963.0;Cluster-65899.0;Cluster-40686.0;Cluster-54524.89578;Cluster-66733.0;Cluster-71414.0;	evm.TU.CM024134.1.36;evm.TU.CM024124.1.89	rn00062	-1000	1000	0	1.1.1.35;1.1.1.211	Lipid metabolism	Y
R04749	(S)-Hydroxyhexanoyl-CoA hydro-lyase	C05268[c] <=> C05271[c] + C00001[c]	Cluster-33787.0;Cluster-54524.102263;Cluster-57963.0;Cluster-65899.0;Cluster-40686.0;Cluster-24465.0;Cluster-26200.0;Cluster-42205.0;Cluster-5020.0;Cluster-54524.80671;Cluster-54524.86510;Cluster-54524.94731;Cluster-66589.0;Cluster-71697.0;	evm.TU.CM024142.1.498;evm.TU.CM024124.1.89	rn00062	-1000	1000	0	4.2.1.17;4.2.1.74	Lipid metabolism	Y
R04751	hexanoyl-CoA:electron-transfer flavoprotein 2,3-oxidoreductase	C05270[c] + C00016[c] --> C05271[c] + C01352[c]	Cluster-54524.150224;Cluster-54524.88981;Cluster-54524.84165;Cluster-54524.93989;Cluster-54524.99886;Cluster-70853.0;Cluster-70853.1;Cluster-76186.0;Cluster-19568.0;Cluster-54524.102049;Cluster-54524.102050;Cluster-54524.105571;Cluster-54524.48931;Cluster-54524.97421;Cluster-17514.0;Cluster-27417.0;Cluster-34423.0;Cluster-50986.0;Cluster-54524.103872;Cluster-54524.103873;Cluster-54524.103874;Clus…	evm.TU.CM024134.1.399;evm.TU.CM024102.1.106;evm.TU.CM024143.1.84;evm.TU.CM024102.1.308;evm.TU.CM024143.1.235;evm.TU.CM024111.1.48;evm.TU.CM024149.1.319;evm.TU.CM024101.1.202;evm.TU.CM024111.1.47;evm.TU.CM024097.1.40	rn00071	0	1000	0	1.3.3.6;1.3.8.1;1.3.8.7;1.3.8.8;	Lipid metabolism	N
R04753	trans-Dec-2-enoyl-CoA reductase	C05274[c] + C00006[c] --> C05275[c] + C00005[c] + C00080[c]	Cluster-54524.85403;Cluster-54524.93328;Cluster-54524.99541	evm.TU.CM024097.1.256	rn00062	0	1000	0	1.3.1.8;1.3.1.38	Lipid metabolism	N
R04754	decanoyl-CoA:electron-transfer flavoprotein 2,3-oxidoreductase	C05274[c] + C00016[c] --> C05275[c] + C01352[c]	Cluster-54524.84165;Cluster-54524.93989;Cluster-54524.99886;Cluster-70853.0;Cluster-70853.1;Cluster-76186.0;Cluster-17514.0;Cluster-27417.0;Cluster-34423.0;Cluster-50986.0;Cluster-54524.103872;Cluster-54524.103873;Cluster-54524.103874;Cluster-54524.104604;Cluster-54524.108521;Cluster-54524.110282;Cluster-54524.125198;Cluster-54524.41385;Cluster-54524.41640;Cluster-54524.42013;Cluster-54524.47355;…	evm.TU.CM024102.1.106;evm.TU.CM024143.1.84;evm.TU.CM024102.1.308;evm.TU.CM024143.1.235;evm.TU.CM024111.1.48;evm.TU.CM024101.1.202;evm.TU.CM024111.1.47;evm.TU.CM024149.1.319	rn00071	0	1000	0	1.3.3.6;1.3.8.7;1.3.8.8;1.3.99.-	Lipid metabolism	N
R04756	cis,cis-3,6-Dodecadienoyl-CoA delta3-cis-delta2-trans-isomerase	C05280[c] <=> C05279[c]	Cluster-54524.102332;Cluster-54524.102829;Cluster-54524.114907;Cluster-54524.114908;Cluster-74322.0;Cluster-37496.0;Cluster-40686.0;	evm.TU.CM024112.1.94;evm.TU.CM024119.1.190	rn00071	-1000	1000	0	5.3.3.8	Lipid metabolism	Y
R04759	19-hydroxyandrostenedione,NADPH---hemoprotein reductase:oxygen 19-oxidoreductase	C05290[c] + C03024[c] + C00007[c] --> C05297[c] + C03161[c] + 2 C00001[c]	Cluster-3858.0;Cluster-74023.0;Cluster-74750.0;Cluster-79144.1		rn00140	0	1000	0	1.14.14.14	Lipid metabolism	N
R04761	19-hydroxytestosterone,NADPH---hemoprotein reductase:oxygen 19-oxidoreductase	C05294[c] + C03024[c] + C00007[c] --> C05295[c] + C03161[c] + 2 C00001[c]	Cluster-3858.0;Cluster-74023.0;Cluster-74750.0;Cluster-79144.1		rn00140	0	1000	0	1.14.14.14	Lipid metabolism	N
R04762	S-adenosyl-L-methionine:2-Hydroxyestrone O-methyltransferase	C05298[c] + C00019[c] --> C05299[c] + C00021[c]	Cluster-16602.0;Cluster-54524.156447;Cluster-67503.0		rn00140	0	1000	0	2.1.1.6	Lipid metabolism	N
R04764		C05301[c] + C00019[c] --> C05302[c] + C00021[c]	Cluster-16602.0;Cluster-54524.156447;Cluster-67503.0		rn00140	0	1000	0	2.1.1.6	Lipid metabolism	N
R04770	Selenomethionine methanethiol-lyase (deaminating)	C05335[c] + C00001[c] --> C05703[c] + C00014[c] + C00109[c]	Cluster-19305.0;Cluster-41496.0;Cluster-41496.1;Cluster-52166.0;Cluster-54524.123575;Cluster-54524.123577;Cluster-54524.63451;	evm.TU.CM024097.1.7	rn00450	0	1000	0	4.4.1.1;4.4.1.11	Metabolism of other amino acids	N
R04771	ATP:L-selenomethione S-adenosyltransferase	C00002[c] + C05335[c] + C00001[c] + C00080[c] --> C00009[c] + C00013[c] + C05691[c]	Cluster-18761.0;Cluster-19242.0;Cluster-19589.0;Cluster-19959.0;Cluster-22780.0;Cluster-22780.1;Cluster-42318.0;Cluster-54524.113829;Cluster-54524.115688;Cluster-54524.140725;Cluster-54524.157195;Cluster-54524.5997;Cluster-54524.69217;Cluster-54524.74971;Cluster-54524.74972;Cluster-54524.95365;Cluster-55832.0;Cluster-63864.0;Cluster-69859.0;Cluster-72919.0;Cluster-74719.0;Cluster-76177.0;Cluster-…	evm.TU.CM024164.1.417;evm.TU.CM024143.1.292	rn00450	0	1000	0	2.5.1.6	Metabolism of other amino acids	N
R04773	Selenomethionine:tRNAMet ligase (AMP-forming)	C00002[c] + C05335[c] + C01647[c] --> C00020[c] + C00013[c] + C05336[c]	Cluster-14773.0;Cluster-54524.103300;Cluster-54524.106067;Cluster-54524.18232;Cluster-54524.95182;Cluster-75035.0	evm.TU.CM024121.1.640;evm.TU.CM024166.1.35	rn00450	0	1000	0	6.1.1.10	Metabolism of other amino acids	N
R04779	ATP:D-fructose-6-phosphate 1-phosphotransferase	C00002[c] + C05345[c] --> C00008[c] + C05378[c]	Cluster-21181.0;Cluster-21538.0;Cluster-21623.0;Cluster-27129.0;Cluster-54524.103390;Cluster-54524.118811;Cluster-54524.152534;Cluster-54524.155928;Cluster-54524.90507;Cluster-54524.92557;Cluster-54524.94623;Cluster-54524.97801;Cluster-54524.97802;Cluster-54524.99234;Cluster-68550.0;	evm.TU.CM024128.1.185	rn00010	0	1000	0	2.7.1.11	Carbohydrate metabolism	N
R04780	beta-D-Fructose 1,6-bisphosphate 1-phosphohydrolase	C05378[c] + C00001[c] --> C05345[c] + C00009[c]	Cluster-54508.0;Cluster-54524.84561;Cluster-54524.87354;Cluster-54524.91900;Cluster-54524.93053;Cluster-72275.0;Cluster-77596.0;	evm.TU.CM024167.1.334	rn00010	0	1000	0	3.1.3.11	Carbohydrate metabolism	N
R04804	delta8,24-Cholestadien-3beta-ol delta7-delta8-isomerase	C05437[c] --> C05439[c]	Cluster-56446.0		rn00100	0	1000	0	5.3.3.5	Lipid metabolism	N
R04809	3alpha,7alpha,24-trihydroxy-5beta-cholestanoyl-CoA hydro-lyase [3alpha,7alpha-dihydroxy-5beta-cholest-24-enoyl-CoA-forming]	C05447[c] + C00001[c] --> C05448[c]	Cluster-16972.0;Cluster-22968.0;Cluster-48861.0;Cluster-48902.0;Cluster-54524.102404;Cluster-54524.102406;Cluster-54524.106517;Cluster-54524.130585;Cluster-54524.40441;Cluster-54524.41287;Cluster-69260.0;Cluster-79698.0	evm.TU.CM024147.1.604;evm.TU.CM024147.1.606	rn00120	0	1000	0	4.2.1.107	Lipid metabolism	N
R04810	3alpha,7alpha,24-trihydroxy-5beta-cholestanoyl-CoA:NAD+ oxidoreductase	C05448[c] + C00003[c] --> C05449[c] + C00004[c] + C00080[c]	Cluster-16972.0;Cluster-22968.0;Cluster-48861.0;Cluster-48902.0;Cluster-54524.102404;Cluster-54524.102406;Cluster-54524.106517;Cluster-54524.130585;Cluster-54524.40441;Cluster-54524.41287;Cluster-69260.0;Cluster-79698.0	evm.TU.CM024147.1.604;evm.TU.CM024147.1.606	rn00120	0	1000	0	1.1.1.35	Lipid metabolism	N
R04811	Propanoyl-CoA:acetyl-CoA C-acyltransferase;	C00100[c] + C05337[c] --> C00010[c] + C05449[c]	Cluster-49391.0;Cluster-54524.104771;Cluster-54524.104772;Cluster-54524.104773;Cluster-54524.122273;Cluster-54524.132053;Cluster-54524.134269;Cluster-54524.134270;Cluster-54524.70917;Cluster-62192.0;Cluster-75361.0;Cluster-75774.0	evm.TU.CM024140.1.343	rn00120	0	1000	0	2.3.1.176	Lipid metabolism	N
R04812	3alpha,7alpha,12alpha,24-tetrahydroxy-5beta-cholestanoyl-CoA:NAD+ oxidoreductase	C05450[c] + C00003[c] --> C05467[c] + C00004[c] + C00080[c]	Cluster-16972.0;Cluster-22968.0;Cluster-48861.0;Cluster-48902.0;Cluster-54524.102404;Cluster-54524.102406;Cluster-54524.106517;Cluster-54524.130585;Cluster-54524.40441;Cluster-54524.41287;Cluster-69260.0;Cluster-79698.0	evm.TU.CM024147.1.604;evm.TU.CM024147.1.606	rn00120	0	1000	0	1.1.1.35	Lipid metabolism	N
R04813	(24R,25R)-3alpha,7alpha,12alpha,24-tetrahydroxy-5beta-cholestanoyl-CoA hydro-lyase	C05450[c] --> C05460[c] + C00001[c]	Cluster-16972.0;Cluster-22968.0;Cluster-48861.0;Cluster-48902.0;Cluster-54524.102404;Cluster-54524.102406;Cluster-54524.106517;Cluster-54524.130585;Cluster-54524.40441;Cluster-54524.41287;Cluster-69260.0;Cluster-79698.0	evm.TU.CM024147.1.604;evm.TU.CM024147.1.606	rn00120	0	1000	0	4.2.1.107	Lipid metabolism	N
R04849	11-Deoxycortisol delta5-delat4-isomerase;	C05488[c] + C00080[c] + C00004[c] --> C05487[c] + C00003[c]	Cluster-54524.11779;Cluster-73591.0;Cluster-79221.0;		rn00140	0	1000	0	1.1.1.145;5.3.3.1	Lipid metabolism	N
R04856	Sulfatide sulfohydrolase;	C06125[c] + C00001[c] --> C02686[c] + C00059[c]	Cluster-14531.0;Cluster-54524.117973;Cluster-54524.117974;Cluster-54524.117975;Cluster-54524.136308;Cluster-54524.136598;Cluster-54524.139803;Cluster-54524.140033;Cluster-54524.143341;Cluster-54524.22814;Cluster-54524.34525;Cluster-54524.34793;Cluster-54524.34794;Cluster-54524.36290;	evm.TU.CM024151.1.160;evm.TU.CM024154.1.10;evm.TU.CM024166.1.74	rn00600	0	1000	0	3.1.6.1;3.1.6.8	Lipid metabolism	N
R04858	S-adenosyl-L-methionine:DNA (cytosine-5-)-methyltransferase	C00019[c] + C00856[c] --> C00021[c] + C02967[c]	Cluster-33526.0;Cluster-75405.0;Cluster-75591.0;Cluster-76987.0;Cluster-10665.0;Cluster-54524.146691;Cluster-54524.146692;	evm.TU.CM024097.1.59	rn00270	0	1000	0	2.1.1.37	Amino acid metabolism	N
R04866	S-adenosyl-L-methionine:cytochrome-c-L-lysine N6-methyltransferase	C00019[c] + C05544[c] --> C00021[c] + C05545[c]	Cluster-26054.0;Cluster-54524.101705;Cluster-54524.110949;Cluster-54319.0;Cluster-54346.1;Cluster-54524.135949;Cluster-54524.135950;Cluster-54524.19036;Cluster-68379.0;Cluster-54524.105410;Cluster-54524.150790;Cluster-54524.150959;Cluster-54524.21943;Cluster-54524.79054;Cluster-54524.85720;Cluster-54524.87582;Cluster-54524.89016;Cluster-54524.92042;Cluster-54524.94242;Cluster-76771.0;Cluster-7698…	evm.TU.CM024100.1.639;evm.TU.CM024114.1.204;evm.TU.CM024135.1.382;evm.TU.CM024097.1.4;evm.TU.CM024117.1.309;evm.TU.CM024120.1.724;evm.TU.CM024136.1.82;evm.TU.CM024103.1.99;evm.TU.CM024154.1.176;novel.5240;evm.TU.CM024154.1.102;evm.TU.CM024119.1.621;evm.TU.CM024164.1.114;evm.TU.CM024164.1.115;evm.TU.CM024118.1.32;evm.TU.CM024147.1.147;evm.TU.CM024161.1.221;evm.TU.CM024112.1.406;evm.TU.CM024155.1.3…	rn00310	0	1000	0	2.1.1.43;2.1.1.59;2.1.1.60	Amino acid metabolism	N
R04867	S-adenosyl-L-methionine:cytochrome-c-L-lysine N6-methyltransferase	C00019[c] + C05545[c] + C00080[c] --> C00021[c] + C05546[c]	Cluster-26054.0;Cluster-54524.101705;Cluster-54524.110949;Cluster-54319.0;Cluster-54346.1;Cluster-54524.135949;Cluster-54524.135950;Cluster-54524.19036;Cluster-68379.0;Cluster-54524.105410;Cluster-54524.150790;Cluster-54524.150959;Cluster-54524.21943;Cluster-54524.79054;Cluster-54524.85720;Cluster-54524.87582;Cluster-54524.89016;Cluster-54524.92042;Cluster-54524.94242;Cluster-76771.0;Cluster-7698…	evm.TU.CM024100.1.639;evm.TU.CM024114.1.204;evm.TU.CM024135.1.382;evm.TU.CM024097.1.4;evm.TU.CM024117.1.309;evm.TU.CM024120.1.724;evm.TU.CM024136.1.82;evm.TU.CM024103.1.99;evm.TU.CM024154.1.176;novel.5240;evm.TU.CM024154.1.102;evm.TU.CM024119.1.621;evm.TU.CM024164.1.114;evm.TU.CM024164.1.115;evm.TU.CM024118.1.32;evm.TU.CM024147.1.147;evm.TU.CM024161.1.221;evm.TU.CM024112.1.406;evm.TU.CM024155.1.3…	rn00310	0	1000	0	2.1.1.43;2.1.1.59;2.1.1.60	Amino acid metabolism	N
R04880	3,4-dihydroxyphenylethyleneglycol:NAD+ oxidoreductase	C05576[c] + C00003[c] <=> C05577[c] + C00004[c] + C00080[c]	Cluster-66611.0;Cluster-32639.0;Cluster-54524.10038;Cluster-54524.97207;Cluster-54524.97209;Cluster-54524.97210;Cluster-54524.97211;Cluster-70462.0;Cluster-77278.0;	evm.TU.CM024118.1.621	rn00350	-1000	1000	0	1.1.1.1	Amino acid metabolism	Y
R04881	S-Adenosyl-L-methionine:catechol O-methyltransferase	C00019[c] + C05576[c] --> C00021[c] + C05594[c]	Cluster-16602.0;Cluster-54524.156447;Cluster-67503.0		rn00350	0	1000	0	2.1.1.6	Amino acid metabolism	N
R04882	3,4-Dihydroxymandelaldehyde:NAD+ oxidoreductase	C05577[c] + C00003[c] + C00001[c] <=> C05580[c] + C00004[c] + C00080[c]	Cluster-14287.0;Cluster-14287.1;Cluster-54524.111298;Cluster-54524.111538;Cluster-54524.74528;Cluster-68147.0;Cluster-76550.0;Cluster-76550.1	evm.TU.CM024113.1.176	rn00350	-1000	1000	0	1.2.1.5	Amino acid metabolism	Y
R04883	3,4-Dihydroxymandelaldehyde:NADP+ oxidoreductase	C05577[c] + C00006[c] + C00001[c] <=> C05580[c] + C00005[c] + C00080[c]	Cluster-14287.0;Cluster-14287.1;Cluster-54524.111298;Cluster-54524.111538;Cluster-54524.74528;Cluster-68147.0;Cluster-76550.0;Cluster-76550.1	evm.TU.CM024113.1.176	rn00350	-1000	1000	0	1.2.1.5	Amino acid metabolism	Y
R04884	5,6-dihydroxyindole:oxygen oxidoreductase	2 C05578[c] + C00007[c] --> 2 C05579[c] + 2 C00001[c]	Cluster-12026.0;Cluster-3890.0;Cluster-48177.0;Cluster-54524.121013;Cluster-54524.12711;Cluster-54524.32191;Cluster-54524.79338;Cluster-54524.95177;Cluster-65335.0;Cluster-69814.0;Cluster-78159.0	novel.383;novel.382;evm.TU.CM024100.1.517;novel.5704;evm.TU.CM024141.1.260;evm.TU.CM024167.1.207	rn00350	0	1000	0	1.14.18.1	Amino acid metabolism	N
R04887	S-Adenosyl-L-methionine:catechol O-methyltransferase	C00019[c] + C05580[c] <=> C00021[c] + C05584[c]	Cluster-16602.0;Cluster-54524.156447;Cluster-67503.0		rn00350	-1000	1000	0	2.1.1.6	Amino acid metabolism	Y
R04888	3-Methoxy-4-hydroxyphenylacetaldehyde:NAD+ oxidoreductase	C05581[c] + C00003[c] + C00001[c] --> C05582[c] + C00004[c] + C00080[c]	Cluster-14287.0;Cluster-14287.1;Cluster-54524.111298;Cluster-54524.111538;Cluster-54524.74528;Cluster-68147.0;Cluster-76550.0;Cluster-76550.1	evm.TU.CM024113.1.176	rn00350	0	1000	0	1.2.1.5	Amino acid metabolism	N
R04889	3-Methoxy-4-hydroxyphenylacetaldehyde:NADP+ oxidoreductase	C05581[c] + C00006[c] + C00001[c] --> C05582[c] + C00005[c] + C00080[c]	Cluster-14287.0;Cluster-14287.1;Cluster-54524.111298;Cluster-54524.111538;Cluster-54524.74528;Cluster-68147.0;Cluster-76550.0;Cluster-76550.1	evm.TU.CM024113.1.176	rn00350	0	1000	0	1.2.1.5	Amino acid metabolism	N
R04890	3-Methoxytyramine:oxygen oxidoreductase (deaminating) (copper-containing)	C05587[c] + C00001[c] + C00007[c] --> C05581[c] + C00027[c] + C00014[c]	Cluster-14432.0;Cluster-53867.0		rn00350	0	1000	0	1.4.3.4	Amino acid metabolism	N
R04891	3-Methoxy-4-hydroxyphenylglycolaldehyde:NAD+ oxidoreductase	C05583[c] + C00003[c] + C00001[c] --> C05584[c] + C00004[c] + C00080[c]	Cluster-14287.0;Cluster-14287.1;Cluster-54524.111298;Cluster-54524.111538;Cluster-54524.74528;Cluster-68147.0;Cluster-76550.0;Cluster-76550.1	evm.TU.CM024113.1.176	rn00350	0	1000	0	1.2.1.5	Amino acid metabolism	N
R04892	3-Methoxy-4-hydroxyphenylglycolaldehyde:NADP+ oxidoreductase	C05583[c] + C00006[c] + C00001[c] --> C05584[c] + C00005[c] + C00080[c]	Cluster-14287.0;Cluster-14287.1;Cluster-54524.111298;Cluster-54524.111538;Cluster-54524.74528;Cluster-68147.0;Cluster-76550.0;Cluster-76550.1	evm.TU.CM024113.1.176	rn00350	0	1000	0	1.2.1.5	Amino acid metabolism	N
R04893	L-Normetanephrine:oxygen oxidoreductase (deaminating) (copper-containing)	C05589[c] + C00001[c] + C00007[c] --> C05583[c] + C00014[c] + C00027[c]	Cluster-14432.0;Cluster-53867.0		rn00350	0	1000	0	1.4.3.4	Amino acid metabolism	N
R04894	L-Metanephrine:oxygen oxidoreductase (deaminating) (flavin-containing)	C05588[c] + C00001[c] + C00007[c] --> C05583[c] + C00027[c] + C00218[c]	Cluster-14432.0;Cluster-53867.0		rn00350	0	1000	0	1.4.3.4	Amino acid metabolism	N
R04903	5-Hydroxyindoleacetaldehyde:NAD+ oxidoreductase	C05634[c] + C00003[c] + C00001[c] --> C05635[c] + C00080[c] + C00004[c]	Cluster-16027.0;Cluster-54524.94433;Cluster-57511.0;Cluster-68868.0;Cluster-75379.0;Cluster-54441.0;Cluster-54524.105764;Cluster-54524.115048;Cluster-54524.20538;Cluster-54524.44400;Cluster-54524.46256;Cluster-54784.0;Cluster-56001.0;Cluster-13478.0;Cluster-13761.0;Cluster-40925.0;Cluster-43897.0;Cluster-4515.0;Cluster-4515.1;Cluster-48391.0;Cluster-49123.0;Cluster-54524.100402;Cluster-54524.1023…	evm.TU.CM024118.1.284;evm.TU.CM024139.1.235;evm.TU.CM024166.1.102;evm.TU.CM024108.1.113;evm.TU.CM024106.1.75;evm.TU.CM024102.1.117;evm.TU.CM024102.1.116;evm.TU.CM024113.1.176;evm.TU.CM024098.1.361;evm.TU.CM024106.1.76	rn00380	0	1000	0	1.2.1.3	Amino acid metabolism	N
R04907	3-Hydroxykynurenamine:oxygen oxidoreductase(deaminating)(flavin-containing)	C05636[c] + C00007[c] --> C05637[c] + C00014[c] + C00027[c]	Cluster-14432.0;Cluster-53867.0		rn00380	0	1000	0	1.4.3.4	Amino acid metabolism	N
R04908	5-Hydroxykynurenamine:oxygen oxidoreductase(deaminating)(flavin-containing)	C05638[c] + C00001[c] + C00007[c] --> C05639[c] + C00014[c] + C00027[c] + C00001[c]	Cluster-14432.0;Cluster-53867.0		rn00380	0	1000	0	1.4.3.4	Amino acid metabolism	N
R04909	5-Hydroxykynurenamine decarboxy-lyase	C05638[c] + C00011[c] --> C05651[c]	Cluster-54524.105499;Cluster-54524.133705;Cluster-54524.145214;Cluster-54524.145215	evm.TU.CM024150.1.156;evm.TU.CM024133.1.342	rn00380	0	1000	0	4.1.1.28	Amino acid metabolism	N
R04911	Aryl-formylamine amidohydrolase	C05648[c] + C00001[c] --> C05651[c] + C00058[c]	Cluster-54524.42624;		rn00380	0	1000	0	3.5.1.9	Amino acid metabolism	N
R04920	CMP-2-aminoethylphosphonate:1,2-diacylglycerol (2-aminoethylphosphonyl)transferase	C05673[c] + C00641[c] --> C00055[c] + C05675[c]	Cluster-54524.35511;Cluster-54524.66976;Cluster-54524.67303;Cluster-54524.67304;Cluster-54524.67887;Cluster-54524.104037;	evm.TU.CM024153.1.70;evm.TU.CM024138.1.165	rn00440	0	1000	0	2.7.8.1	Metabolism of other amino acids	N
R04922	CMP-N-trimethyl-2-aminoethylphosphonate:1,2-diacylglycerol (N-trimethyl-2-aminoethylphosphonyl)transferase	C05674[c] + C00641[c] --> C00055[c] + C05676[c]	Cluster-54524.35511;Cluster-54524.66976;Cluster-54524.67303;Cluster-54524.67304;Cluster-54524.67887;Cluster-67218.0;	evm.TU.CM024153.1.70	rn00440	0	1000	0	2.7.8.2	Metabolism of other amino acids	N
R04928	ATP:adenylylsulfate 3'-phosphotransferase	C00002[c] + C05686[c] --> C00008[c] + C05696[c]	Cluster-26119.0;Cluster-54524.93462;Cluster-54524.93463;Cluster-60533.0;Cluster-74025.0;	evm.TU.CM024113.1.208	rn00450	0	1000	0	2.7.1.25	Metabolism of other amino acids	N
R04929	ATP:selenate adenylyltransferase	C00002[c] + C05697[c] --> C00013[c] + C05686[c]	Cluster-26119.0;Cluster-54524.93462;Cluster-54524.93463;Cluster-60533.0;Cluster-74025.0;	evm.TU.CM024113.1.208	rn00450	0	1000	0	2.7.7.4	Metabolism of other amino acids	N
R04930	Selenocystathionine Lysteine-lyase (deaminating)	C05699[c] + C00001[c] --> C05688[c] + C00014[c] + C00109[c]	Cluster-19305.0;Cluster-41496.0;Cluster-41496.1;Cluster-52166.0;Cluster-54524.123575;Cluster-54524.123577;Cluster-54524.63451	evm.TU.CM024097.1.7	rn00450	0	1000	0	4.4.1.1	Metabolism of other amino acids	N
R04935	(5-L-glutamyl)-peptide:Se-Methylselenocysteine 5-glutamyltransferase	C03193[c] + C05689[c] --> C00012[c] + C05695[c]	Cluster-54524.102836	evm.TU.CM024096.1.69	rn00450	0	1000	0	2.3.2.2	Metabolism of other amino acids	N
R04936	Se-Adenosylselenohomocysteine hydrolase	C05692[c] + C00001[c] --> C00212[c] + C05698[c]	Cluster-20869.0;Cluster-42042.0;Cluster-42042.1;Cluster-54524.101924;Cluster-54524.104215;Cluster-54524.36482;Cluster-54524.41366;Cluster-54524.55978;Cluster-54524.55979;Cluster-54524.91547;Cluster-54524.91548;Cluster-54524.94512;Cluster-54524.94935;Cluster-57672.0;Cluster-62358.0;Cluster-62358.1;Cluster-63044.0;Cluster-70085.0;Cluster-77146.0;Cluster-79269.0;Cluster-79269.1;Cluster-79286.0	evm.TU.CM024165.1.201;evm.TU.CM024160.1.25	rn00450	0	1000	0	3.3.1.1	Metabolism of other amino acids	N
R04939		C05693[c] + C05691[c] --> C05694[c] + C05692[c]	Cluster-54524.71706;Cluster-54524.71708	evm.TU.CM024142.1.442	rn00450	0	1000	0	2.1.1.-	Metabolism of other amino acids	N
R04942	L-Serine hydro-lyase (adding homocysteine)	C00065[c] + C05698[c] --> C05699[c] + C00001[c]	Cluster-22832.0;Cluster-48643.0;Cluster-49391.1;Cluster-50855.0;Cluster-54524.80536;Cluster-75096.0;Cluster-75165.0;	evm.TU.CM024135.1.693	rn00450	0	1000	0	4.2.1.22	Metabolism of other amino acids	N
R04949	Cyanoglycoside glucohydrolase	C05713[c] + C00001[c] --> C05712[c] + C00267[c]	Cluster-54524.110087;Cluster-54210.0;		rn00460	0	1000	0	3.2.1.21	Metabolism of other amino acids	N
R04951		C05729[c] + C00001[c] --> C05726[c] + C00037[c]	Cluster-3066.0;Cluster-54524.104934;Cluster-54524.104935;Cluster-54524.108777;Cluster-54524.19505;Cluster-54524.67020;Cluster-63922.0;Cluster-79775.0;Cluster-79775.1;Cluster-13285.0;Cluster-33226.0;Cluster-54524.104159;Cluster-54524.108633;Cluster-54524.110249;Cluster-54524.111592;Cluster-54524.111594;Cluster-54524.111596;Cluster-54524.111598;Cluster-54524.133988;Cluster-54524.138747;Cluster-5452…	evm.TU.CM024150.1.230;evm.TU.CM024101.1.35;evm.TU.CM024112.1.371;evm.TU.CM024157.1.217;evm.TU.CM024126.1.229;evm.TU.CM024159.1.162;evm.TU.CM024150.1.234;evm.TU.CM024159.1.167;evm.TU.CM024112.1.372;evm.TU.CM024150.1.231	rn00480	0	1000	0	3.4.11.1;3.4.11.2;3.4.11.23;3.4.13.-	Metabolism of other amino acids	N
R04952	butyryl-[acyl-carrier protein]:malonyl-[acyl-carrier-protein] C-acyltransferase (decarboxylating)	C05745[c] + C01209[c] --> C05746[c] + C00011[c] + C00229[c]	Cluster-21470.0;Cluster-21863.0;Cluster-54524.132852;Cluster-54524.150232;Cluster-54524.153702;Cluster-54524.89461;Cluster-57047.0;Cluster-68328.0;Cluster-78552.0;Cluster-79850.0;	evm.TU.CM024166.1.130	rn00061	0	1000	0	2.3.1.41;2.3.1.85;2.3.1.86;2.3.1.179;	Lipid metabolism	N
R04953	(3R)-3-Hydroxyhexanoyl-[acyl-carrier-protein]:NADP+ oxidoreductase	C05747[c] + C00006[c] <=> C05746[c] + C00005[c] + C00080[c]	Cluster-54524.150232;Cluster-54524.153702;Cluster-54524.89461;Cluster-57047.0;Cluster-68328.0;Cluster-78552.0;Cluster-79850.0;	evm.TU.CM024166.1.130	rn00061	-1000	1000	0	1.1.1.100;2.3.1.85;2.3.1.86;2.3.1.-	Lipid metabolism	Y
R04954	(3R)-3-Hydroxybutanoyl-[acyl-carrier-protein] hydro-lyase	C05747[c] <=> C05748[c] + C00001[c]	Cluster-54524.150232;Cluster-54524.153702;Cluster-54524.89461;Cluster-57047.0;Cluster-68328.0;Cluster-78552.0;Cluster-79850.0;	evm.TU.CM024166.1.130	rn00061	-1000	1000	0	2.3.1.85;2.3.1.86;2.3.1.-;4.2.1.59	Lipid metabolism	Y
R04956	hexanoyl-[acp]:NADP+ trans-2-oxidoreductase	C05749[c] + C00006[c] <=> C05748[c] + C00005[c] + C00080[c]	Cluster-54524.150232;Cluster-54524.153702;Cluster-54524.89461;Cluster-57047.0;Cluster-68328.0;Cluster-78552.0;Cluster-79850.0;	evm.TU.CM024166.1.130	rn00061	-1000	1000	0	1.3.1.10;1.3.1.39;1.3.1.104;2.3.1.85;	Lipid metabolism	Y
R04957	hexanoyl-[acyl-carrier protein]:malonyl-[acyl-carrier-protein] C-acyltransferase (decarboxylating)	C05749[c] + C01209[c] --> C05750[c] + C00011[c] + C00229[c]	Cluster-21470.0;Cluster-21863.0;Cluster-54524.132852;Cluster-54524.150232;Cluster-54524.153702;Cluster-54524.89461;Cluster-57047.0;Cluster-68328.0;Cluster-78552.0;Cluster-79850.0;	evm.TU.CM024166.1.130	rn00061	0	1000	0	2.3.1.41;2.3.1.85;2.3.1.86;2.3.1.179;	Lipid metabolism	N
R04959	octanoyl-[acp]:NADP+ trans-2-oxidoreductase	C05752[c] + C00006[c] <=> C05751[c] + C00005[c] + C00080[c]	Cluster-54524.150232;Cluster-54524.153702;Cluster-54524.89461;Cluster-57047.0;Cluster-68328.0;Cluster-78552.0;Cluster-79850.0;	evm.TU.CM024166.1.130	rn00061	-1000	1000	0	1.3.1.10;1.3.1.39;1.3.1.104;2.3.1.85;	Lipid metabolism	Y
R04960	Octanoyl-[acyl-carrier protein]:malonyl-[acyl-carrier-protein] C-acyltransferase (decarboxylating)	C05752[c] + C01209[c] --> C05753[c] + C00011[c] + C00229[c]	Cluster-21470.0;Cluster-21863.0;Cluster-54524.132852;Cluster-54524.150232;Cluster-54524.153702;Cluster-54524.89461;Cluster-57047.0;Cluster-68328.0;Cluster-78552.0;Cluster-79850.0;	evm.TU.CM024166.1.130	rn00061	0	1000	0	2.3.1.41;2.3.1.85;2.3.1.86;2.3.1.179;	Lipid metabolism	N
R04962	decanoyl-[acp]:NADP+ trans-2-oxidoreductase	C05755[c] + C00006[c] <=> C05754[c] + C00005[c] + C00080[c]	Cluster-54524.150232;Cluster-54524.153702;Cluster-54524.89461;Cluster-57047.0;Cluster-68328.0;Cluster-78552.0;Cluster-79850.0;	evm.TU.CM024166.1.130	rn00061	-1000	1000	0	1.3.1.10;1.3.1.39;1.3.1.104;2.3.1.85;	Lipid metabolism	Y
R04963	Decanoyl-[acyl-carrier protein]:malonyl-[acyl-carrier-protein] C-acyltransferase (decarboxylating)	C05755[c] + C01209[c] --> C05756[c] + C00011[c] + C00229[c]	Cluster-21470.0;Cluster-21863.0;Cluster-54524.132852;Cluster-54524.150232;Cluster-54524.153702;Cluster-54524.89461;Cluster-57047.0;Cluster-68328.0;Cluster-78552.0;Cluster-79850.0;	evm.TU.CM024166.1.130	rn00061	0	1000	0	2.3.1.41;2.3.1.85;2.3.1.86;2.3.1.179;	Lipid metabolism	N
R04965	(3R)-3-Hydroxybutanoyl-[acyl-carrier-protein] hydro-lyase	C05757[c] <=> C05758[c] + C00001[c]	Cluster-54524.150232;Cluster-54524.153702;Cluster-54524.89461;Cluster-57047.0;Cluster-68328.0;Cluster-78552.0;Cluster-79850.0;	evm.TU.CM024166.1.130	rn00061	-1000	1000	0	2.3.1.85;2.3.1.86;2.3.1.-;4.2.1.59	Lipid metabolism	Y
R04967	tetradecanoyl-[acp]:NADP+ trans-2-oxidoreductase	C05761[c] + C00006[c] <=> C05760[c] + C00005[c] + C00080[c]	Cluster-54524.150232;Cluster-54524.153702;Cluster-54524.89461;Cluster-57047.0;Cluster-68328.0;Cluster-78552.0;Cluster-79850.0;	evm.TU.CM024166.1.130	rn00061	-1000	1000	0	1.3.1.10;1.3.1.39;1.3.1.104;2.3.1.85;	Lipid metabolism	Y
R04968	Tetradecanoyl-[acyl-carrier protein]:malonyl-[acyl-carrier-protein] C-acyltransferase (decarboxylating)	C05761[c] + C01209[c] --> C05762[c] + C00011[c] + C00229[c]	Cluster-21470.0;Cluster-21863.0;Cluster-54524.132852;Cluster-54524.150232;Cluster-54524.153702;Cluster-54524.89461;Cluster-57047.0;Cluster-68328.0;Cluster-78552.0;Cluster-79850.0;	evm.TU.CM024166.1.130	rn00061	0	1000	0	2.3.1.41;2.3.1.85;2.3.1.86;2.3.1.179;	Lipid metabolism	N
R04970	hexadecanoyl-[acp]:NADP+ trans-2-oxidoreductase	C05764[c] + C00006[c] <=> C05763[c] + C00005[c] + C00080[c]	Cluster-54524.150232;Cluster-54524.153702;Cluster-54524.89461;Cluster-57047.0;Cluster-68328.0;Cluster-78552.0;Cluster-79850.0;	evm.TU.CM024166.1.130	rn00061	-1000	1000	0	1.3.1.10;1.3.1.39;1.3.1.104;2.3.1.85;	Lipid metabolism	Y
R04972	Uroporphyrinogen I carboxy-lyase	C05766[c] --> C05768[c] + 4 C00011[c]	Cluster-54524.14208		rn00860	0	1000	0	4.1.1.37	Metabolism of cofactors and vitamins	N
R04979	Bilirubin beta-diglucuronide glucuronosohydrolase	C05787[c] + 2 C00001[c] + 3 C00030[c] --> C05791[c] + 2 C00191[c] + 3 C00028[c]	Cluster-30605.0;Cluster-54524.131700;Cluster-54524.131703;Cluster-54524.150513;Cluster-9477.0	novel.805	rn00860	0	1000	0	1.-.-.-;3.2.1.31	Metabolism of cofactors and vitamins	N
R04982		C05802[c] + C00007[c] --> C05803[c] + C00001[c]	Cluster-54524.79273;Cluster-72425.0	evm.TU.CM024137.1.417	rn00130	0	1000	0	1.14.13.-	Metabolism of cofactors and vitamins	N
R04983		C05803[c] + C00019[c] --> C05804[c] + C00021[c]	Cluster-54524.91856;Cluster-54524.97506;Cluster-54524.97931	evm.TU.CM024164.1.194	rn00130	0	1000	0	2.1.1.201	Metabolism of cofactors and vitamins	N
R04984		C05804[c] + C00007[c] + C00005[c] + C00080[c] --> C05805[c] + C00006[c] + C00001[c]	Cluster-54524.102517;Cluster-54524.102518;Cluster-54524.102843;Cluster-54524.102844;Cluster-54524.102845;Cluster-54524.76851	evm.TU.CM024099.1.37	rn00130	0	1000	0	1.14.13.-	Metabolism of cofactors and vitamins	N
R04996	3-Methylimidazole acetaldehyde:NAD+ oxidoreductase	C05827[c] + C00003[c] + C00001[c] --> C05828[c] + C00004[c] + C00080[c]	Cluster-14287.0;Cluster-14287.1;Cluster-54524.111298;Cluster-54524.111538;Cluster-54524.74528;Cluster-68147.0;Cluster-76550.0;Cluster-76550.1	evm.TU.CM024113.1.176	rn00340	0	1000	0	1.2.1.5	Amino acid metabolism	N
R04998	beta-D-Glucosyl-2-coumarinate glucohydrolase	C05839[c] + C00001[c] --> C05838[c] + C00267[c]	Cluster-54524.110087;Cluster-54210.0;		rn00940	0	1000	0	3.2.1.21	Biosynthesis of other secondary metabolites	N
R05046	formamidopyrimidine nucleoside triphosphate amidohydrolase	C05922[c] + C00001[c] --> C05923[c] + C00058[c]	Cluster-54524.83590;	evm.TU.CM024135.1.555	rn00790	0	1000	0	3.5.4.16	Metabolism of cofactors and vitamins	N
R05048	2,5-diaminopyrimidine nucleoside triphosphate mutase	C05923[c] --> C06148[c]	Cluster-54524.83590;	evm.TU.CM024135.1.555	rn00790	0	1000	0	3.5.4.16	Metabolism of cofactors and vitamins	N
R05050	N4-Acetylaminobutanal:NAD+ oxidoreductase	C05936[c] + C00003[c] + C00001[c] --> C02946[c] + C00004[c] + C00080[c]	Cluster-16027.0;Cluster-54524.94433;Cluster-57511.0;Cluster-68868.0;Cluster-75379.0;Cluster-54441.0;Cluster-54524.105764;Cluster-54524.115048;Cluster-54524.20538;Cluster-54524.44400;Cluster-54524.46256;Cluster-54784.0;Cluster-56001.0;Cluster-13478.0;Cluster-13761.0;Cluster-40925.0;Cluster-43897.0;Cluster-4515.0;Cluster-4515.1;Cluster-48391.0;Cluster-49123.0;Cluster-54524.100402;Cluster-54524.1023…	evm.TU.CM024118.1.284;evm.TU.CM024139.1.235;evm.TU.CM024166.1.102;evm.TU.CM024108.1.113;evm.TU.CM024106.1.75;evm.TU.CM024102.1.117;evm.TU.CM024102.1.116;evm.TU.CM024113.1.176;evm.TU.CM024098.1.361;evm.TU.CM024106.1.76	rn00330	0	1000	0	1.2.1.3	Amino acid metabolism	N
R05051	L-erythro-4-Hydroxyglutamate:NAD+ oxidoreductase	C05947[c] + C00004[c] + C00080[c] --> C05938[c] + C00003[c] + C00001[c]	Cluster-12184.0;		rn00330	0	1000	0	1.2.1.88	Amino acid metabolism	N
R05052	L-erythro-4-hydroxyglutamate:2-oxoglutarate aminotransferase	C05947[c] + C00026[c] --> C05946[c] + C00025[c]	Cluster-54524.116053;Cluster-54524.1895;Cluster-54524.1919;Cluster-54524.40731;Cluster-74910.0;Cluster-47823.0;Cluster-54524.26948;Cluster-54524.89825;Cluster-54524.91492;	evm.TU.CM024108.1.210;evm.TU.CM024146.1.351	rn00330	0	1000	0	2.6.1.1;2.6.1.23	Amino acid metabolism	N
R05064	(S)-3-Hydroxyisobutyryl-CoA hydrolase	C06000[c] + C00001[c] --> C00010[c] + C06001[c]	Cluster-32580.0;Cluster-54524.106325;Cluster-54524.107551;Cluster-54524.41547	evm.TU.CM024118.1.82;evm.TU.CM024118.1.83	rn00280	0	1000	0	3.1.2.4	Amino acid metabolism	N
R05066	3-Hydroxy-2-methylpropanoate:NAD+ oxidoreductase	C06001[c] + C00003[c] <=> C06002[c] + C00004[c] + C00080[c]	Cluster-40686.0;Cluster-54524.89578;Cluster-66733.0;Cluster-71414.0;Cluster-54524.107599;Cluster-54524.96930;	evm.TU.CM024159.1.44;evm.TU.CM024134.1.36	rn00280	-1000	1000	0	1.1.1.31;1.1.1.35	Amino acid metabolism	Y
R05085	O-Phospho-4-hydroxy-L-threonine:2-oxoglutarate aminotransferase	C06055[c] + C00026[c] <=> C06054[c] + C00025[c]	Cluster-54524.102649;Cluster-54524.42417	evm.TU.CM024109.1.58	rn00750	-1000	1000	0	2.6.1.52	Metabolism of cofactors and vitamins	Y
R05105	3'-Phosphoadenylylsulfate:digalactosylceramide 3'-sulfotransferase	C00053[c] + C06126[c] --> C00054[c] + C06127[c]	Cluster-54524.54013;Cluster-54524.54014	evm.TU.CM024114.1.107	rn00600	0	1000	0	2.8.2.11	Lipid metabolism	N
R05144	peptidyl-glutamate 4-carboxylase (2-methyl-3-phytyl-1,4-naphthoquinone-epoxidizing)	C06246[c] + C05849[c] + C00001[c] --> C06247[c] + C03313[c] + C00011[c] + C00007[c]	Cluster-54524.45901	evm.TU.CM024139.1.287	rn00130	0	1000	0	4.1.1.90	Metabolism of cofactors and vitamins	N
R05202	ATP:1D-myo-inositol 1,3,4,5,6-pentakisphosphate 2-phosphotransferase	C01204[c] + C00008[c] --> C01284[c] + C00002[c]	Cluster-54524.121515;Cluster-54524.66489;	evm.TU.CM024133.1.248	rn00562	0	1000	0	2.7.1.158	Carbohydrate metabolism	N
R05220	ATP:cob(I)yrinic acid-a,c-diamide Cobeta-adenosyltransferase	C06505[c] + C00002[c] + C00080[c] --> C06506[c] + C00536[c]	Cluster-54524.121469;Cluster-54524.138052;Cluster-74886.0;	evm.TU.CM024136.1.450	rn00860	0	1000	0	2.5.1.17	Metabolism of cofactors and vitamins	N
R05231	6-Hydroxyhexanoate:NADP+ oxidoreductase	C06103[c] + C00006[c] --> C06102[c] + C00005[c] + C00080[c]	Cluster-54524.78252;Cluster-54524.104930;Cluster-54524.136947;Cluster-65876.0	novel.660	rn00930	0	1000	0	1.1.1.2	Xenobiotics biodegradation and metabolism	N
R05233	trans-3-Chloro-2-propene-1-ol:NAD+ oxidoreductase	C06611[c] + C00003[c] --> C06613[c] + C00004[c] + C00080[c]	Cluster-32639.0;Cluster-54524.10038;Cluster-54524.97207;Cluster-54524.97209;Cluster-54524.97210;Cluster-54524.97211;Cluster-70462.0;Cluster-77278.0;	evm.TU.CM024118.1.621	rn00625	0	1000	0	1.1.1.1	Xenobiotics biodegradation and metabolism	N
R05234	cis-3-chloro-2-propene-1-ol:NAD+ oxidoreductase	C06612[c] + C00003[c] --> C16348[c] + C00004[c] + C00080[c]	Cluster-32639.0;Cluster-54524.10038;Cluster-54524.97207;Cluster-54524.97209;Cluster-54524.97210;Cluster-54524.97211;Cluster-70462.0;Cluster-77278.0;	evm.TU.CM024118.1.621	rn00625	0	1000	0	1.1.1.1	Xenobiotics biodegradation and metabolism	N
R05237		C06613[c] + C00001[c] --> C06614[c] + 2 C00080[c]	Cluster-13478.0;Cluster-13761.0;Cluster-40925.0;Cluster-43897.0;Cluster-4515.0;Cluster-4515.1;Cluster-48391.0;Cluster-49123.0;Cluster-54524.100402;Cluster-54524.102395;Cluster-54524.102635;Cluster-54524.116426;Cluster-54524.137090;Cluster-54524.72219;Cluster-54524.82554;Cluster-54524.93234;Cluster-54524.93366;Cluster-54524.93523;Cluster-54524.95001;Cluster-54524.97753;Cluster-54524.98179;Cluster-…	evm.TU.CM024118.1.284;evm.TU.CM024166.1.102;evm.TU.CM024108.1.113;evm.TU.CM024106.1.75;evm.TU.CM024113.1.176;evm.TU.CM024098.1.361;evm.TU.CM024106.1.76	rn00625	0	1000	0	1.2.1.3	Xenobiotics biodegradation and metabolism	N
R05238		C16348[c] + C00001[c] --> C06615[c] + 2 C00080[c]	Cluster-13478.0;Cluster-13761.0;Cluster-40925.0;Cluster-43897.0;Cluster-4515.0;Cluster-4515.1;Cluster-48391.0;Cluster-49123.0;Cluster-54524.100402;Cluster-54524.102395;Cluster-54524.102635;Cluster-54524.116426;Cluster-54524.137090;Cluster-54524.72219;Cluster-54524.82554;Cluster-54524.93234;Cluster-54524.93366;Cluster-54524.93523;Cluster-54524.95001;Cluster-54524.97753;Cluster-54524.98179;Cluster-…	evm.TU.CM024118.1.284;evm.TU.CM024166.1.102;evm.TU.CM024108.1.113;evm.TU.CM024106.1.75;evm.TU.CM024113.1.176;evm.TU.CM024098.1.361;evm.TU.CM024106.1.76	rn00625	0	1000	0	1.2.1.3	Xenobiotics biodegradation and metabolism	N
R05286	Chloroacetaldehyde:NAD+ oxidoreductase	C06754[c] + C00003[c] + C00001[c] --> C06755[c] + C00004[c] + C00080[c]	Cluster-13478.0;Cluster-13761.0;Cluster-40925.0;Cluster-43897.0;Cluster-4515.0;Cluster-4515.1;Cluster-48391.0;Cluster-49123.0;Cluster-54524.100402;Cluster-54524.102395;Cluster-54524.102635;Cluster-54524.116426;Cluster-54524.137090;Cluster-54524.72219;Cluster-54524.82554;Cluster-54524.93234;Cluster-54524.93366;Cluster-54524.93523;Cluster-54524.95001;Cluster-54524.97753;Cluster-54524.98179;Cluster-…	evm.TU.CM024118.1.284;evm.TU.CM024166.1.102;evm.TU.CM024108.1.113;evm.TU.CM024106.1.75;evm.TU.CM024113.1.176;evm.TU.CM024098.1.361;evm.TU.CM024106.1.76	rn00625	0	1000	0	1.2.1.3	Xenobiotics biodegradation and metabolism	N
R05510	Protoanemonin lactonohydrolase	C07090[c] + C00001[c] --> C07091[c]	Cluster-13072.0;Cluster-54524.122539		rn00361	0	1000	0	3.1.1.45	Xenobiotics biodegradation and metabolism	N
R05511		C04706[c] + C00001[c] --> C06329[c]	Cluster-13072.0;Cluster-54524.122539		rn00361	0	1000	0	3.1.1.45	Xenobiotics biodegradation and metabolism	N
R05549		C05404[c] + C00001[c] --> C00124[c] + C05402[c]	Cluster-54524.53780;Cluster-56867.0;	evm.TU.CM024142.1.430	rn00052	0	1000	0	3.2.1.22	Carbohydrate metabolism	N
R05577	L-Aspartate:tRNA(Asp) ligase (AMP-forming)	C01638[c] + C00049[c] + C00002[c] --> C02984[c] + C00013[c] + C00020[c]	Cluster-16568.0;Cluster-50047.0;Cluster-53624.0;Cluster-54524.1135;Cluster-54524.115363;Cluster-54524.115364;Cluster-54524.143708;Cluster-54524.19323;Cluster-54524.90144;Cluster-65855.0;Cluster-65855.2;	evm.TU.CM024150.1.145;evm.TU.CM024108.1.68	rn00970	0	1000	0	6.1.1.12;6.1.1.23	Translation	N
R05578	L-glutamate:tRNA(Glu) ligase (AMP-forming)	C01641[c] + C00025[c] + C00002[c] --> C02987[c] + C00013[c] + C00020[c]	Cluster-17714.0;Cluster-17912.0;Cluster-4931.0;Cluster-54524.136919;Cluster-54524.151;Cluster-54524.19138;Cluster-54524.40599;Cluster-54524.90460;Cluster-54524.91864;Cluster-54524.93055;Cluster-54524.94534;Cluster-55036.0;Cluster-73932.0;Cluster-54524.116099;Cluster-54524.116100;Cluster-54524.116102;	evm.TU.CM024143.1.342;evm.TU.CM024161.1.287	rn00860	0	1000	0	6.1.1.17;6.1.1.24	Metabolism of cofactors and vitamins	N
R05591	Nitrile aminohydrolase	C09814[c] + 2 C00001[c] --> C00180[c] + C00014[c]	Cluster-54524.3740		rn00627	0	1000	0	3.5.5.1	Xenobiotics biodegradation and metabolism	N
R05595		C00877[c] + C00001[c] --> C05116[c]	Cluster-33787.0;Cluster-54524.102263;Cluster-57963.0;Cluster-65899.0;Cluster-40686.0;Cluster-24465.0;Cluster-26200.0;Cluster-42205.0;Cluster-5020.0;Cluster-54524.80671;Cluster-54524.86510;Cluster-54524.94731;Cluster-66589.0;Cluster-71697.0;	evm.TU.CM024142.1.498;evm.TU.CM024124.1.89	rn00071	0	1000	0	4.2.1.17	Lipid metabolism	N
R05616	all-trans-hexaprenyl diphosphate:4-hydroxybenzoate hexaprenyltransferase	C01230[c] + C00156[c] --> C13425[c] + C00013[c]	Cluster-54524.85212;Cluster-54524.85214;Cluster-54524.85215	evm.TU.CM024153.1.82	rn00130	0	1000	0	2.5.1.39	Metabolism of cofactors and vitamins	N
R05640	Lanosterol,NADPH:oxygen oxidoreductase (14-methyl cleaving)	C01724[c] + 3 C00007[c] + 3 C00005[c] + 3 C00080[c] --> C11455[c] + C00058[c] + 3 C00006[c] + 4 C00001[c]	Cluster-16555.0;Cluster-65794.0		rn00100	0	1000	0	1.14.13.70	Lipid metabolism	N
R05692	GDP-L-fucose:NADP+ 4-oxidoreductase (3,5-epimerizing)	C00325[c] + C00006[c] <=> C01222[c] + C00005[c] + C00080[c]	Cluster-54524.106048;Cluster-54524.98190;Cluster-65357.0	evm.TU.CM024098.1.404	rn00051	-1000	1000	0	1.1.1.271	Carbohydrate metabolism	Y
R05703	lanosterol D24-reductase	C01189[c] + C00006[c] <=> C05439[c] + C00005[c] + C00080[c]	Cluster-54524.93884;Cluster-54524.96811	evm.TU.CM024144.1.287	rn00100	-1000	1000	0	1.3.1.72	Lipid metabolism	Y
R05727	quinine,[reduced NADPH---hemoprotein reductase]:oxygen oxidoreductase	C06526[c] + C03024[c] + C00007[c] --> C07344[c] + C03161[c] + C00001[c]	Cluster-54524.12909		rn01100	0	1000	0	1.14.14.55	Global and overview maps	N
R05731	sterol,NADPH:oxygen oxidoreductase (14-methyl cleaving)	C01943[c] + 3 C00007[c] + 3 C00005[c] + 3 C00080[c] --> C11508[c] + C00058[c] + 3 C00006[c] + 4 C00001[c]	Cluster-16555.0;Cluster-65794.0		rn00100	0	1000	0	1.14.13.70	Lipid metabolism	N
R05795	ATP:1-phosphatidyl-1D-myo-inositol-4-phosphate 3-phosphotransferase	C00002[c] + C01277[c] --> C00008[c] + C11554[c]	Cluster-37521.0;Cluster-54524.107562;Cluster-54524.150964;Cluster-54524.8117;Cluster-54524.93964;Cluster-54524.95160;Cluster-54524.95162;Cluster-54524.95164;Cluster-54524.95312;Cluster-54524.95368;Cluster-54524.95773;Cluster-54524.96185;Cluster-54524.99392;Cluster-76445.0;Cluster-76581.0;Cluster-79607.0;Cluster-54524.139347;Cluster-54524.139348;Cluster-54524.150873;Cluster-73467.0;Cluster-77065.0…	evm.TU.CM024120.1.382;evm.TU.CM024105.1.93	rn00562	0	1000	0	2.7.1.154	Carbohydrate metabolism	N
R05799	ATP:1D-myo-inositol-hexakisphosphate phosphotransferase	C00002[c] + C01204[c] --> C00008[c] + C11174[c]	Cluster-54524.100312;Cluster-54524.100313;Cluster-54524.100502;Cluster-54524.110712;Cluster-54524.111273;Cluster-54524.123157;Cluster-54524.51888;Cluster-54524.72900;Cluster-54524.78171;Cluster-54524.78172;Cluster-54524.78173;Cluster-54524.85554;Cluster-54524.87864;Cluster-54524.90569;Cluster-54524.91776;Cluster-54524.92773;Cluster-54524.92774;Cluster-54524.95329;Cluster-54524.98642;Cluster-72222…	evm.TU.CM024097.1.206;evm.TU.CM024097.1.204;evm.TU.CM024097.1.207;evm.TU.CM024097.1.205	rn04070	0	1000	0	2.7.4.24	Signal transduction	N
R05802	ATP:1-phosphatidyl-1D-myo-inositol-3-phosphate 5-phosphotransferase	C00002[c] + C04549[c] --> C00008[c] + C11556[c]	Cluster-54524.111143;Cluster-54524.113196	evm.TU.CM024167.1.95	rn00562	0	1000	0	2.7.1.150	Carbohydrate metabolism	N
R05804	ADP:D-glucose 6-phosphotransferase	C00008[c] + C00031[c] --> C00020[c] + C00092[c]	Cluster-35369.0		rn00500	0	1000	0	2.7.1.147	Carbohydrate metabolism	N
R05907		G10611[c] + C02189[c] --> G10619[c] + G00023[c]	Cluster-54524.102683;Cluster-54524.102684;Cluster-54524.102685;Cluster-54524.102686;Cluster-54524.103068;Cluster-54524.106771;Cluster-54524.107852;Cluster-54524.107853;Cluster-54524.107854;Cluster-54524.113374;Cluster-54524.114267;Cluster-54524.114268;Cluster-54524.124493;Cluster-54524.124494;Cluster-54524.43148;Cluster-54524.54201;Cluster-54524.54539;Cluster-54524.56052;Cluster-54524.63753;Clust…	evm.TU.CM024116.1.70;evm.TU.CM024167.1.253;evm.TU.CM024163.1.263;evm.TU.CM024100.1.606;evm.TU.CM024131.1.167;evm.TU.CM024146.1.150;evm.TU.CM024146.1.149;evm.TU.CM024149.1.279;evm.TU.CM024134.1.393;evm.TU.CM024160.1.364;evm.TU.CM024131.1.166	rn00512	0	1000	0	2.4.1.41	Glycan biosynthesis and metabolism	N
R05908		G10609[c] + G00023[c] --> G10619[c] + G00024[c]	Cluster-54524.122882;Cluster-54524.144100;Cluster-54524.144101;Cluster-54524.144354;Cluster-54524.144859;Cluster-54524.155747;Cluster-54524.31918;Cluster-54524.31919;Cluster-54524.47620;Cluster-54524.51508;Cluster-54524.60223;Cluster-54524.60225;Cluster-54524.62923;Cluster-54524.92568;	evm.TU.CM024158.1.106;evm.TU.CM024101.1.233;evm.TU.CM024158.1.463;evm.TU.CM024166.1.540;evm.TU.CM024166.1.276	rn00512	0	1000	0	2.4.1.122	Glycan biosynthesis and metabolism	N
R05916		G10610[c] + C01194[c] --> G10619[c] + G00143[c]	Cluster-65633.0;Cluster-54524.79473;Cluster-54524.100167;Cluster-54524.92917;Cluster-54524.107527;Cluster-54524.74818;Cluster-54524.104748;Cluster-54524.52571;Cluster-54524.79066;	novel.5088;evm.TU.CM024118.1.187;evm.TU.CM024165.1.271;evm.TU.CM024155.1.493;evm.TU.CM024145.1.341	rn00563	0	1000	0	2.4.1.198	Glycan biosynthesis and metabolism	N
R05917		G00143[c] + C00001[c] --> G00144[c] + C00033[c]	Cluster-54524.19687;Cluster-54524.26868	evm.TU.CM024124.1.92	rn00563	0	1000	0	3.5.1.89	Glycan biosynthesis and metabolism	N
R05919		G10617[c] + G00145[c] --> G10622[c] + G00146[c]	Cluster-54524.77485;Cluster-54524.77486;	evm.TU.CM024146.1.348	rn00563	0	1000	0		Glycan biosynthesis and metabolism	N
R05920		C00350[c] + G00146[c] --> C00641[c] + G00147[c]	Cluster-54524.71021	evm.TU.CM024128.1.154	rn00563	0	1000	0	2.7.-.-	Glycan biosynthesis and metabolism	N
R05921		G10617[c] + G00147[c] --> G10622[c] + G00148[c]	Cluster-54524.108365;Cluster-54524.79695	evm.TU.CM024166.1.545	rn00563	0	1000	0	2.4.1.-	Glycan biosynthesis and metabolism	N
[truncated: 949 more rows]

## Sheet: metabolites
Abbreviation	Description	Charged formula	Compartment
C00001[c]	H2O; Water	H2O	cytosol
[truncated: 1,890 more rows]
