# Supplementary material for: Genome-scale metabolic network model of Eriocheir sinensis icrab4665 and nutritional requirement analysis
Source: BMC Genomics. 2022 Jun 28;23:475. doi: 10.1186/s12864-022-08698-z (PMC9238104; doi:10.1186/s12864-022-08698-z)
Supplement: Supplementary file 5 — Additional file 5: Supplementary file 5. The nutrient requirement in literature and simulation results when setting limits according to literature. [file 12864_2022_8698_MOESM5_ESM.xlsx]

## Sheet: Sheet1
nutrients	literature	simulation	literature information
Arginine	0.2078	0.00842029	J.Y. Ye, Y.H. Wang, J.L. Guo, J.L. Chen, Q. Pan, and B.Q. Shen, Lysine,methionine and arginine requirements of junvenile Chinese mitten crab (Eriocheir sinensis). JOURNAL OF FISHERIES OF CHINA 34 (2010) 1541-1548.
Lysine	0.1601	0.00798725	J.Y. Ye, Y.H. Wang, J.L. Guo, J.L. Chen, Q. Pan, and B.Q. Shen, Lysine,methionine and arginine requirements of junvenile Chinese mitten crab (Eriocheir sinensis). JOURNAL OF FISHERIES OF CHINA 34 (2010) 1541-1548.
Methionine	0.0751	0.00299522	J.Y. Ye, Y.H. Wang, J.L. Guo, J.L. Chen, Q. Pan, and B.Q. Shen, Lysine,methionine and arginine requirements of junvenile Chinese mitten crab (Eriocheir sinensis). JOURNAL OF FISHERIES OF CHINA 34 (2010) 1541-1548.
Leucine	0.1799	0.0125101	X. Yang, J.Y. Ye, Z.J. Zhou, Y.X. Zhang, C.L. Wu, and J.H. Ming, Study on the optimal levels of dietary leucine and isoleucine for juvenile Chinese mitten crabs,Eriocheir sinensis. Acta Hydrobiologica Sinica 38 (2014) 1062-1070.
Isoleucine	0.1715	0.00606261	X. Yang, J.Y. Ye, Z.J. Zhou, Y.X. Zhang, C.L. Wu, and J.H. Ming, Study on the optimal levels of dietary leucine and isoleucine for juvenile Chinese mitten crabs,Eriocheir sinensis. Acta Hydrobiologica Sinica 38 (2014) 1062-1070.
Histidine	0.0557	0.00352449	X.Z. Xu, Summary and future research direction of (Eriocheir Sineensis) series compound feed of Eriocheir sinensis. Jiangxi Fishery Science And Technology (1998) 20-25+27.
Phenylalanine	0.1188	0.00436652	W. Wang, J.Y. Ye, X. Yang, Y.X. Zhang, and P. Liu, Threonine requirement of juvenile Chinese mitten crab. Animal Nutrition 27 (2015) 476-484.
Threonine	0.1335	0.1335	X.Z. Xu, Summary and future research direction of (Eriocheir Sineensis) series compound feed of Eriocheir sinensis. Jiangxi Fishery Science And Technology (1998) 20-25+27.
Tryptophan	0.0089	0.000854058	X.Z. Xu, Summary and future research direction of (Eriocheir Sineensis) series compound feed of Eriocheir sinensis. Jiangxi Fishery Science And Technology (1998) 20-25+27.
Valine	0.1284	0.00869696	X.Z. Xu, Summary and future research direction of (Eriocheir Sineensis) series compound feed of Eriocheir sinensis. Jiangxi Fishery Science And Technology (1998) 20-25+27.
linoleic acid	0.0995	0.0701891	X.B. Wen, L.Q. Chen, Z.L. Zhou, and C. Aai, Nutritional requirements of essential fatty acids for juvenile crab Eriocheir sinensis, The 7th National Symposium on young scholars of marine and limnological Sciences, 2000, pp. 2.
linolenic acid	0.0341	0.000288696	X.B. Wen, L.Q. Chen, Z.L. Zhou, and C. Aai, Nutritional requirements of essential fatty acids for juvenile crab Eriocheir sinensis, The 7th National Symposium on young scholars of marine and limnological Sciences, 2000, pp. 2.
EPA	0.0083	0.0083	X.B. Wen, L.Q. Chen, Z.L. Zhou, and C. Aai, Nutritional requirements of essential fatty acids for juvenile crab Eriocheir sinensis, The 7th National Symposium on young scholars of marine and limnological Sciences, 2000, pp. 2.
DHA	0.0161	0.0037771	X.B. Wen, L.Q. Chen, Z.L. Zhou, and C. Aai, Nutritional requirements of essential fatty acids for juvenile crab Eriocheir sinensis, The 7th National Symposium on young scholars of marine and limnological Sciences, 2000, pp. 2.
Calcium	0.2897	0.00525667	G.Y. Qian, and Q.H. Zhu, Effects of calcium and phosphorus in formulated diet on growth and feeding coefficient of Chinese mitten crab, Eriocheir sinensis. Journal of Fishery Sciences of China (2000) 110-112.
Magnesium	0.0239	0.00280275	W.J. Tian, J.J. Wei, E.C. Li, Y. N., Q.Q. Wu, and L.Q. Chen, Effects of manesium supplementation on growth, body composition and antioxidant ability of juvenile Chinese mitten crab(Eriocheir sinensis). Animal Nutrition 27 (2015) 305-312.
Zinc	0.0003	6.01e-05	W.W. Li, Y.N. Gong, X.K. Jin, L. He, H. Jiang, F. Ren, and Q. Wang, The effect of dietary zinc supplementation on the growth, hepatopancreas fatty acid composition and gene expression in the Chinese mitten crab, Eriocheir sinensis (H. Milne-Edwards) (Decapoda: Grapsidae). Aquaculture Research 41 (2010) e828-e837
Selenium	7e-06	1.20294e-06	W.J. Tian, E.C. Li, L.Q. Chen, L.M. Sun, Y.L. Chen, M. Li, X. Jiang, and Z.Y. Du, Growth, body composition and anti-oxidative status of juvenile Chinese mitten crabs, Eriocheir sinensis fed different dietary selenium levels. Journal of Fishery Sciences of China 21 (2014) 92-100
Copper	0.0004	3.61e-05	S.M. Sun, J.G. Qin, N. Yu, X.P. Ge, H.B. Jiang, and L.Q. Chen, Effect of dietary copper on the growth performance, non-specific immunity and resistance to Aeromonas hydrophila of juvenile Chinese mitten crab, Eriocheir sinensis. Fish & Shellfish Immunology 34 (2013) 1195-1201
