# Supplementary material for: Genome-scale metabolic network model of Eriocheir sinensis icrab4665 and nutritional requirement analysis
Source: BMC Genomics. 2022 Jun 28;23:475. doi: 10.1186/s12864-022-08698-z (PMC9238104; doi:10.1186/s12864-022-08698-z)
Supplement: Supplementary file 6 — Additional file 6: Supplementary file 6. The list of reactions with flux changed when the biomass synthesis rate changes. [file 12864_2022_8698_MOESM6_ESM.xlsx]

## Sheet: Sheet1
Abbreviation	flux change	Pathway	Subsystem	Unigenes
R00726	2374.86	rn00620	Carbohydrate metabolism	Cluster-18673.0;Cluster-1878.0;Cluster-19348.0;Cluster-19889.0;Cluster-20304.0;Cluster-20336.0;Cluster-22736.0;Cluster-54524.105177;Cluster-54524.151691;Cluster-54524.89062;Cluster-54524.89548;Cluster-54524.90530;Cluster-62182.0;Cluster-64666.0;Cluster-72718.0
R03239	2374.86	rn00052	Carbohydrate metabolism	Cluster-21181.0;Cluster-21538.0;Cluster-21623.0;Cluster-27129.0;Cluster-54524.103390;Cluster-54524.118811;Cluster-54524.152534;Cluster-54524.155928;Cluster-54524.90507;Cluster-54524.92557;Cluster-54524.94623;Cluster-54524.97801;Cluster-54524.97802;Cluster-54524.99234;Cluster-68550.0;
R01876	-1699.12	rn00240	Nucleotide metabolism	Cluster-54524.135045;Cluster-54524.29983;Cluster-54524.99976;
R00966	-1699.12	rn00240	Nucleotide metabolism	Cluster-18475.0;Cluster-48294.0;Cluster-54524.149138;Cluster-54524.67004;Cluster-54524.67006;Cluster-54524.83876;Cluster-58473.0;
R00585	402.533	rn00260	Amino acid metabolism	Cluster-54524.120408;Cluster-54524.69459;Cluster-54524.97119;Cluster-64110.0
R01392	402.533	rn00260	Amino acid metabolism	Cluster-54524.104847;Cluster-54524.114229;Cluster-54524.139071;Cluster-68458.0;Cluster-79737.0;
R10991	383.554	rn00270	Amino acid metabolism	Cluster-54524.109039;Cluster-54524.113334;Cluster-54524.113335
R10992	383.554	rn00270	Amino acid metabolism	Cluster-12174.0;Cluster-13996.0;Cluster-23172.0;Cluster-54524.140619;Cluster-54524.49123;Cluster-54524.49124;Cluster-54524.49126
R01357	128.17	rn00280	Amino acid metabolism	Cluster-54524.114459;Cluster-54524.37449;Cluster-54524.93180
R00410	128.17	rn00072	Lipid metabolism	Cluster-54524.102179;Cluster-54524.103852;Cluster-76639.0;
R02331	5.15125	rn00240	Nucleotide metabolism	Cluster-16057.0;Cluster-2536.0;Cluster-33.0;Cluster-53723.0;Cluster-54524.118394;Cluster-54524.118396;Cluster-54524.136812;Cluster-54524.13876;Cluster-54524.148254;Cluster-54524.29675;Cluster-54524.30823;Cluster-54524.41357;Cluster-54524.41713;Cluster-54524.70481;Cluster-54524.89171;Cluster-54524.89915;Cluster-54524.89979;Cluster-54524.90808;Cluster-54524.96999;Cluster-62086.0;Cluster-62625.0;Clu…
R02332	5.15125	rn00240	Nucleotide metabolism	Cluster-54524.108746;Cluster-54524.75360
E00080	2.02466	exchange	exchange
T00080	2.02466	transport	transport
R00248	-2.00737	rn00250	Amino acid metabolism	Cluster-54524.102282;Cluster-54524.83030;Cluster-54524.83032;Cluster-77190.0;Cluster-17915.0;Cluster-51065.0;Cluster-54524.136771;Cluster-54524.20115;Cluster-54524.41159;Cluster-54524.87797;Cluster-54524.87798;Cluster-54524.89394;Cluster-54524.92168;Cluster-72805.0;Cluster-75716.0;
R00243	-2.00617	rn00220	Amino acid metabolism	Cluster-17915.0;Cluster-51065.0;Cluster-54524.136771;Cluster-54524.20115;Cluster-54524.41159;Cluster-54524.87797;Cluster-54524.87798;Cluster-54524.89394;Cluster-54524.92168;Cluster-72805.0;Cluster-75716.0;
R00875	-2.00502	rn00051	Carbohydrate metabolism	Cluster-54524.100782;Cluster-54524.101342;Cluster-54524.103763;Cluster-54524.106940;Cluster-54524.114621;Cluster-54524.115393;Cluster-54524.117286;Cluster-54524.142156;Cluster-54524.142157;Cluster-54524.144199;Cluster-54524.144604;Cluster-65519.0
R01787	-2.00502	rn00051	Carbohydrate metabolism	Cluster-17184.0;Cluster-1988.0;Cluster-54524.104078;Cluster-54524.104079;Cluster-54524.114817;Cluster-54524.132448;Cluster-54524.138043;Cluster-54524.152392;Cluster-54524.40873;Cluster-54524.53634;Cluster-54524.92183;Cluster-54524.99241;Cluster-54524.99242;Cluster-74938.0
E00074	-2.002	exchange	exchange
T00074	-2.002	transport	transport
R00710	-2.00005	rn00010	Carbohydrate metabolism	Cluster-16027.0;Cluster-54524.94433;Cluster-57511.0;Cluster-68868.0;Cluster-75379.0;Cluster-54441.0;Cluster-54524.105764;Cluster-54524.115048;Cluster-54524.20538;Cluster-54524.44400;Cluster-54524.46256;Cluster-54784.0;Cluster-56001.0;Cluster-13478.0;Cluster-13761.0;Cluster-40925.0;Cluster-43897.0;Cluster-4515.0;Cluster-4515.1;Cluster-48391.0;Cluster-49123.0;Cluster-54524.100402;Cluster-54524.1023…
R00711	-2	rn00010	Carbohydrate metabolism	Cluster-14287.0;Cluster-14287.1;Cluster-54524.111298;Cluster-54524.111538;Cluster-54524.74528;Cluster-68147.0;Cluster-76550.0;Cluster-76550.1;
R01218	-2	rn00670	Metabolism of cofactors and vitamins	Cluster-54524.117997;Cluster-54524.143527;Cluster-54524.14442;Cluster-54524.14443;Cluster-54524.14447;Cluster-54524.151552;Cluster-54524.45626;Cluster-54598.0;Cluster-60790.0;Cluster-73626.0;
R01220	-2	rn00670	Metabolism of cofactors and vitamins	Cluster-33105.0;Cluster-54524.116863;Cluster-54524.33705;Cluster-54524.46692;Cluster-54524.47417;Cluster-73354.0;Cluster-76477.0;
R02236	-2	rn00670	Metabolism of cofactors and vitamins	Cluster-54524.21721;Cluster-54524.66696;
R00431	-1.99943	rn00620	Carbohydrate metabolism	Cluster-18673.0;Cluster-1878.0;Cluster-19348.0;Cluster-19889.0;Cluster-20304.0;Cluster-20336.0;Cluster-22736.0;Cluster-54524.105177;Cluster-54524.151691;Cluster-54524.89062;Cluster-54524.89548;Cluster-54524.90530;Cluster-62182.0;Cluster-64666.0;Cluster-72718.0
E00072	-1.99833	exchange	exchange
T00072	-1.99833	transport	transport
E00073	-1.99791	exchange	exchange
T00073	-1.99791	transport	transport
R00112	-1.99575	rn00760	Metabolism of cofactors and vitamins	Cluster-11793.0;Cluster-14273.0;Cluster-14273.1;Cluster-23434.0;Cluster-54524.91789;Cluster-72461.0;Cluster-76444.0;
R00878	-1.995	rn00051	Carbohydrate metabolism	Cluster-54524.116865;Cluster-54524.77309;Cluster-54524.79796;Cluster-54524.79797;Cluster-54524.90385;Cluster-54524.90968;Cluster-54524.92959;Cluster-61784.0
E00075	-1.99467	exchange	exchange
T00075	-1.99467	transport	transport
R00330	-1.66528	rn00230	Nucleotide metabolism	Cluster-16057.0;Cluster-2536.0;Cluster-33.0;Cluster-53723.0;Cluster-54524.118394;Cluster-54524.118396;Cluster-54524.136812;Cluster-54524.13876;Cluster-54524.148254;Cluster-54524.29675;Cluster-54524.30823;Cluster-54524.41357;Cluster-54524.41713;Cluster-54524.70481;Cluster-54524.89171;Cluster-54524.89915;Cluster-54524.89979;Cluster-54524.90808;Cluster-54524.96999;Cluster-62086.0;Cluster-62625.0;Clu…
E00024	1.66395	exchange	exchange
T00024	1.66395	transport	transport
E00040	1.66395	exchange	exchange
T00040	1.66395	transport	transport
E00032	1.66395	exchange	exchange
T00032	1.66395	transport	transport
E00025	1.66395	exchange	exchange
E00035	1.66395	exchange	exchange
E00042	1.66395	exchange	exchange
T00025	1.66395	transport	transport
T00035	1.66395	transport	transport
T00042	1.66395	transport	transport
E00014	1.66395	exchange	exchange
T00014	1.66395	transport	transport
E00027	1.66395	exchange	exchange
T00027	1.66395	transport	transport
E00020	1.66395	exchange	exchange
T00020	1.66395	transport	transport
E00060	1.66395	exchange	exchange
T00060	1.66395	transport	transport
E00017	1.66395	exchange	exchange
E00066	1.66395	exchange	exchange
E00069	1.66395	exchange	exchange
T00017	1.66395	transport	transport
T00065	1.66395	transport	transport
T00069	1.66395	transport	transport
B00001	1.66395	biomass	biomass
E00016	1.66395	exchange	exchange
E00036	1.66395	exchange	exchange
E00043	1.66395	exchange	exchange
T00016	1.66395	transport	transport
T00036	1.66395	transport	transport
T00043	1.66395	transport	transport
E00018	1.66395	exchange	exchange
T00018	1.66395	transport	transport
E00041	1.66395	exchange	exchange
T00041	1.66395	transport	transport
E00011	1.66395	exchange	exchange
E00033	1.66395	exchange	exchange
E00038	1.66395	exchange	exchange
T00011	1.66395	transport	transport
T00033	1.66395	transport	transport
T00038	1.66395	transport	transport
E00015	1.66395	exchange	exchange
E00063	1.66395	exchange	exchange
T00015	1.66395	transport	transport
T00062	1.66395	transport	transport
E00037	1.66395	exchange	exchange
E00044	1.66395	exchange	exchange
T00037	1.66395	transport	transport
T00044	1.66395	transport	transport
E00013	1.66395	exchange	exchange
E00039	1.66395	exchange	exchange
T00013	1.66395	transport	transport
T00039	1.66395	transport	transport
E00026	1.66395	exchange	exchange
T00026	1.66395	transport	transport
R00578	1.66395	rn00250	Amino acid metabolism	Cluster-76917.0
E00065	1.66395	exchange	exchange
T00064	1.66395	transport	transport
E00062	1.66395	exchange	exchange
T00061	1.66395	transport	transport
E00007	1.66395	exchange	exchange
T00007	1.66395	transport	transport
E00061	1.66395	exchange	exchange
T00067	1.66395	transport	transport
E00028	1.66395	exchange	exchange
T00028	1.66395	transport	transport
E00031	1.66395	exchange	exchange
T00031	1.66395	transport	transport
E00030	1.66395	exchange	exchange
E00064	1.66395	exchange	exchange
E00068	1.66395	exchange	exchange
T00030	1.66395	transport	transport
T00063	1.66395	transport	transport
T00068	1.66395	transport	transport
E00029	1.66395	exchange	exchange
T00029	1.66395	transport	transport
E00071	1.66395	exchange	exchange
T00071	1.66395	transport	transport
R00267	1.66395	rn00480	Metabolism of other amino acids	Cluster-13852.0;Cluster-14275.0;Cluster-18420.0;Cluster-36065.0;Cluster-36156.0;Cluster-54524.12131;Cluster-54524.151022;Cluster-54524.38766;Cluster-54524.41410;Cluster-54524.85863;Cluster-54524.87970;Cluster-54524.93148;Cluster-54524.93725;Cluster-54524.95085;Cluster-54524.95958;Cluster-57632.0;Cluster-66328.0;Cluster-67052.0;Cluster-73257.0;Cluster-74714.0
R00351	1.66395	rn00020	Carbohydrate metabolism	Cluster-10955.0;Cluster-14726.0;Cluster-49522.0;Cluster-54524.114303;Cluster-54524.150241;Cluster-54524.150242;Cluster-54524.36619;Cluster-54524.64107;Cluster-54524.88285;Cluster-54524.91094;Cluster-63786.0;Cluster-77121.0
E00012	1.66395	exchange	exchange
T00012	1.66395	transport	transport
R03238	1.62663	rn00052	Carbohydrate metabolism	Cluster-21181.0;Cluster-21538.0;Cluster-21623.0;Cluster-27129.0;Cluster-54524.103390;Cluster-54524.118811;Cluster-54524.152534;Cluster-54524.155928;Cluster-54524.90507;Cluster-54524.92557;Cluster-54524.94623;Cluster-54524.97801;Cluster-54524.97802;Cluster-54524.99234;Cluster-68550.0;
R01057	-1.36347	rn00030	Carbohydrate metabolism	Cluster-28698.0;Cluster-54524.146278;Cluster-54524.101030;Cluster-54524.143155;Cluster-54524.78588;Cluster-54524.91637;
R01641	-1.36347	rn00030	Carbohydrate metabolism	Cluster-12064.0;Cluster-13966.0;Cluster-48486.0;Cluster-54524.50809;Cluster-54524.90408;Cluster-54524.90409;Cluster-54524.96964;Cluster-69832.2;Cluster-70334.0
R01827	-1.36347	rn00030	Carbohydrate metabolism	Cluster-37939.0;Cluster-54524.88849;Cluster-72426.0;Cluster-72895.0;
R01830	-1.36347	rn00030	Carbohydrate metabolism	Cluster-12064.0;Cluster-13966.0;Cluster-48486.0;Cluster-54524.50809;Cluster-54524.90408;Cluster-54524.90409;Cluster-54524.96964;Cluster-69832.2;Cluster-70334.0
R01056	-1.36347	rn00030	Carbohydrate metabolism	Cluster-54524.114722;
R01529	-1.36347	rn00030	Carbohydrate metabolism	Cluster-21175.0;Cluster-53501.0
R00842	-1.00097	rn00564	Lipid metabolism	Cluster-54524.90274;Cluster-54524.90881;Cluster-54524.90882;Cluster-54524.91552;Cluster-54524.92958;Cluster-54524.93583;Cluster-70476.0;Cluster-76131.0;
R00848	-1.00097	rn00564	Lipid metabolism	Cluster-54524.101172;Cluster-54524.85994;
R01248	-0.999727	rn00330	Amino acid metabolism	Cluster-11511.0;Cluster-54524.106149;Cluster-54524.115092;Cluster-54524.155889;Cluster-54524.90382;Cluster-54524.90384;Cluster-70874.0
R01061	-0.998141	rn00010	Carbohydrate metabolism	Cluster-23829.0;Cluster-11357.0;Cluster-1819.0;Cluster-54524.136634;Cluster-54524.138616;Cluster-54524.13878;Cluster-54524.139006;Cluster-54524.14111;Cluster-54524.144170;Cluster-54524.155931;Cluster-54524.27433;Cluster-54524.63223;Cluster-54524.63225;Cluster-54524.63227;Cluster-54524.72265;Cluster-54524.74008;Cluster-54524.90373;Cluster-61684.0;Cluster-62665.0;Cluster-62718.0;Cluster-71972.0;Clu…
R01512	-0.998141	rn00010	Carbohydrate metabolism	Cluster-14040.0;Cluster-54524.1307;Cluster-54524.138569;Cluster-54524.325;Cluster-54524.42098;Cluster-54524.87703;Cluster-54524.87704;Cluster-54524.87705;Cluster-73036.0;Cluster-75235.0
R01059	-0.997889	rn00051	Carbohydrate metabolism	Cluster-54524.108332;Cluster-54524.108333;Cluster-54524.75148
R01752	-0.997889	rn00561	Lipid metabolism	Cluster-16027.0;Cluster-54524.94433;Cluster-57511.0;Cluster-68868.0;Cluster-75379.0;Cluster-54441.0;Cluster-54524.105764;Cluster-54524.115048;Cluster-54524.20538;Cluster-54524.44400;Cluster-54524.46256;Cluster-54784.0;Cluster-56001.0;Cluster-13478.0;Cluster-13761.0;Cluster-40925.0;Cluster-43897.0;Cluster-4515.0;Cluster-4515.1;Cluster-48391.0;Cluster-49123.0;Cluster-54524.100402;Cluster-54524.1023…
R00256	-0.992041	rn00250	Amino acid metabolism	Cluster-54524.32423;Cluster-54524.95578;Cluster-54524.95579;Cluster-54524.104926;Cluster-54524.115853;Cluster-54524.136199;Cluster-54524.137590;Cluster-54524.151498;Cluster-54524.39465;Cluster-54524.68326;Cluster-54524.73736;Cluster-54524.82754;Cluster-54524.83433;Cluster-54524.94371;Cluster-54524.95436;
R01070	-0.708069	rn00010	Carbohydrate metabolism	Cluster-10578.0;Cluster-16227.0;Cluster-1749.0;Cluster-2505.0;Cluster-41544.0;Cluster-42111.0;Cluster-46408.0;Cluster-54524.113253;Cluster-54524.143490;Cluster-54524.14467;Cluster-54524.14468;Cluster-54524.14469;Cluster-54524.150482;Cluster-54524.155021;Cluster-54524.155022;Cluster-54524.155023;Cluster-54524.155024;Cluster-54524.3618;Cluster-54524.88250;Cluster-54524.88864;Cluster-54524.89939;Clu…
R04779	-0.708069	rn00010	Carbohydrate metabolism	Cluster-21181.0;Cluster-21538.0;Cluster-21623.0;Cluster-27129.0;Cluster-54524.103390;Cluster-54524.118811;Cluster-54524.152534;Cluster-54524.155928;Cluster-54524.90507;Cluster-54524.92557;Cluster-54524.94623;Cluster-54524.97801;Cluster-54524.97802;Cluster-54524.99234;Cluster-68550.0;
R01015	-0.708069	rn00010	Carbohydrate metabolism	Cluster-13549.0;Cluster-41692.1;Cluster-41839.0;Cluster-54524.110163;Cluster-54524.111446;Cluster-54524.118567;Cluster-54524.49584;Cluster-54524.75883;Cluster-54524.75884;Cluster-54524.83448;Cluster-54524.91853;Cluster-74499.0;Cluster-74559.0
R00658	-0.614663	rn00010	Carbohydrate metabolism	Cluster-11372.0;Cluster-1420.0;Cluster-19503.0;Cluster-23053.0;Cluster-36191.0;Cluster-54524.125941;Cluster-54524.136645;Cluster-54524.46611;Cluster-54524.48994;Cluster-54524.89922;Cluster-63498.0;Cluster-71074.0;Cluster-74166.0;Cluster-74250.0
R01518	-0.614663	rn00010	Carbohydrate metabolism	Cluster-21058.0;Cluster-39253.0;Cluster-42081.0;Cluster-54524.32306;Cluster-54524.89246;
R00430	0.583269	rn00230	Nucleotide metabolism	Cluster-23033.0;Cluster-72439.0;Cluster-14735.1;Cluster-54524.143411;Cluster-54524.143412;Cluster-54524.148797;Cluster-54524.16854;Cluster-54524.17287;Cluster-54524.17499;Cluster-54524.25716;Cluster-54524.90218;Cluster-54524.90488;Cluster-76647.0;
R00289	-0.576089	rn00040	Carbohydrate metabolism	Cluster-54524.140554;Cluster-54524.140823;Cluster-54524.15973;Cluster-54524.33204;Cluster-54524.55233;Cluster-54524.58000;Cluster-54524.58394;Cluster-54524.92236;Cluster-66793.0;Cluster-69405.1;
R00959	-0.576089	rn00010	Carbohydrate metabolism	Cluster-28698.0;Cluster-54524.146278;Cluster-54524.101030;Cluster-54524.143155;Cluster-54524.78588;Cluster-54524.91637;
R00432	-0.574373	rn00020	Carbohydrate metabolism	Cluster-40861.0;Cluster-52100.0;Cluster-54524.106012;Cluster-54524.106013;Cluster-54524.110533;Cluster-54524.115068;Cluster-54524.127390;Cluster-54524.74982;Cluster-54524.74983;Cluster-54524.78889;Cluster-66018.0;Cluster-11399.0;Cluster-34786.0;Cluster-41182.0;Cluster-54524.41395;Cluster-54524.87696;Cluster-54524.88476;Cluster-54524.89805;Cluster-54524.91590;Cluster-54524.98140;Cluster-70222.0;
R03236	-0.57034	rn00052	Carbohydrate metabolism	Cluster-21181.0;Cluster-21538.0;Cluster-21623.0;Cluster-27129.0;Cluster-54524.103390;Cluster-54524.118811;Cluster-54524.152534;Cluster-54524.155928;Cluster-54524.90507;Cluster-54524.92557;Cluster-54524.94623;Cluster-54524.97801;Cluster-54524.97802;Cluster-54524.99234;Cluster-68550.0;
R02016	-0.539758	rn01100	Global and overview maps	Cluster-14069.0;Cluster-54524.114946;Cluster-54524.116662;Cluster-54524.122488;Cluster-54524.14124;Cluster-54524.9835
R01066	-0.539758	rn00030	Carbohydrate metabolism	Cluster-54524.81270;Cluster-54524.81271
R02749	-0.539758	rn00030	Carbohydrate metabolism	Cluster-28698.0;Cluster-54524.146278;
R00332	-0.539758	rn00230	Nucleotide metabolism	Cluster-16955.0;Cluster-16955.1;Cluster-16955.2;Cluster-16955.3;Cluster-16955.4;Cluster-19968.0;Cluster-54524.18129
R01229	-0.539758	rn00230	Nucleotide metabolism	Cluster-54524.108109;Cluster-54524.108110;Cluster-54524.76306;Cluster-54524.76307;Cluster-54524.79454;Cluster-65470.0;Cluster-75303.0;Cluster-20343.0;Cluster-48987.0;Cluster-54524.101354;Cluster-54524.14382;Cluster-54524.14383;Cluster-54524.14790;
R01968	-0.539758	rn00230	Nucleotide metabolism	Cluster-20991.0;Cluster-41044.0;Cluster-54524.100878;Cluster-54524.101606;Cluster-54524.104378;Cluster-54524.121748;Cluster-54524.187;Cluster-54524.53069;Cluster-54524.72534;Cluster-54524.74950;Cluster-54524.90654;Cluster-54524.92167;Cluster-54524.94132;Cluster-54524.96993;Cluster-54524.97722;Cluster-54524.98156;Cluster-54524.99207;Cluster-54612.0;Cluster-78402.0;
R01969	-0.539758	rn00230	Nucleotide metabolism	Cluster-54524.1838;Cluster-54524.1839;Cluster-54524.94363;Cluster-54524.97807;
R02019	-0.539758	rn00230	Nucleotide metabolism	Cluster-31807.0;Cluster-54524.18884;Cluster-54524.18886;Cluster-54524.80199;Cluster-54524.80349;Cluster-54524.80350;Cluster-54524.80351;Cluster-65790.0;Cluster-48720.0;Cluster-54524.13045;Cluster-54524.13335;Cluster-54524.136011;Cluster-54524.140195;Cluster-54524.145330;Cluster-54524.148337;Cluster-54524.18659;Cluster-54524.28264;Cluster-54524.31086;Cluster-54524.45275;Cluster-74327.0;Cluster-745…
R02090	-0.539758	rn00230	Nucleotide metabolism	Cluster-16955.0;Cluster-16955.1;Cluster-16955.2;Cluster-16955.3;Cluster-16955.4;Cluster-19968.0;Cluster-54524.18129
R00751	-0.534812	rn00260	Amino acid metabolism	Cluster-54524.112287;Cluster-54524.123085;Cluster-54524.123086;Cluster-54524.123087;Cluster-54524.123088;Cluster-54524.123089;Cluster-54524.71451
E00055	-0.429513	exchange	exchange
R00137	-0.429513	rn00760	Metabolism of cofactors and vitamins	Cluster-54524.78928;Cluster-54524.79321;Cluster-54524.79322;
T00055	-0.429513	transport	transport
R01187	0.301125	rn00521	Biosynthesis of other secondary metabolites	Cluster-54524.125769;Cluster-54524.125770;Cluster-57134.0;Cluster-54524.100461;Cluster-67456.0;
R07324	0.301125	rn00521	Biosynthesis of other secondary metabolites	Cluster-17412.0;Cluster-54524.128821;Cluster-54524.136807;Cluster-54524.146268;Cluster-54524.74245;Cluster-77947.0
E00058	0.301125	exchange	exchange
T00058	0.301125	transport	transport
R03237	0.194968	rn00052	Carbohydrate metabolism	Cluster-21181.0;Cluster-21538.0;Cluster-21623.0;Cluster-27129.0;Cluster-54524.103390;Cluster-54524.118811;Cluster-54524.152534;Cluster-54524.155928;Cluster-54524.90507;Cluster-54524.92557;Cluster-54524.94623;Cluster-54524.97801;Cluster-54524.97802;Cluster-54524.99234;Cluster-68550.0;
E00034	-0.15772	exchange	exchange
T00034	-0.15772	transport	transport
R01600	-0.150657	rn00010	Carbohydrate metabolism	Cluster-22207.0;Cluster-22207.1;Cluster-22207.2;Cluster-54524.107470;Cluster-54524.117423;Cluster-54524.126528;Cluster-54524.48983;Cluster-54524.49775;Cluster-54524.83004;Cluster-54524.93107;Cluster-54524.96855;Cluster-54524.98067;Cluster-54524.99767;Cluster-72238.0;
R02739	-0.149104	rn00010	Carbohydrate metabolism	Cluster-14514.0;Cluster-42614.0;Cluster-54524.14315;Cluster-54524.14316;Cluster-54524.14317;Cluster-54524.92245;Cluster-71803.0;Cluster-73560.0;Cluster-54524.22549;Cluster-54524.50934;
R01317	-0.142531	rn00590	Lipid metabolism	Cluster-54524.106488;Cluster-54524.106489;Cluster-54524.125260;Cluster-54524.48808;Cluster-54524.90703;Cluster-54524.66370;Cluster-11613.0;Cluster-54524.112782;Cluster-54524.119589;Cluster-54524.20154;Cluster-54524.55904;Cluster-54524.56701;Cluster-54524.62192;Cluster-54524.85916;Cluster-54524.85918;Cluster-54524.93439;Cluster-54524.98272;Cluster-54524.98953;
R07859	-0.142531	rn00592	Lipid metabolism	Cluster-54524.106488;Cluster-54524.106489;Cluster-54524.125260;Cluster-54524.48808;Cluster-54524.90703;Cluster-54524.66370;Cluster-11613.0;Cluster-54524.112782;Cluster-54524.119589;Cluster-54524.20154;Cluster-54524.55904;Cluster-54524.56701;Cluster-54524.62192;Cluster-54524.85916;Cluster-54524.85918;Cluster-54524.93439;Cluster-54524.98272;Cluster-54524.98953;
R00124	-0.104928	rn00230	Nucleotide metabolism	Cluster-16057.0;Cluster-2536.0;Cluster-33.0;Cluster-53723.0;Cluster-54524.118394;Cluster-54524.118396;Cluster-54524.136812;Cluster-54524.13876;Cluster-54524.148254;Cluster-54524.29675;Cluster-54524.30823;Cluster-54524.41357;Cluster-54524.41713;Cluster-54524.70481;Cluster-54524.89171;Cluster-54524.89915;Cluster-54524.89979;Cluster-54524.90808;Cluster-54524.96999;Cluster-62086.0;Cluster-62625.0;Clu…
E00078	-0.102671	exchange	exchange
T00078	-0.102671	transport	transport
R00945	-0.0601002	rn00260	Amino acid metabolism	Cluster-18040.0;Cluster-54524.115886;Cluster-54524.115887;Cluster-54524.138696;Cluster-54524.70403;Cluster-54524.92356;Cluster-67743.0;Cluster-74393.0;Cluster-76057.0
R03425	-0.0601002	rn00260	Amino acid metabolism	Cluster-13389.0;Cluster-18477.0;Cluster-33536.0;Cluster-39191.0;Cluster-49676.0;Cluster-54524.104325;Cluster-54524.106928;Cluster-54524.106929;Cluster-54524.111506;Cluster-54524.112381;Cluster-54524.22743;Cluster-54524.55192;Cluster-74581.0;
R03815	-0.0601002	rn00260	Amino acid metabolism	Cluster-20302.0;Cluster-20302.1;Cluster-20302.2;Cluster-38438.0;Cluster-40976.0;Cluster-54524.40894;Cluster-70915.0
R04125	-0.0601002	rn00260	Amino acid metabolism	Cluster-54524.123257;Cluster-54524.123258;Cluster-54524.123259;Cluster-54524.132451;Cluster-54524.40568;Cluster-54524.58318;Cluster-54524.58320;Cluster-54524.58321;Cluster-78316.0
R00782	0.0496333	rn00270	Amino acid metabolism	Cluster-19305.0;Cluster-41496.0;Cluster-41496.1;Cluster-52166.0;Cluster-54524.123575;Cluster-54524.123577;Cluster-54524.63451;
R00529	0.0496333	rn00920	Energy metabolism	Cluster-26119.0;Cluster-54524.93462;Cluster-54524.93463;Cluster-60533.0;Cluster-74025.0;
E00082	0.0496333	exchange	exchange
R08553	0.0496333	rn00920	Sulfur metabolism
R00858	0.0496333	rn00920	Sulfur metabolism
T00082	0.0496333	transport	transport
E00008	0.0345845	exchange	exchange
T00008	0.0345845	transport	transport
R03321	0.00204355	rn00010	Carbohydrate metabolism	Cluster-14514.0;Cluster-42614.0;Cluster-54524.14315;Cluster-54524.14316;Cluster-54524.14317;Cluster-54524.92245;Cluster-71803.0;Cluster-73560.0;
R01271	0.00189819	rn00760	Metabolism of cofactors and vitamins	Cluster-40317.1;Cluster-40317.2;Cluster-54524.112636;Cluster-54524.114071;Cluster-54524.126399;Cluster-54524.127337;Cluster-54524.131384;Cluster-54524.134541;Cluster-54524.47271;Cluster-54524.55820;Cluster-54524.69922;Cluster-54524.71767;Cluster-54524.76272;Cluster-54524.87325;Cluster-54524.92749;Cluster-54524.92752
R00489	0.00147942	rn00410	Metabolism of other amino acids	Cluster-54524.101597;Cluster-54524.102736;Cluster-54524.102737;Cluster-54524.106394;Cluster-54524.108510;Cluster-54524.110511;Cluster-54524.110512;Cluster-54524.34749;Cluster-54524.40385;Cluster-54524.78344;
R00908	0.00147942	rn00410	Metabolism of other amino acids	Cluster-11884.0;Cluster-54524.97827;Cluster-54524.97828;Cluster-54524.97830;
R00200	-0.00129339	rn00010	Carbohydrate metabolism	Cluster-23033.0;Cluster-72439.0;Cluster-14735.1;Cluster-54524.143411;Cluster-54524.143412;Cluster-54524.148797;Cluster-54524.16854;Cluster-54524.17287;Cluster-54524.17499;Cluster-54524.25716;Cluster-54524.90218;Cluster-54524.90488;Cluster-76647.0;
R01325	-0.00070065	rn00020	Carbohydrate metabolism	Cluster-32318.0;Cluster-36537.0;Cluster-49146.0;Cluster-54524.101672;Cluster-54524.128736;Cluster-54524.128737;Cluster-54524.149885;Cluster-54524.152542;Cluster-54524.41504;Cluster-54524.70999;Cluster-54524.80523;Cluster-54524.81290;Cluster-54524.81614;Cluster-54524.89547;Cluster-54524.97595;Cluster-54524.98458;Cluster-54524.99074;Cluster-54524.99075;Cluster-54524.99076;Cluster-64103.0;Cluster-65…
R01900	-0.00070065	rn00020	Carbohydrate metabolism	Cluster-32318.0;Cluster-36537.0;Cluster-49146.0;Cluster-54524.101672;Cluster-54524.128736;Cluster-54524.128737;Cluster-54524.149885;Cluster-54524.152542;Cluster-54524.41504;Cluster-54524.70999;Cluster-54524.80523;Cluster-54524.81290;Cluster-54524.81614;Cluster-54524.89547;Cluster-54524.97595;Cluster-54524.98458;Cluster-54524.99074;Cluster-54524.99075;Cluster-54524.99076;Cluster-64103.0;Cluster-65…
R00355	-0.000555453	rn00250	Amino acid metabolism	Cluster-54524.116053;Cluster-54524.1895;Cluster-54524.1919;Cluster-54524.40731;Cluster-74910.0;Cluster-47823.0;Cluster-54524.26948;Cluster-54524.89825;Cluster-54524.91492;
R00707	-0.000272522	rn00250	Amino acid metabolism	Cluster-12184.0;
R00093	-0.000199243	rn00250	Amino acid metabolism	Cluster-54524.102282;Cluster-54524.83030;Cluster-54524.83032;Cluster-77190.0;
R00667	0.00010231	rn00330	Amino acid metabolism	Cluster-54524.27591;Cluster-54524.93467;Cluster-54524.95615;Cluster-66340.0
